# Supplementary material for: The parasitic lifestyle of an archaeal symbiont
Source: Nat Commun. 2024 Jul 31;15:6449. doi: 10.1038/s41467-024-49962-y (PMC11291902; doi:10.1038/s41467-024-49962-y)
Supplement: Supplementary file 5 — Supplementary Datasets 1 - 20 [file 41467_2024_49962_MOESM5_ESM.xlsx]

## Sheet: Supplementary Dataset 1
Supplementary Dataset 1 Quantitative data for observed lysis events and morphological changes during live fluorescence experiments. Co-culture experiments displayed consistently higher rates of Hrr. lacusprofundi cell lysis and morphological changes than pure Hrr. lacusprofundi controls. nd: not determined, N/A: not applicable
Experiment	Total observed cells	Cells with attached Ca. Nha. antarcticus (t = 0)	% Hrr. lacusprofundi with attached Ca. Nha. antarcticus (t = 0)	Lysis events	% Total cells lysed	Number of rod shaped cells	% Rod cells	Number of morphological changes (from rod to cocci)	% Rod cells undergoing morphological changes	% morphological changes of total cells
Agarose Pad - Co-Culture: Hrr. lacusprofundi (MTOrange) + Nha (MTDeepRed)	163	132	80.9816	36	22.0859	32	19.6319	11	34.375	6.74847
Agarose Pad - Co-Culture: Hrr. lacusprofundi (MTDeepRed) + Nha (MTOrange)	174	174	100	163	93.6782	40	22.9885	31	77.5	17.8161
Agarose Pad - Paraformaldehyde Fixed Hrr. lacusprofundi - Co-culture	265	31	11.6981	0	0	nd	nd	0	nd	0
Agarose Pad - Paraformaldehyde Fixed Nha cells - Co-Culture	186	106	56.9892	12	6.45161	nd	nd	0	nd	0
CellASIC - Unstained Hrr. lacusprofundi (pure)	407	N/A	N/A	0	0	59	14.4963	1	1.69492	0.2457
CellASIC - Stained Hrr. lacusprofundi (pure)	654	N/A	N/A	2	0.30581	21	3.21101	4	19.0476	0.611621
CellASIC - Co-Culture: Hrr. lacusprofundi (MTOrange) + Nha (MTDeepRed)	642	593	92.3676	360	56.0748	33	5.14019	12	36.3636	1.86916

## Sheet: Supplementary Dataset 2
Supplementary Dataset 2 Quantitative data for attachment and lysis dynamics over short term live fluorescence experiments (n=3). Ca. Nha. antarcticus cells rapidly attached to Hrr. lacusprofundi cells following mixing of the two organisms. Over the course of the time series the number of Hrr. lacusprofundi lysis events associated with Ca. Nha. antarcticus cells increased steadily.
Time-point (hr)	Number of Ca. Nha. antarcticus cells	% of total	Number of Hrr. lacusprofundi cells	% of total	Total cells	Number of lysed cells	% of Cells lysed	Interactions	% of Ca. Nha. antarcticus cells attached	Standard Deviation	% of Hrr. lacusprofundi with Ca. Nha. antarcticus attached	Standard Deviation	Lysis events associated with Ca. Nha. antarcticus	% Lysis event associated with Ca. Nha. antarcticus	Standard Deviation
0	6116	46.0542	7164	53.9458	13280	118	0.888554	339	5.54284	4.95991	4.73199	1.36191	27	22.8814	23.7591
1	12837	61.7876	7939	38.2124	20776	113	0.543897	1499	11.6772	2.06471	18.8815	1.30364	57	50.4425	29.7047
2	15547	57.2001	11633	42.7999	27180	116	0.426784	2934	18.8718	5.93397	25.2214	2.42746	66	56.8966	17.6171
3	10637	57.0961	7993	42.9039	18630	91	0.488459	2952	27.7522	5.38866	36.9323	25.4609	51	56.044	9.55029
4	18356	54.6961	15204	45.3039	33560	171	0.509535	4951	26.9721	3.19796	32.5638	49.913	88	51.462	14.5124
5	16372	50.7486	15889	49.2514	32261	136	0.421562	5761	35.1881	2.04527	36.2578	35.8626	95	69.8529	13.1521
6	14996	51.8606	13920	48.1394	28916	132	0.456495	6173	41.1643	10.918	44.3463	21.2874	105	79.5455	10.1991

## Sheet: Supplementary Dataset 3
Supplementary Dataset 3 Annotation table used in this study to characterize Ca. Nha. antarcticus. Annotations were done using several databases as shown (General protein annotations). The blast results refer to the blastp search against ncbi_nr. Ca. Nanohalobium homolog indicates whether a homolog was identified in the Ca. Nanohalobium MAG and if so what the ID of that protein is.
Cluster	Species	BinID	accession	ContigID	ContigLength	ProteinID	ProteinGC	ProteinLength	arCOG	arCOG_geneID	arCOG_Description	arCOG_Pathway	arCOG_evalue	KO_hmm	KO_e_value	KO_bit_score	KO_confidence	KO_Definition	PFAM_hmm	PFAM_description	Pfam_Evalue	TIRGR	TIGR_description	TIGR_EC	TIGR_Evalue	CAZy	CAZy_evalue	CAZy_Description	HMerops	MeropsDescr	Merops_evalue	TDBD_ID	TPDB_evalue	HydDB	HydDB_Description	HydDB_evalue	IPR	IPR_Description	PFAM	PFAM_Description	Blast_TopHit	Blast_E_value	Blast_PecID	Blast_TaxID	Blast_TaxString	Ca. Nanohalobium Homolog
Nanohaloarchaeota	Halo_Nar1	N_antarcticus	Halo_Nar1-Halo_Nar1_00020	Halo_Nar1_1	675691	Halo_Nar1_00020	0.032	61	-	-	-	-	-	-	-	-	-	-	-	-	-	-	-	-	-	-	-	-	-	-	-	-	-	-	-	-	-	-	-	-	-	-	-	-	-	No Homolog
Nanohaloarchaeota	Halo_Nar1	N_antarcticus	Halo_Nar1-Halo_Nar1_00070	Halo_Nar1_1	675691	Halo_Nar1_00070	0.088	68	-	-	-	-	-	-	-	-	-	-	-	-	-	-	-	-	-	-	-	-	-	-	-	-	-	-	-	-	IPR036390;_IPR036388	Winged_helix_DNA-binding_domain_superfamily;_Winged_helix-like_DNA-binding_domain_superfamily	-	-	PSH01246.1_hypothetical_protein_BRC26_04000_[Nanohaloarchaea_archaeon_QH_8_44_6]	1.1e-14	61.8	1919218	Archaea,Euryarchaeota,Nanohaloarchaea,none,none,none,Nanohaloarchaea_archaeon_QH_8_44_6	No Homolog
Nanohaloarchaeota	Halo_Nar1	N_antarcticus	Halo_Nar1-Halo_Nar1_00080	Halo_Nar1_1	675691	Halo_Nar1_00080	0.012	81	-	-	-	-	-	-	-	-	-	-	-	-	-	-	-	-	-	-	-	-	-	-	-	-	-	-	-	-	-	-	-	-	-	-	-	-	-	No Homolog
Nanohaloarchaeota	Halo_Nar1	N_antarcticus	Halo_Nar1-Halo_Nar1_00100	Halo_Nar1_1	675691	Halo_Nar1_00100	0.062	208	-	-	-	-	-	-	-	-	-	-	-	-	-	-	-	-	-	-	-	-	-	-	-	-	-	-	-	-	-	-	-	-	EHK02444.1_hypothetical_protein_HRED_01446_[Candidatus_Haloredivivus_sp._G17]	2.9e-07	26.8	1072681	Archaea,Euryarchaeota,Nanohaloarchaea,none,none,none,Candidatus_Haloredivivus_sp._G17	No Homolog
Nanohaloarchaeota	Halo_Nar1	N_antarcticus	Halo_Nar1-Halo_Nar1_00110	Halo_Nar1_1	675691	Halo_Nar1_00110	0.062	143	-	-	-	-	-	-	-	-	-	-	-	-	-	-	-	-	-	-	-	-	-	-	-	-	-	-	-	-	-	-	-	-	-	-	-	-	-	No Homolog
Nanohaloarchaeota	Halo_Nar1	N_antarcticus	Halo_Nar1-Halo_Nar1_00140	Halo_Nar1_1	675691	Halo_Nar1_00140	0.059	167	-	-	-	-	-	-	-	-	-	-	-	-	-	-	-	-	-	-	-	-	-	-	-	-	-	-	-	-	-	-	-	-	-	-	-	-	-	No Homolog
Nanohaloarchaeota	Halo_Nar1	N_antarcticus	Halo_Nar1-Halo_Nar1_00160	Halo_Nar1_1	675691	Halo_Nar1_00160	0.044	178	-	-	-	-	-	-	-	-	-	-	-	-	-	-	-	-	-	-	-	-	-	-	-	-	-	-	-	-	-	-	-	-	-	-	-	-	-	No Homolog
Nanohaloarchaeota	Halo_Nar1	N_antarcticus	Halo_Nar1-Halo_Nar1_00250	Halo_Nar1_1	675691	Halo_Nar1_00250	0.124	145	-	-	-	-	-	-	-	-	-	-	-	-	-	-	-	-	-	-	-	-	-	-	-	-	-	-	-	-	-	-	-	-	-	-	-	-	-	No Homolog
Nanohaloarchaeota	Halo_Nar1	N_antarcticus	Halo_Nar1-Halo_Nar1_00290	Halo_Nar1_1	675691	Halo_Nar1_00290	0.039	381	arCOG03387	-	Uncharacterized_protein	S	6.85e-08	K03529	1.9e-07	35.2	-	chromosome_segregation_protein	-	-	-	-	-	-	-	-	-	-	-	-	-	-	-	-	-	-	-	-	-	-	-	-	-	-	-	No Homolog
Nanohaloarchaeota	Halo_Nar1	N_antarcticus	Halo_Nar1-Halo_Nar1_00300	Halo_Nar1_1	675691	Halo_Nar1_00300	0.038	315	-	-	-	-	-	-	-	-	-	-	-	-	-	-	-	-	-	-	-	-	-	-	-	-	-	-	-	-	-	-	-	-	-	-	-	-	-	No Homolog
Nanohaloarchaeota	Halo_Nar1	N_antarcticus	Halo_Nar1-Halo_Nar1_00310	Halo_Nar1_1	675691	Halo_Nar1_00310	0.069	86	-	-	-	-	-	-	-	-	-	-	-	-	-	-	-	-	-	-	-	-	-	-	-	-	-	-	-	-	-	-	-	-	-	-	-	-	-	No Homolog
Nanohaloarchaeota	Halo_Nar1	N_antarcticus	Halo_Nar1-Halo_Nar1_00320	Halo_Nar1_1	675691	Halo_Nar1_00320	0.04	589	-	-	-	-	-	-	-	-	-	-	-	-	-	-	-	-	-	-	-	-	-	-	-	-	-	-	-	-	-	-	-	-	-	-	-	-	-	No Homolog
Nanohaloarchaeota	Halo_Nar1	N_antarcticus	Halo_Nar1-Halo_Nar1_00330	Halo_Nar1_1	675691	Halo_Nar1_00330	0.149	5998	arCOG06224	-	HerA_helicase	X	1.98e-13	K06915	1.6e-32	119	-	uncharacterized_protein	PF10633	NPCBM-associated,_NEW3_domain_of_alpha-galactosidase	6e-16	-	-	-	-	-	-	-	-	-	-	-	-	-	-	-	IPR018905;_IPR006935;_IPR027417	Alpha-galactosidase,_NEW3_domain;_Helicase/UvrB,_N-terminal;_P-loop_containing_nucleoside_triphosphate_hydrolase	PF10633;_PF04851	NPCBM-associated,_NEW3_domain_of_alpha-galactosidase;_Type_III_restriction_enzyme,_res_subunit	PSG99524.1_hypothetical_protein_BRC29_05410_[Nanohaloarchaea_archaeon_SW_7_43_1]	1.1e-202	28.8	1919221	Archaea,Euryarchaeota,Nanohaloarchaea,none,none,none,Nanohaloarchaea_archaeon_SW_7_43_1	No Homolog
Nanohaloarchaeota	Halo_Nar1	N_antarcticus	Halo_Nar1-Halo_Nar1_00360	Halo_Nar1_1	675691	Halo_Nar1_00360	0.095	126	arCOG04524	-	Uncharacterized_membrane_protein	S	1.22e-17	-	-	-	-	-	-	-	-	-	-	-	-	-	-	-	-	-	-	-	-	-	-	-	-	-	-	-	EGQ40428.1_hypothetical_protein_J07AB56_11570_[Candidatus_Nanosalinarum_sp._J07AB56]	3.2e-09	37.5	889962	Archaea,Euryarchaeota,Nanohaloarchaea,none,none,Candidatus_Nanosalinarum,Candidatus_Nanosalinarum_sp._J07AB56	No Homolog
Nanohaloarchaeota	Halo_Nar1	N_antarcticus	Halo_Nar1-Halo_Nar1_00420	Halo_Nar1_1	675691	Halo_Nar1_00420	0.046	107	-	-	-	-	-	-	-	-	-	-	-	-	-	-	-	-	-	-	-	-	-	-	-	-	-	-	-	-	-	-	-	-	-	-	-	-	-	No Homolog
Nanohaloarchaeota	Halo_Nar1	N_antarcticus	Halo_Nar1-Halo_Nar1_00460	Halo_Nar1_1	675691	Halo_Nar1_00460	0.041	219	arCOG04357	ENDO3c	Thermostable_8-oxoguanine_DNA_glycosylase	L	6.63e-58	K03653	7.7e-58	201.1	high_score	N-glycosylase/DNA_lyase_[EC:3.2.2.-_4.2.99.18]	-	-	-	-	-	-	-	-	-	-	-	-	-	-	-	-	-	-	IPR011257;_IPR003265;_IPR023170	DNA_glycosylase;_HhH-GPD_domain;_Helix-turn-helix,_base-excision_DNA_repair,_C-terminal	-	-	PSG98582.1_hypothetical_protein_BRC29_00455_[Nanohaloarchaea_archaeon_SW_7_43_1]	1.1e-78	67.1	1919221	Archaea,Euryarchaeota,Nanohaloarchaea,none,none,none,Nanohaloarchaea_archaeon_SW_7_43_1	No Homolog
Nanohaloarchaeota	Halo_Nar1	N_antarcticus	Halo_Nar1-Halo_Nar1_00470	Halo_Nar1_1	675691	Halo_Nar1_00470	0.031	94	-	-	-	-	-	-	-	-	-	-	-	-	-	-	-	-	-	-	-	-	-	-	-	-	-	-	-	-	-	-	-	-	-	-	-	-	-	No Homolog
Nanohaloarchaeota	Halo_Nar1	N_antarcticus	Halo_Nar1-Halo_Nar1_00600	Halo_Nar1_1	675691	Halo_Nar1_00600	0.051	313	arCOG00395	-	Predicted_membrane-associated_or_secreted_trancriptional_regulator	K	1.5e-09	-	-	-	-	-	-	-	-	-	-	-	-	-	-	-	-	-	-	-	-	-	-	-	-	-	-	-	AOV94634.1_hypothetical_protein_AQV86_01770_[Nanohaloarchaea_archaeon_SG9]	8.3e-14	24.8	1737403	Archaea,Euryarchaeota,Nanohaloarchaea,none,none,none,Nanohaloarchaea_archaeon_SG9	No Homolog
Nanohaloarchaeota	Halo_Nar1	N_antarcticus	Halo_Nar1-Halo_Nar1_00610	Halo_Nar1_1	675691	Halo_Nar1_00610	0.068	235	arCOG01186	Bud32	tRNA_A-37_threonylcarbamoyl_transferase_component_Bud32	J	3.4e-06	K15904	3.7e-06	31.4	-	bifunctional_N6-L-threonylcarbamoyladenine_synthase_/_protein_kinase_Bud32_[EC:2.3.1.234_2.7.11.1]	-	-	-	-	-	-	-	-	-	-	-	-	-	-	-	-	-	-	IPR011009	Protein_kinase-like_domain_superfamily	-	-	AOV95195.1_hypothetical_protein_AQV86_04730_[Nanohaloarchaea_archaeon_SG9]	9.9e-20	29.8	1737403	Archaea,Euryarchaeota,Nanohaloarchaea,none,none,none,Nanohaloarchaea_archaeon_SG9	No Homolog
Nanohaloarchaeota	Halo_Nar1	N_antarcticus	Halo_Nar1-Halo_Nar1_00620	Halo_Nar1_1	675691	Halo_Nar1_00620	0.061	178	arCOG03335	-	Surface_protein_containing_fasciclin-like_repeats	M	1.17e-14	K19519	1.8e-22	85.8	-	transforming_growth_factor-beta-induced_protein	PF02469	Fasciclin_domain	6.3e-21	-	-	-	-	-	-	-	-	-	-	-	-	-	-	-	IPR036378;_IPR000782	FAS1_domain_superfamily;_FAS1_domain	PF02469	Fasciclin_domain	RPI88132.1_fasciclin_domain-containing_protein_[Chloroflexi_bacterium]	4.1e-26	42.9	2026724	Bacteria,Chloroflexi,none,none,none,none,Chloroflexi_bacterium	No Homolog
Nanohaloarchaeota	Halo_Nar1	N_antarcticus	Halo_Nar1-Halo_Nar1_00640	Halo_Nar1_1	675691	Halo_Nar1_00640	0.025	116	-	-	-	-	-	-	-	-	-	-	-	-	-	-	-	-	-	-	-	-	-	-	-	-	-	-	-	-	-	-	-	-	-	-	-	-	-	No Homolog
Nanohaloarchaeota	Halo_Nar1	N_antarcticus	Halo_Nar1-Halo_Nar1_00680	Halo_Nar1_1	675691	Halo_Nar1_00680	0.086	115	-	-	-	-	-	-	-	-	-	-	-	-	-	-	-	-	-	-	-	-	-	-	-	-	-	-	-	-	-	-	-	-	-	-	-	-	-	No Homolog
Nanohaloarchaeota	Halo_Nar1	N_antarcticus	Halo_Nar1-Halo_Nar1_00760	Halo_Nar1_1	675691	Halo_Nar1_00760	0	40	-	-	-	-	-	-	-	-	-	-	-	-	-	-	-	-	-	-	-	-	-	-	-	-	-	-	-	-	-	-	-	-	-	-	-	-	-	No Homolog
Nanohaloarchaeota	Halo_Nar1	N_antarcticus	Halo_Nar1-Halo_Nar1_00770	Halo_Nar1_1	675691	Halo_Nar1_00770	0.017	524	arCOG00373	-	Predicted_ATPase	R	4.24e-19	K03529	7.2e-11	46.5	-	chromosome_segregation_protein	-	-	-	-	-	-	-	-	-	-	-	-	-	-	-	-	-	-	-	-	-	-	-	-	-	-	-	No Homolog
Nanohaloarchaeota	Halo_Nar1	N_antarcticus	Halo_Nar1-Halo_Nar1_00820	Halo_Nar1_1	675691	Halo_Nar1_00820	0.072	138	-	-	-	-	-	-	-	-	-	-	-	-	-	-	-	-	-	-	-	-	-	-	-	-	-	-	-	-	-	-	-	-	-	-	-	-	-	No Homolog
Nanohaloarchaeota	Halo_Nar1	N_antarcticus	Halo_Nar1-Halo_Nar1_00840	Halo_Nar1_1	675691	Halo_Nar1_00840	0.081	381	arCOG04281	DnaG	DNA_primase_(bacterial_type)	L	5.66e-09	K02316	1.2e-14	60.3	high_score	DNA_primase_[EC:2.7.7.101]	-	-	-	-	-	-	-	-	-	-	-	-	-	-	-	-	-	-	IPR006171;_IPR034154;_IPR020607	TOPRIM__domain;_Archaeal_primase_DnaG/twinkle,_TOPRIM_domain;_DNA_primase_DnaG,_archaea	PF13662	Toprim_domain	PSG98625.1_hypothetical_protein_BRC29_00680_[Nanohaloarchaea_archaeon_SW_7_43_1]	4.3e-121	58.6	1919221	Archaea,Euryarchaeota,Nanohaloarchaea,none,none,none,Nanohaloarchaea_archaeon_SW_7_43_1	No Homolog
Nanohaloarchaeota	Halo_Nar1	N_antarcticus	Halo_Nar1-Halo_Nar1_00900	Halo_Nar1_1	675691	Halo_Nar1_00900	0.081	1814	arCOG03145	-	Intein/homing_endonuclease	L	2.3e-13	K02322	0	1415.5	high_score	DNA_polymerase_II_large_subunit_[EC:2.7.7.7]	PF03833	DNA_polymerase_II_large_subunit_DP2	0	TIGR00354	DNA_polymerase_II,_large_subunit_DP2	2.7.7.7	0	-	-	-	MER0180732	intein-containing_DNA_polymerase_II_large_subunit_DP2_precursor_Mername-AA281_N10_N10.005	0	-	-	-	-	-	IPR036844;_IPR027434;_IPR004475;_IPR030934;_IPR016033;_IPR006141;_IPR003587;_IPR003586;_IPR004042;_IPR006142	Hint_domain_superfamily;_Homing_endonuclease;_DNA_polymerase_II_large_subunit_DP2;_Intein_C-terminal_splicing_region;_DNA_polymerase_II_large_subunit_DP2,_N-terminal;_Intein_N-terminal_splicing_region;_Hint_domain_N-terminal;_Hint_domain_C-terminal;_Intein_DOD_homing_endonuclease;_Intein	PF03833;_PF14890	DNA_polymerase_II_large_subunit_DP2;_Intein_splicing_domain	PSG98630.1_DNA_polymerase_II_large_subunit_[Nanohaloarchaea_archaeon_SW_7_43_1]	0	52.5	1919221	Archaea,Euryarchaeota,Nanohaloarchaea,none,none,none,Nanohaloarchaea_archaeon_SW_7_43_1	No Homolog
Nanohaloarchaeota	Halo_Nar1	N_antarcticus	Halo_Nar1-Halo_Nar1_00940	Halo_Nar1_1	675691	Halo_Nar1_00940	0	36	-	-	-	-	-	-	-	-	-	-	-	-	-	-	-	-	-	-	-	-	-	-	-	-	-	-	-	-	-	-	-	-	-	-	-	-	-	No Homolog
Nanohaloarchaeota	Halo_Nar1	N_antarcticus	Halo_Nar1-Halo_Nar1_01010	Halo_Nar1_1	675691	Halo_Nar1_01010	0.122	49	-	-	-	-	-	-	-	-	-	-	-	-	-	-	-	-	-	-	-	-	-	-	-	-	-	-	-	-	-	-	-	-	-	-	-	-	-	No Homolog
Nanohaloarchaeota	Halo_Nar1	N_antarcticus	Halo_Nar1-Halo_Nar1_01030	Halo_Nar1_1	675691	Halo_Nar1_01030	0.091	98	-	-	-	-	-	-	-	-	-	-	-	-	-	-	-	-	-	-	-	-	-	-	-	-	-	-	-	-	-	-	-	-	EGQ43456.1_hypothetical_protein_J07AB43_14470_[Candidatus_Nanosalina_sp._J07AB43]	1.5e-06	35.8	889948	Archaea,Euryarchaeota,Nanohaloarchaea,none,none,Candidatus_Nanosalina,Candidatus_Nanosalina_sp._J07AB43	No Homolog
Nanohaloarchaeota	Halo_Nar1	N_antarcticus	Halo_Nar1-Halo_Nar1_01070	Halo_Nar1_1	675691	Halo_Nar1_01070	0.051	327	arCOG02785	-	Arylsulfatase_A_or_related_enzyme	P	9.03e-43	K01138	1.3e-20	79.7	-	uncharacterized_sulfatase_[EC:3.1.6.-]	PF00884	Sulfatase	3e-11	-	-	-	-	-	-	-	-	-	-	-	-	-	-	-	IPR017849;_IPR017850;_IPR000917	Alkaline_phosphatase-like,_alpha/beta/alpha;_Alkaline-phosphatase-like,_core_domain_superfamily;_Sulfatase,_N-terminal	PF00884	Sulfatase	EGQ40800.1_arylsulfatase_A_family_[Candidatus_Nanosalinarum_sp._J07AB56]	2.8e-57	43.6	889962	Archaea,Euryarchaeota,Nanohaloarchaea,none,none,Candidatus_Nanosalinarum,Candidatus_Nanosalinarum_sp._J07AB56	No Homolog
Nanohaloarchaeota	Halo_Nar1	N_antarcticus	Halo_Nar1-Halo_Nar1_01090	Halo_Nar1_1	675691	Halo_Nar1_01090	0.066	360	-	-	-	-	-	-	-	-	-	-	PF01663	Type_I_phosphodiesterase_/_nucleotide_pyrophosphatase	6.8e-15	-	-	-	-	-	-	-	-	-	-	-	-	-	-	-	IPR017850;_IPR002591;_IPR017849	Alkaline-phosphatase-like,_core_domain_superfamily;_Type_I_phosphodiesterase/nucleotide_pyrophosphatase/phosphate_transferase;_Alkaline_phosphatase-like,_alpha/beta/alpha	PF01663	Type_I_phosphodiesterase_/_nucleotide_pyrophosphatase	PSG98652.1_hypothetical_protein_BRC29_00815_[Nanohaloarchaea_archaeon_SW_7_43_1]	6.6e-140	69.2	1919221	Archaea,Euryarchaeota,Nanohaloarchaea,none,none,none,Nanohaloarchaea_archaeon_SW_7_43_1	No Homolog
Nanohaloarchaeota	Halo_Nar1	N_antarcticus	Halo_Nar1-Halo_Nar1_01140	Halo_Nar1_1	675691	Halo_Nar1_01140	0.064	250	-	-	-	-	-	-	-	-	-	-	PF01663	Type_I_phosphodiesterase_/_nucleotide_pyrophosphatase	2e-18	-	-	-	-	-	-	-	-	-	-	-	-	-	-	-	IPR017849;_IPR002591;_IPR017850	Alkaline_phosphatase-like,_alpha/beta/alpha;_Type_I_phosphodiesterase/nucleotide_pyrophosphatase/phosphate_transferase;_Alkaline-phosphatase-like,_core_domain_superfamily	PF01663	Type_I_phosphodiesterase_/_nucleotide_pyrophosphatase	PSG98661.1_hypothetical_protein_BRC29_00865_[Nanohaloarchaea_archaeon_SW_7_43_1]	9.3e-125	87.1	1919221	Archaea,Euryarchaeota,Nanohaloarchaea,none,none,none,Nanohaloarchaea_archaeon_SW_7_43_1	No Homolog
Nanohaloarchaeota	Halo_Nar1	N_antarcticus	Halo_Nar1-Halo_Nar1_01180	Halo_Nar1_1	675691	Halo_Nar1_01180	0.074	269	arCOG04538	FolD	5,10-methylene-tetrahydrofolate_dehydrogenase/Methenyl_tetrahydrofolate_cyclohydrolase	H	2.39e-94	K01491	3.2e-82	281.5	-	methylenetetrahydrofolate_dehydrogenase_(NADP+)_/_methenyltetrahydrofolate_cyclohydrolase_[EC:1.5.1.5_3.5.4.9]	PF02882	Tetrahydrofolate_dehydrogenase/cyclohydrolase,_NAD(P)-binding_domain	8.7e-44	-	-	-	-	-	-	-	-	-	-	-	-	-	-	-	IPR020630;_IPR020867;_IPR036291;_IPR020631;_IPR000672	Tetrahydrofolate_dehydrogenase/cyclohydrolase,_catalytic_domain;_Tetrahydrofolate_dehydrogenase/cyclohydrolase,_conserved_site;_NAD(P)-binding_domain_superfamily;_Tetrahydrofolate_dehydrogenase/cyclohydrolase,_NAD(P)-binding_domain;_Tetrahydrofolate_dehydrogenase/cyclohydrolase	PF00763;_PF02882	Tetrahydrofolate_dehydrogenase/cyclohydrolase,_catalytic_domain;_Tetrahydrofolate_dehydrogenase/cyclohydrolase,_NAD(P)-binding_domain	AOV94426.1_hypothetical_protein_AQV86_00700_[Nanohaloarchaea_archaeon_SG9]	3.4e-72	54.5	1737403	Archaea,Euryarchaeota,Nanohaloarchaea,none,none,none,Nanohaloarchaea_archaeon_SG9	No Homolog
Nanohaloarchaeota	Halo_Nar1	N_antarcticus	Halo_Nar1-Halo_Nar1_01210	Halo_Nar1_1	675691	Halo_Nar1_01210	0.093	225	-	-	-	-	-	-	-	-	-	-	-	-	-	-	-	-	-	-	-	-	-	-	-	-	-	-	-	-	-	-	-	-	PSH01009.1_hypothetical_protein_BRC30_00535_[Nanohaloarchaea_archaeon_SW_7_46_7]	2e-25	38.1	1919222	Archaea,Euryarchaeota,Nanohaloarchaea,none,none,none,Nanohaloarchaea_archaeon_SW_7_46_7	No Homolog
Nanohaloarchaeota	Halo_Nar1	N_antarcticus	Halo_Nar1-Halo_Nar1_01240	Halo_Nar1_1	675691	Halo_Nar1_01240	0.08	124	arCOG02998	-	Cupin_domain_containing_protein	S	4.75e-07	K14673	9.6e-08	37.2	-	putative_monooxygenase	-	-	-	-	-	-	-	-	-	-	-	-	-	-	-	-	-	-	IPR011051;_IPR013096;_IPR014710	RmlC-like_cupin_domain_superfamily;_Cupin_2,_conserved_barrel;_RmlC-like_jelly_roll_fold	PF07883	Cupin_domain	EGQ43988.1_cupin_domain_protein_[Candidatus_Nanosalina_sp._J07AB43]	9.8e-35	60.5	889948	Archaea,Euryarchaeota,Nanohaloarchaea,none,none,Candidatus_Nanosalina,Candidatus_Nanosalina_sp._J07AB43	No Homolog
Nanohaloarchaeota	Halo_Nar1	N_antarcticus	Halo_Nar1-Halo_Nar1_01350	Halo_Nar1_1	675691	Halo_Nar1_01350	0.07	100	arCOG01084	MazG	Predicted_pyrophosphatase	R	4.95e-18	K04765	6.6e-07	34.7	-	nucleoside_triphosphate_diphosphatase_[EC:3.6.1.9]	-	-	-	-	-	-	-	-	-	-	-	-	-	-	-	-	-	-	IPR004518	NTP_pyrophosphohydrolase_MazG,_putative_catalytic_core	PF03819	MazG_nucleotide_pyrophosphohydrolase_domain	AOV94405.1_nucleotide_pyrophosphohydrolase_[Nanohaloarchaea_archaeon_SG9]	3.2e-28	67.7	1737403	Archaea,Euryarchaeota,Nanohaloarchaea,none,none,none,Nanohaloarchaea_archaeon_SG9	No Homolog
Nanohaloarchaeota	Halo_Nar1	N_antarcticus	Halo_Nar1-Halo_Nar1_01390	Halo_Nar1_1	675691	Halo_Nar1_01390	0.112	195	arCOG04798	Tdk	Thymidine_kinase	F	6.04e-91	K00857	3.6e-57	199.2	high_score	thymidine_kinase_[EC:2.7.1.21]	PF00265	Thymidine_kinase	2.4e-49	-	-	-	-	-	-	-	-	-	-	-	-	-	-	-	IPR001267;_IPR020633;_IPR027417	Thymidine_kinase;_Thymidine_kinase,_conserved_site;_P-loop_containing_nucleoside_triphosphate_hydrolase	PF00265	Thymidine_kinase	WP_058572226.1_thymidine_kinase_[Haloferax_sp._SB29]	9.6e-69	63.6	1544718	Archaea,Euryarchaeota,Halobacteria,Haloferacales,Haloferacaceae,Haloferax,Haloferax_sp._SB29	No Homolog
Nanohaloarchaeota	Halo_Nar1	N_antarcticus	Halo_Nar1-Halo_Nar1_01410	Halo_Nar1_1	675691	Halo_Nar1_01410	0.073	299	arCOG03562	TrxA	Thiol-disulfide_isomerase_or_thioredoxin	O	7.55e-34	-	-	-	-	-	-	-	-	-	-	-	-	-	-	-	-	-	-	-	-	-	-	-	IPR036249;_IPR000866;_IPR008979	Thioredoxin-like_superfamily;_Alkyl_hydroperoxide_reductase_subunit_C/_Thiol_specific_antioxidant;_Galactose-binding-like_domain_superfamily	PF00578	AhpC/TSA_family	OGI12141.1_hypothetical_protein_A3K64_02295_[Candidatus_Micrarchaeota_archaeon_RBG_16_36_9]	5e-24	30.8	1801632	Archaea,Candidatus_Micrarchaeota,none,none,none,none,Candidatus_Micrarchaeota_archaeon_RBG_16_36_9	No Homolog
Nanohaloarchaeota	Halo_Nar1	N_antarcticus	Halo_Nar1-Halo_Nar1_01500	Halo_Nar1_1	675691	Halo_Nar1_01500	0.101	592	-	-	-	-	-	-	-	-	-	-	-	-	-	-	-	-	-	-	-	-	-	-	-	-	-	-	-	-	-	-	-	-	-	-	-	-	-	No Homolog
Nanohaloarchaeota	Halo_Nar1	N_antarcticus	Halo_Nar1-Halo_Nar1_01540	Halo_Nar1_1	675691	Halo_Nar1_01540	0.033	241	-	-	-	-	-	-	-	-	-	-	-	-	-	-	-	-	-	-	-	-	-	-	-	-	-	-	-	-	-	-	-	-	-	-	-	-	-	No Homolog
Nanohaloarchaeota	Halo_Nar1	N_antarcticus	Halo_Nar1-Halo_Nar1_01550	Halo_Nar1_1	675691	Halo_Nar1_01550	0.077	489	-	-	-	-	-	K05844	3.9e-11	48.5	-	ribosomal_protein_S6--L-glutamate_ligase_[EC:6.3.2.-]	-	-	-	-	-	-	-	-	-	-	-	-	-	-	-	-	-	-	-	-	-	-	AOV94911.1_hypothetical_protein_AQV86_03220_[Nanohaloarchaea_archaeon_SG9]	8.2e-109	44.2	1737403	Archaea,Euryarchaeota,Nanohaloarchaea,none,none,none,Nanohaloarchaea_archaeon_SG9	No Homolog
Nanohaloarchaeota	Halo_Nar1	N_antarcticus	Halo_Nar1-Halo_Nar1_01560	Halo_Nar1_1	675691	Halo_Nar1_01560	0.032	123	-	-	-	-	-	-	-	-	-	-	-	-	-	-	-	-	-	-	-	-	-	-	-	-	-	-	-	-	-	-	-	-	-	-	-	-	-	No Homolog
Nanohaloarchaeota	Halo_Nar1	N_antarcticus	Halo_Nar1-Halo_Nar1_01570	Halo_Nar1_1	675691	Halo_Nar1_01570	0.068	249	-	-	-	-	-	-	-	-	-	-	-	-	-	-	-	-	-	-	-	-	-	-	-	-	-	-	-	-	-	-	-	-	-	-	-	-	-	No Homolog
Nanohaloarchaeota	Halo_Nar1	N_antarcticus	Halo_Nar1-Halo_Nar1_01580	Halo_Nar1_1	675691	Halo_Nar1_01580	0.071	351	-	-	-	-	-	-	-	-	-	-	-	-	-	-	-	-	-	-	-	-	-	-	-	-	-	-	-	-	-	-	-	-	-	-	-	-	-	No Homolog
Nanohaloarchaeota	Halo_Nar1	N_antarcticus	Halo_Nar1-Halo_Nar1_01640	Halo_Nar1_1	675691	Halo_Nar1_01640	0.061	731	arCOG00373	-	Predicted_ATPase	R	7.05e-19	K10060	2.2e-07	35.9	-	C-type_lectin_domain_family_4_member_F	-	-	-	-	-	-	-	-	-	-	-	-	-	-	-	-	-	-	-	-	-	-	-	-	-	-	-	No Homolog
Nanohaloarchaeota	Halo_Nar1	N_antarcticus	Halo_Nar1-Halo_Nar1_01650	Halo_Nar1_1	675691	Halo_Nar1_01650	0.127	47	-	-	-	-	-	-	-	-	-	-	-	-	-	-	-	-	-	-	-	-	-	-	-	-	-	-	-	-	-	-	-	-	-	-	-	-	-	No Homolog
Nanohaloarchaeota	Halo_Nar1	N_antarcticus	Halo_Nar1-Halo_Nar1_01710	Halo_Nar1_1	675691	Halo_Nar1_01710	0.06	1249	arCOG03145	-	Intein/homing_endonuclease	L	3.1e-19	K07332	2.5e-64	223.7	-	archaeal_flagellar_protein_FlaI	PF14890	Intein_splicing_domain	1.2e-35	-	-	-	-	-	-	-	-	-	-	-	-	-	-	-	IPR027434;_IPR027417;_IPR036844;_IPR006141;_IPR003586;_IPR001482;_IPR030934;_IPR004042;_IPR006142;_IPR004860;_IPR003587	Homing_endonuclease;_P-loop_containing_nucleoside_triphosphate_hydrolase;_Hint_domain_superfamily;_Intein_N-terminal_splicing_region;_Hint_domain_C-terminal;_Type_II/IV_secretion_system_protein;_Intein_C-terminal_splicing_region;_Intein_DOD_homing_endonuclease;_Intein;_Homing_endonuclease,_LAGLIDADG;_Hint_domain_N-terminal	PF14890;_PF00437;_PF14528	Intein_splicing_domain;_Type_II/IV_secretion_system_protein;_LAGLIDADG-like_domain	EGQ40722.1_type_II/IV_secretion_system_protein_[Candidatus_Nanosalinarum_sp._J07AB56]	0	64.2	889962	Archaea,Euryarchaeota,Nanohaloarchaea,none,none,Candidatus_Nanosalinarum,Candidatus_Nanosalinarum_sp._J07AB56	No Homolog
Nanohaloarchaeota	Halo_Nar1	N_antarcticus	Halo_Nar1-Halo_Nar1_01720	Halo_Nar1_1	675691	Halo_Nar1_01720	0.137	29	-	-	-	-	-	-	-	-	-	-	-	-	-	-	-	-	-	-	-	-	-	-	-	-	-	-	-	-	-	-	-	-	-	-	-	-	-	No Homolog
Nanohaloarchaeota	Halo_Nar1	N_antarcticus	Halo_Nar1-Halo_Nar1_01740	Halo_Nar1_1	675691	Halo_Nar1_01740	0.145	62	-	-	-	-	-	-	-	-	-	-	-	-	-	-	-	-	-	-	-	-	-	-	-	-	-	-	-	-	-	-	-	-	-	-	-	-	-	No Homolog
Nanohaloarchaeota	Halo_Nar1	N_antarcticus	Halo_Nar1-Halo_Nar1_01750	Halo_Nar1_1	675691	Halo_Nar1_01750	0.116	628	-	-	-	-	-	-	-	-	-	-	-	-	-	-	-	-	-	-	-	-	-	-	-	-	-	-	-	-	-	-	-	-	-	-	-	-	-	No Homolog
Nanohaloarchaeota	Halo_Nar1	N_antarcticus	Halo_Nar1-Halo_Nar1_01760	Halo_Nar1_1	675691	Halo_Nar1_01760	0.074	54	-	-	-	-	-	-	-	-	-	-	-	-	-	-	-	-	-	-	-	-	-	-	-	-	-	-	-	-	-	-	-	-	-	-	-	-	-	No Homolog
Nanohaloarchaeota	Halo_Nar1	N_antarcticus	Halo_Nar1-Halo_Nar1_01770	Halo_Nar1_1	675691	Halo_Nar1_01770	0.095	84	-	-	-	-	-	-	-	-	-	-	-	-	-	-	-	-	-	-	-	-	-	-	-	-	-	-	-	-	-	-	-	-	-	-	-	-	-	No Homolog
Nanohaloarchaeota	Halo_Nar1	N_antarcticus	Halo_Nar1-Halo_Nar1_01780	Halo_Nar1_1	675691	Halo_Nar1_01780	0.16	137	-	-	-	-	-	-	-	-	-	-	-	-	-	-	-	-	-	-	-	-	-	-	-	-	-	-	-	-	-	-	-	-	-	-	-	-	-	No Homolog
Nanohaloarchaeota	Halo_Nar1	N_antarcticus	Halo_Nar1-Halo_Nar1_01800	Halo_Nar1_1	675691	Halo_Nar1_01800	0.065	137	-	-	-	-	-	-	-	-	-	-	-	-	-	-	-	-	-	-	-	-	-	-	-	-	-	-	-	-	-	-	-	-	-	-	-	-	-	No Homolog
Nanohaloarchaeota	Halo_Nar1	N_antarcticus	Halo_Nar1-Halo_Nar1_01810	Halo_Nar1_1	675691	Halo_Nar1_01810	0.081	147	-	-	-	-	-	-	-	-	-	-	-	-	-	-	-	-	-	-	-	-	-	-	-	-	-	-	-	-	-	-	-	-	-	-	-	-	-	No Homolog
Nanohaloarchaeota	Halo_Nar1	N_antarcticus	Halo_Nar1-Halo_Nar1_01820	Halo_Nar1_1	675691	Halo_Nar1_01820	0.088	339	-	-	-	-	-	-	-	-	-	-	-	-	-	-	-	-	-	-	-	-	-	-	-	-	-	-	-	-	-	-	-	-	EHK02317.1_hypothetical_protein_HRED_04809_[Candidatus_Haloredivivus_sp._G17]	1.4e-14	26.1	1072681	Archaea,Euryarchaeota,Nanohaloarchaea,none,none,none,Candidatus_Haloredivivus_sp._G17	No Homolog
Nanohaloarchaeota	Halo_Nar1	N_antarcticus	Halo_Nar1-Halo_Nar1_01870	Halo_Nar1_1	675691	Halo_Nar1_01870	0.035	478	arCOG05851	-	Uncharacterized_protein	S	3.79e-12	K13582	4.6e-09	41.3	-	localization_factor_PodJL	-	-	-	-	-	-	-	-	-	-	-	-	-	-	-	-	-	-	-	-	-	-	-	-	-	-	-	No Homolog
Nanohaloarchaeota	Halo_Nar1	N_antarcticus	Halo_Nar1-Halo_Nar1_02000	Halo_Nar1_1	675691	Halo_Nar1_02000	0.067	134	arCOG10716	-	Uncharacterized_protein	S	7.29e-13	-	-	-	-	-	-	-	-	-	-	-	-	-	-	-	-	-	-	-	-	-	-	-	IPR021671;_IPR011856	PD(D/E)XK_endonuclease;_tRNA_endonuclease-like_domain_superfamily	PF11645	PD-(D/E)XK_endonuclease	WP_076427319.1_hypothetical_protein_[Haladaptatus_litoreus]	3.8e-16	38.5	553468	Archaea,Euryarchaeota,Halobacteria,Halobacteriales,Halobacteriaceae,Haladaptatus,Haladaptatus_litoreus	No Homolog
Nanohaloarchaeota	Halo_Nar1	N_antarcticus	Halo_Nar1-Halo_Nar1_02010	Halo_Nar1_1	675691	Halo_Nar1_02010	0.053	316	-	-	-	-	-	-	-	-	-	-	-	-	-	-	-	-	-	-	-	-	-	-	-	-	-	-	-	-	-	-	-	-	-	-	-	-	-	No Homolog
Nanohaloarchaeota	Halo_Nar1	N_antarcticus	Halo_Nar1-Halo_Nar1_02050	Halo_Nar1_1	675691	Halo_Nar1_02050	0.061	114	-	-	-	-	-	-	-	-	-	-	-	-	-	-	-	-	-	-	-	-	-	-	-	-	-	-	-	-	-	-	-	-	AOV94310.1_hypothetical_protein_AQV86_00080_[Nanohaloarchaea_archaeon_SG9]	7.7e-10	38.6	1737403	Archaea,Euryarchaeota,Nanohaloarchaea,none,none,none,Nanohaloarchaea_archaeon_SG9	No Homolog
Nanohaloarchaeota	Halo_Nar1	N_antarcticus	Halo_Nar1-Halo_Nar1_02110	Halo_Nar1_1	675691	Halo_Nar1_02110	0.08	212	arCOG01173	KaiC	KaiC_family_ATPase_implicated_in_signal_transduction	T	3.49e-36	K08482	1.2e-51	181.8	high_score	circadian_clock_protein_KaiC	PF06745	KaiC	1.9e-40	-	-	-	-	-	-	-	-	-	-	-	-	-	-	-	IPR027417;_IPR010624;_IPR014774	P-loop_containing_nucleoside_triphosphate_hydrolase;_KaiC_domain;_KaiC-like_domain	PF06745	KaiC	PSG99680.1_hypothetical_protein_BRC28_03450_[Nanohaloarchaea_archaeon_SW_4_43_9]	1.5e-88	75	1919220	Archaea,Euryarchaeota,Nanohaloarchaea,none,none,none,Nanohaloarchaea_archaeon_SW_4_43_9	No Homolog
Nanohaloarchaeota	Halo_Nar1	N_antarcticus	Halo_Nar1-Halo_Nar1_02150	Halo_Nar1_1	675691	Halo_Nar1_02150	0.148	54	arCOG02957	SBH1	Preprotein_translocase_subunit_Sec61beta	U	2.99e-08	-	-	-	-	-	-	-	-	-	-	-	-	-	-	-	-	-	-	-	-	-	-	-	IPR016482	Protein_transport_protein_SecG/Sec61-beta/Sbh	PF03911	Sec61beta_family	PSG99675.1_hypothetical_protein_BRC28_03425,_partial_[Nanohaloarchaea_archaeon_SW_4_43_9]	5.6e-11	76.1	1919220	Archaea,Euryarchaeota,Nanohaloarchaea,none,none,none,Nanohaloarchaea_archaeon_SW_4_43_9	No Homolog
Nanohaloarchaeota	Halo_Nar1	N_antarcticus	Halo_Nar1-Halo_Nar1_02170	Halo_Nar1_1	675691	Halo_Nar1_02170	0.032	93	-	-	-	-	-	-	-	-	-	-	-	-	-	-	-	-	-	-	-	-	-	-	-	-	-	-	-	-	IPR011006	CheY-like_superfamily	-	-	-	-	-	-	-	No Homolog
Nanohaloarchaeota	Halo_Nar1	N_antarcticus	Halo_Nar1-Halo_Nar1_02180	Halo_Nar1_1	675691	Halo_Nar1_02180	0.058	206	arCOG06363	FhlA	Signal_transduction_protein,__GAF_and_REC_domains	T	6.12e-38	K20962	6.1e-07	34	-	c-di-GMP_phosphodiesterase_[EC:3.1.4.52]	-	-	-	-	-	-	-	-	-	-	-	-	-	-	-	-	-	-	IPR003018;_IPR029016	GAF_domain;_GAF-like_domain_superfamily	PF01590	GAF_domain	WP_129067853.1_GAF_domain-containing_protein_[Halorientalis_sp._F13-25]	1.7e-31	37.3	2479928	Archaea,Euryarchaeota,Halobacteria,Halobacteriales,Haloarculaceae,Halorientalis,Halorientalis_sp._F13-25	No Homolog
Nanohaloarchaeota	Halo_Nar1	N_antarcticus	Halo_Nar1-Halo_Nar1_02190	Halo_Nar1_1	675691	Halo_Nar1_02190	0.048	187	arCOG02452	-	KaiC_family_ATPase,_possibly_inactivated	R	1.13e-13	-	-	-	-	-	-	-	-	-	-	-	-	-	-	-	-	-	-	-	-	-	-	-	-	-	-	-	OGI60880.1_hypothetical_protein_A2641_00980_[Candidatus_Nomurabacteria_bacterium_RIFCSPHIGHO2_01_FULL_37_25]	1.4e-37	45	1801731	Bacteria,Candidatus_Nomurabacteria,none,none,none,none,Candidatus_Nomurabacteria_bacterium_RIFCSPHIGHO2_01_FULL_37_25	No Homolog
Nanohaloarchaeota	Halo_Nar1	N_antarcticus	Halo_Nar1-Halo_Nar1_02210	Halo_Nar1_1	675691	Halo_Nar1_02210	0.044	134	-	-	-	-	-	-	-	-	-	-	-	-	-	-	-	-	-	-	-	-	-	-	-	-	-	-	-	-	-	-	-	-	-	-	-	-	-	No Homolog
Nanohaloarchaeota	Halo_Nar1	N_antarcticus	Halo_Nar1-Halo_Nar1_02220	Halo_Nar1_1	675691	Halo_Nar1_02220	0.028	35	-	-	-	-	-	-	-	-	-	-	-	-	-	-	-	-	-	-	-	-	-	-	-	-	-	-	-	-	-	-	-	-	-	-	-	-	-	No Homolog
Nanohaloarchaeota	Halo_Nar1	N_antarcticus	Halo_Nar1-Halo_Nar1_02230	Halo_Nar1_1	675691	Halo_Nar1_02230	0.068	218	arCOG01895	IolE	Sugar_phosphate_isomerase/epimerase	G	7.18e-12	K10709	7.6e-08	37.4	-	fructoselysine_3-epimerase_[EC:5.1.3.41]	-	-	-	-	-	-	-	-	-	-	-	-	-	-	-	-	-	-	IPR036237	Xylose_isomerase-like_superfamily	-	-	EHK01178.1_Xylose_isomerase_domain_protein_TIM_barrel_[Candidatus_Haloredivivus_sp._G17]	8e-64	54.1	1072681	Archaea,Euryarchaeota,Nanohaloarchaea,none,none,none,Candidatus_Haloredivivus_sp._G17	No Homolog
Nanohaloarchaeota	Halo_Nar1	N_antarcticus	Halo_Nar1-Halo_Nar1_02240	Halo_Nar1_1	675691	Halo_Nar1_02240	0.1	406	arCOG01352	GdhA	Glutamate_dehydrogenase/leucine_dehydrogenase	E	2.2e-129	K00260	4.5e-156	525.8	-	glutamate_dehydrogenase_[EC:1.4.1.2]	PF00208	Glutamate/Leucine/Phenylalanine/Valine_dehydrogenase	1.4e-60	-	-	-	-	-	-	-	-	-	-	-	-	-	-	-	IPR014362;_IPR006097;_IPR006096;_IPR033922;_IPR036291;_IPR006095	Glutamate_dehydrogenase;_Glutamate/phenylalanine/leucine/valine_dehydrogenase,_dimerisation_domain;_Glutamate/phenylalanine/leucine/valine_dehydrogenase,_C-terminal;_NAD(P)_binding_domain_of_glutamate_dehydrogenase;_NAD(P)-binding_domain_superfamily;_Glutamate/phenylalanine/leucine/valine_dehydrogenase	PF02812;_PF00208	Glu/Leu/Phe/Val_dehydrogenase,_dimerisation_domain;_Glutamate/Leucine/Phenylalanine/Valine_dehydrogenase	PSG99517.1_glutamate_dehydrogenase_[Nanohaloarchaea_archaeon_SW_7_43_1]	3.7e-171	72.4	1919221	Archaea,Euryarchaeota,Nanohaloarchaea,none,none,none,Nanohaloarchaea_archaeon_SW_7_43_1	No Homolog
Nanohaloarchaeota	Halo_Nar1	N_antarcticus	Halo_Nar1-Halo_Nar1_02250	Halo_Nar1_1	675691	Halo_Nar1_02250	0.108	147	arCOG02929	PetE	Plastocyanin/azurin/halocyanin_family_protein	C	2.12e-05	K02638	1.9e-06	33.9	-	plastocyanin	-	-	-	-	-	-	-	-	-	-	-	-	-	-	-	-	-	-	IPR008972	Cupredoxin	-	-	PSG99512.1_hypothetical_protein_BRC29_05345_[Nanohaloarchaea_archaeon_SW_7_43_1]	4.3e-37	56.5	1919221	Archaea,Euryarchaeota,Nanohaloarchaea,none,none,none,Nanohaloarchaea_archaeon_SW_7_43_1	No Homolog
Nanohaloarchaeota	Halo_Nar1	N_antarcticus	Halo_Nar1-Halo_Nar1_02260	Halo_Nar1_1	675691	Halo_Nar1_02260	0.072	125	arCOG09233	-	Uncharacterized_membrane_protein	S	2.16e-08	-	-	-	-	-	-	-	-	-	-	-	-	-	-	-	-	-	-	-	-	-	-	-	-	-	-	-	PSG99511.1_hypothetical_protein_BRC29_05340_[Nanohaloarchaea_archaeon_SW_7_43_1]	1.5e-27	50.8	1919221	Archaea,Euryarchaeota,Nanohaloarchaea,none,none,none,Nanohaloarchaea_archaeon_SW_7_43_1	No Homolog
Nanohaloarchaeota	Halo_Nar1	N_antarcticus	Halo_Nar1-Halo_Nar1_02280	Halo_Nar1_1	675691	Halo_Nar1_02280	0.053	375	arCOG02936	ERG9	Phytoene/squalene_synthetase	I	1.67e-24	K00801	5.1e-53	186.1	high_score	farnesyl-diphosphate_farnesyltransferase_[EC:2.5.1.21]	PF00494	Squalene/phytoene_synthase	3.1e-25	-	-	-	-	-	-	-	-	-	-	-	-	-	-	-	IPR008949;_IPR002060	Isoprenoid_synthase_domain_superfamily;_Squalene/phytoene_synthase	PF00494	Squalene/phytoene_synthase	PSH00365.1_hypothetical_protein_BRC30_03910_[Nanohaloarchaea_archaeon_SW_7_46_7]	1.2e-43	34.3	1919222	Archaea,Euryarchaeota,Nanohaloarchaea,none,none,none,Nanohaloarchaea_archaeon_SW_7_46_7	No Homolog
Nanohaloarchaeota	Halo_Nar1	N_antarcticus	Halo_Nar1-Halo_Nar1_02290	Halo_Nar1_1	675691	Halo_Nar1_02290	0	38	-	-	-	-	-	-	-	-	-	-	-	-	-	-	-	-	-	-	-	-	-	-	-	-	-	-	-	-	-	-	-	-	-	-	-	-	-	No Homolog
Nanohaloarchaeota	Halo_Nar1	N_antarcticus	Halo_Nar1-Halo_Nar1_02300	Halo_Nar1_1	675691	Halo_Nar1_02300	0.074	161	-	-	-	-	-	-	-	-	-	-	-	-	-	-	-	-	-	-	-	-	-	-	-	-	-	-	-	-	-	-	-	-	EHK02461.1_hypothetical_protein_HRED_04403_[Candidatus_Haloredivivus_sp._G17]	7e-33	67.6	1072681	Archaea,Euryarchaeota,Nanohaloarchaea,none,none,none,Candidatus_Haloredivivus_sp._G17	No Homolog
Nanohaloarchaeota	Halo_Nar1	N_antarcticus	Halo_Nar1-Halo_Nar1_02320	Halo_Nar1_1	675691	Halo_Nar1_02320	0.088	203	-	-	-	-	-	-	-	-	-	-	-	-	-	-	-	-	-	-	-	-	-	-	-	-	-	-	-	-	IPR006311	Twin-arginine_translocation_pathway,_signal_sequence	-	-	-	-	-	-	-	No Homolog
Nanohaloarchaeota	Halo_Nar1	N_antarcticus	Halo_Nar1-Halo_Nar1_02330	Halo_Nar1_1	675691	Halo_Nar1_02330	0.098	326	arCOG02537	-	beta-propeller_repeat_protein	M	1.37e-10	-	-	-	-	-	-	-	-	-	-	-	-	-	-	-	-	-	-	-	-	-	-	-	-	-	-	-	-	-	-	-	-	No Homolog
Nanohaloarchaeota	Halo_Nar1	N_antarcticus	Halo_Nar1-Halo_Nar1_02340	Halo_Nar1_1	675691	Halo_Nar1_02340	0.156	262	-	-	-	-	-	-	-	-	-	-	-	-	-	-	-	-	-	-	-	-	-	-	-	-	-	-	-	-	-	-	-	-	-	-	-	-	-	No Homolog
Nanohaloarchaeota	Halo_Nar1	N_antarcticus	Halo_Nar1-Halo_Nar1_02350	Halo_Nar1_1	675691	Halo_Nar1_02350	0.108	120	-	-	-	-	-	-	-	-	-	-	-	-	-	-	-	-	-	-	-	-	-	-	-	-	-	-	-	-	-	-	-	-	-	-	-	-	-	No Homolog
Nanohaloarchaeota	Halo_Nar1	N_antarcticus	Halo_Nar1-Halo_Nar1_02390	Halo_Nar1_1	675691	Halo_Nar1_02390	0.069	72	-	-	-	-	-	-	-	-	-	-	-	-	-	-	-	-	-	-	-	-	-	-	-	-	-	-	-	-	-	-	-	-	-	-	-	-	-	No Homolog
Nanohaloarchaeota	Halo_Nar1	N_antarcticus	Halo_Nar1-Halo_Nar1_02440	Halo_Nar1_1	675691	Halo_Nar1_02440	0.047	190	-	-	-	-	-	-	-	-	-	-	-	-	-	-	-	-	-	-	-	-	-	-	-	-	-	-	-	-	-	-	-	-	-	-	-	-	-	No Homolog
Nanohaloarchaeota	Halo_Nar1	N_antarcticus	Halo_Nar1-Halo_Nar1_02460	Halo_Nar1_1	675691	Halo_Nar1_02460	0.088	124	-	-	-	-	-	-	-	-	-	-	-	-	-	-	-	-	-	-	-	-	-	-	-	-	-	-	-	-	-	-	-	-	-	-	-	-	-	No Homolog
Nanohaloarchaeota	Halo_Nar1	N_antarcticus	Halo_Nar1-Halo_Nar1_02470	Halo_Nar1_1	675691	Halo_Nar1_02470	0.057	52	-	-	-	-	-	-	-	-	-	-	-	-	-	-	-	-	-	-	-	-	-	-	-	-	-	-	-	-	-	-	-	-	-	-	-	-	-	No Homolog
Nanohaloarchaeota	Halo_Nar1	N_antarcticus	Halo_Nar1-Halo_Nar1_02510	Halo_Nar1_1	675691	Halo_Nar1_02510	0.052	210	-	-	-	-	-	-	-	-	-	-	-	-	-	-	-	-	-	-	-	-	-	-	-	-	-	-	-	-	-	-	-	-	-	-	-	-	-	No Homolog
Nanohaloarchaeota	Halo_Nar1	N_antarcticus	Halo_Nar1-Halo_Nar1_02530	Halo_Nar1_1	675691	Halo_Nar1_02530	0.02	1091	arCOG00373	-	Predicted_ATPase	R	1.1e-20	K08757	2.1e-25	95.4	-	apolipoprotein_A-I	PF01442	Apolipoprotein_A1/A4/E_domain	5.5e-45	-	-	-	-	-	-	-	-	-	-	-	-	-	-	-	IPR000074	Apolipoprotein_A/E	PF01442	Apolipoprotein_A1/A4/E_domain	PSH00158.1_hypothetical_protein_BRC28_00920_[Nanohaloarchaea_archaeon_SW_4_43_9]	7.9e-11	37.6	1919220	Archaea,Euryarchaeota,Nanohaloarchaea,none,none,none,Nanohaloarchaea_archaeon_SW_4_43_9	No Homolog
Nanohaloarchaeota	Halo_Nar1	N_antarcticus	Halo_Nar1-Halo_Nar1_02610	Halo_Nar1_1	675691	Halo_Nar1_02610	0.058	68	-	-	-	-	-	-	-	-	-	-	-	-	-	-	-	-	-	-	-	-	-	-	-	-	-	-	-	-	-	-	-	-	-	-	-	-	-	No Homolog
Nanohaloarchaeota	Halo_Nar1	N_antarcticus	Halo_Nar1-Halo_Nar1_02620	Halo_Nar1_1	675691	Halo_Nar1_02620	0.043	411	arCOG01159	-	Uncharacterized_archaeal_coiled-coil_protein	S	9.72e-13	K13582	3.3e-06	31.8	-	localization_factor_PodJL	-	-	-	-	-	-	-	-	-	-	-	-	-	-	-	-	-	-	-	-	-	-	-	-	-	-	-	No Homolog
Nanohaloarchaeota	Halo_Nar1	N_antarcticus	Halo_Nar1-Halo_Nar1_02630	Halo_Nar1_1	675691	Halo_Nar1_02630	0.083	132	arCOG08092	-	Predicted_membrane_protein,_DoxD_family	S	1.91e-19	K15977	1.3e-20	80.2	high_score	putative_oxidoreductase	PF07681	DoxX	8.5e-17	-	-	-	-	-	-	-	-	-	-	-	-	-	-	-	IPR032808	DoxX_family	PF07681	DoxX	PSH01540.1_hypothetical_protein_BRC27_01855_[Nanohaloarchaea_archaeon_SW_10_44_10]	1.8e-50	78	1919219	Archaea,Euryarchaeota,Nanohaloarchaea,none,none,none,Nanohaloarchaea_archaeon_SW_10_44_10	No Homolog
Nanohaloarchaeota	Halo_Nar1	N_antarcticus	Halo_Nar1-Halo_Nar1_02680	Halo_Nar1_1	675691	Halo_Nar1_02680	0.062	274	arCOG06332	-	Uncharacterized_membrane_protein	S	7.31e-25	-	-	-	-	-	-	-	-	-	-	-	-	-	-	-	-	-	-	-	-	-	-	-	-	-	-	-	EGQ43557.1_hypothetical_protein_J07AB43_15480_[Candidatus_Nanosalina_sp._J07AB43]	1.1e-49	41.5	889948	Archaea,Euryarchaeota,Nanohaloarchaea,none,none,Candidatus_Nanosalina,Candidatus_Nanosalina_sp._J07AB43	No Homolog
Nanohaloarchaeota	Halo_Nar1	N_antarcticus	Halo_Nar1-Halo_Nar1_02850	Halo_Nar1_1	675691	Halo_Nar1_02850	0.079	164	-	-	-	-	-	-	-	-	-	-	-	-	-	-	-	-	-	-	-	-	-	-	-	-	-	-	-	-	-	-	-	-	-	-	-	-	-	No Homolog
Nanohaloarchaeota	Halo_Nar1	N_antarcticus	Halo_Nar1-Halo_Nar1_02890	Halo_Nar1_1	675691	Halo_Nar1_02890	0.079	288	arCOG00272	RhaT	Permease_of_the_drug/metabolite_transporter_(DMT)_superfamily	G	3.01e-23	K08978	5.7e-22	84.2	high_score	bacterial/archaeal_transporter_family_protein	PF00892	EamA-like_transporter_family	1.6e-22	-	-	-	-	-	-	-	-	-	-	2.A.7.40.1	1.88e-22	-	-	-	IPR000620	EamA_domain	PF00892	EamA-like_transporter_family	PSH00543.1_hypothetical_protein_BRC30_02975_[Nanohaloarchaea_archaeon_SW_7_46_7]	1.3e-98	64.8	1919222	Archaea,Euryarchaeota,Nanohaloarchaea,none,none,none,Nanohaloarchaea_archaeon_SW_7_46_7	No Homolog
Nanohaloarchaeota	Halo_Nar1	N_antarcticus	Halo_Nar1-Halo_Nar1_02920	Halo_Nar1_1	675691	Halo_Nar1_02920	0.063	267	-	-	-	-	-	-	-	-	-	-	-	-	-	-	-	-	-	-	-	-	-	-	-	-	-	-	-	-	-	-	-	-	-	-	-	-	-	No Homolog
Nanohaloarchaeota	Halo_Nar1	N_antarcticus	Halo_Nar1-Halo_Nar1_03180	Halo_Nar1_1	675691	Halo_Nar1_03180	0.09	132	-	-	-	-	-	-	-	-	-	-	-	-	-	-	-	-	-	-	-	-	-	-	-	-	-	-	-	-	-	-	-	-	PSH01554.1_hypothetical_protein_BRC27_01795_[Nanohaloarchaea_archaeon_SW_10_44_10]	2.3e-21	41.5	1919219	Archaea,Euryarchaeota,Nanohaloarchaea,none,none,none,Nanohaloarchaea_archaeon_SW_10_44_10	No Homolog
Nanohaloarchaeota	Halo_Nar1	N_antarcticus	Halo_Nar1-Halo_Nar1_03230	Halo_Nar1_1	675691	Halo_Nar1_03230	0.122	122	arCOG04295	Mpg	3-methyladenine_DNA_glycosylase	L	1.03e-16	K03652	1.6e-24	92.3	high_score	DNA-3-methyladenine_glycosylase_[EC:3.2.2.21]	PF02245	Methylpurine-DNA_glycosylase_(MPG)	1.4e-23	-	-	-	-	-	-	-	-	-	-	-	-	-	-	-	IPR011034;_IPR036995;_IPR003180	Formyl_transferase-like,_C-terminal_domain_superfamily;_Methylpurine-DNA_glycosylase_superfamily;_Methylpurine-DNA_glycosylase	PF02245	Methylpurine-DNA_glycosylase_(MPG)	RLF47460.1_3-methyladenine_DNA_glycosylase_[Thermoplasmata_archaeon]	2.5e-14	46.9	1906666	Archaea,Euryarchaeota,Thermoplasmata,none,none,none,Thermoplasmata_archaeon	No Homolog
Nanohaloarchaeota	Halo_Nar1	N_antarcticus	Halo_Nar1-Halo_Nar1_03250	Halo_Nar1_1	675691	Halo_Nar1_03250	0.068	424	arCOG02620	-	_4-Hydroxybutyryl-CoA_synthetase_(AMP-forming)	C	8.52e-24	K01912	2.3e-42	151.7	high_score	phenylacetate-CoA_ligase_[EC:6.2.1.30]	PF00501	AMP-binding_enzyme	6.4e-12	-	-	-	-	-	-	-	-	-	-	-	-	-	-	-	IPR000873	AMP-dependent_synthetase/ligase	PF00501	AMP-binding_enzyme	GBE19409.1_phenylacetate-coenzyme_A_ligase_[archaeon_BMS3Abin17]	3e-27	27.5	2005741	Archaea,none,none,none,none,none,archaeon_BMS3Abin17	No Homolog
Nanohaloarchaeota	Halo_Nar1	N_antarcticus	Halo_Nar1-Halo_Nar1_03260	Halo_Nar1_1	675691	Halo_Nar1_03260	0.069	289	arCOG01803	TauA	ABC-type_nitrate/sulfonate/bicarbonate_transport_system,_periplasmic_component	P	1.02e-15	K02051	3.3e-23	89.1	-	NitT/TauT_family_transport_system_substrate-binding_protein	-	-	-	-	-	-	-	-	-	-	-	-	-	-	-	-	-	-	IPR015168	SsuA/THI5-like	PF09084	NMT1/THI5_like	RJS77838.1_ABC_transporter_substrate-binding_protein_[Methanophagales_archaeon]	1.7e-13	24.4	2056316	Archaea,Euryarchaeota,Methanomicrobia,Methanophagales,none,none,Methanophagales_archaeon	No Homolog
Nanohaloarchaeota	Halo_Nar1	N_antarcticus	Halo_Nar1-Halo_Nar1_03270	Halo_Nar1_1	675691	Halo_Nar1_03270	0.039	253	arCOG00169	TauC	ABC-type_nitrate/sulfonate/bicarbonate_transport_system,_permease_component	P	1.97e-49	K02050	5.1e-45	159.9	high_score	NitT/TauT_family_transport_system_permease_protein	PF00528	Binding-protein-dependent_transport_system_inner_membrane_component	6e-17	-	-	-	-	-	-	-	-	-	-	-	-	-	-	-	IPR000515;_IPR035906	ABC_transporter_type_1,_transmembrane_domain_MetI-like;_MetI-like_superfamily	PF00528	Binding-protein-dependent_transport_system_inner_membrane_component	RLG33152.1_hypothetical_protein_DRN97_05700_[Methanosarcinales_archaeon]	1.7e-49	40.3	2250255	Archaea,Euryarchaeota,Methanomicrobia,Methanosarcinales,none,none,Methanosarcinales_archaeon	No Homolog
Nanohaloarchaeota	Halo_Nar1	N_antarcticus	Halo_Nar1-Halo_Nar1_03290	Halo_Nar1_1	675691	Halo_Nar1_03290	0.098	182	arCOG01943	PncA	Amidase_related_to_nicotinamidase	Q	1.16e-26	K09020	7.8e-31	113.1	-	ureidoacrylate_peracid_hydrolase_[EC:3.5.1.110]	PF00857	Isochorismatase_family	1.9e-36	-	-	-	-	-	-	-	-	-	-	-	-	-	-	-	IPR036380;_IPR000868	Isochorismatase-like_superfamily;_Isochorismatase-like	PF00857	Isochorismatase_family	WP_124179081.1_isochorismatase_family_protein_[Natrarchaeobius_halalkaliphilus]	1.2e-25	33.5	1679091	Archaea,Euryarchaeota,Halobacteria,Natrialbales,Natrialbaceae,Natrarchaeobius,Natrarchaeobius_halalkaliphilus	No Homolog
Nanohaloarchaeota	Halo_Nar1	N_antarcticus	Halo_Nar1-Halo_Nar1_03310	Halo_Nar1_1	675691	Halo_Nar1_03310	0.062	96	-	-	-	-	-	-	-	-	-	-	-	-	-	-	-	-	-	-	-	-	-	-	-	-	-	-	-	-	-	-	-	-	-	-	-	-	-	No Homolog
Nanohaloarchaeota	Halo_Nar1	N_antarcticus	Halo_Nar1-Halo_Nar1_03330	Halo_Nar1_1	675691	Halo_Nar1_03330	0.028	71	-	-	-	-	-	-	-	-	-	-	-	-	-	-	-	-	-	-	-	-	-	-	-	-	-	-	-	-	-	-	-	-	-	-	-	-	-	No Homolog
Nanohaloarchaeota	Halo_Nar1	N_antarcticus	Halo_Nar1-Halo_Nar1_03360	Halo_Nar1_1	675691	Halo_Nar1_03360	0.082	243	arCOG02911	-	Predicted_pilin/flagellin	N	2.39e-07	-	-	-	-	-	-	-	-	-	-	-	-	-	-	-	-	-	-	-	-	-	-	-	-	-	-	-	PSG98907.1_hypothetical_protein_BRC29_02140_[Nanohaloarchaea_archaeon_SW_7_43_1]	4.5e-76	61.7	1919221	Archaea,Euryarchaeota,Nanohaloarchaea,none,none,none,Nanohaloarchaea_archaeon_SW_7_43_1	No Homolog
Nanohaloarchaeota	Halo_Nar1	N_antarcticus	Halo_Nar1-Halo_Nar1_03370	Halo_Nar1_1	675691	Halo_Nar1_03370	0.047	188	-	-	-	-	-	-	-	-	-	-	-	-	-	-	-	-	-	-	-	-	-	-	-	-	-	-	-	-	-	-	-	-	PSG98908.1_hypothetical_protein_BRC29_02145_[Nanohaloarchaea_archaeon_SW_7_43_1]	1.4e-21	33.5	1919221	Archaea,Euryarchaeota,Nanohaloarchaea,none,none,none,Nanohaloarchaea_archaeon_SW_7_43_1	No Homolog
Nanohaloarchaeota	Halo_Nar1	N_antarcticus	Halo_Nar1-Halo_Nar1_03380	Halo_Nar1_1	675691	Halo_Nar1_03380	0.065	200	-	-	-	-	-	-	-	-	-	-	-	-	-	-	-	-	-	-	-	-	-	-	-	-	-	-	-	-	-	-	-	-	PSG98909.1_hypothetical_protein_BRC29_02150_[Nanohaloarchaea_archaeon_SW_7_43_1]	6.1e-18	33.2	1919221	Archaea,Euryarchaeota,Nanohaloarchaea,none,none,none,Nanohaloarchaea_archaeon_SW_7_43_1	No Homolog
Nanohaloarchaeota	Halo_Nar1	N_antarcticus	Halo_Nar1-Halo_Nar1_03390	Halo_Nar1_1	675691	Halo_Nar1_03390	0.095	746	arCOG07813	-	LamG-like_jellyroll_fold_domain	S	2.11e-16	-	-	-	-	-	PF13385	Concanavalin_A-like_lectin/glucanases_superfamily	2.3e-17	-	-	-	-	-	-	-	-	-	-	-	-	-	-	-	IPR013320	Concanavalin_A-like_lectin/glucanase_domain_superfamily	PF13385	Concanavalin_A-like_lectin/glucanases_superfamily	PSH01496.1_hypothetical_protein_BRC27_02020_[Nanohaloarchaea_archaeon_SW_10_44_10]	2.3e-115	35.5	1919219	Archaea,Euryarchaeota,Nanohaloarchaea,none,none,none,Nanohaloarchaea_archaeon_SW_10_44_10	No Homolog
Nanohaloarchaeota	Halo_Nar1	N_antarcticus	Halo_Nar1-Halo_Nar1_03400	Halo_Nar1_1	675691	Halo_Nar1_03400	0.062	318	-	-	-	-	-	-	-	-	-	-	-	-	-	-	-	-	-	-	-	-	-	-	-	-	-	-	-	-	-	-	-	-	PSH01497.1_hypothetical_protein_BRC27_02025,_partial_[Nanohaloarchaea_archaeon_SW_10_44_10]	1.3e-51	41.7	1919219	Archaea,Euryarchaeota,Nanohaloarchaea,none,none,none,Nanohaloarchaea_archaeon_SW_10_44_10	No Homolog
Nanohaloarchaeota	Halo_Nar1	N_antarcticus	Halo_Nar1-Halo_Nar1_03450	Halo_Nar1_1	675691	Halo_Nar1_03450	0.127	1312	arCOG07813	-	LamG-like_jellyroll_fold_domain	S	7.81e-20	K19636	7.3e-23	84.4	-	usherin	PF13385	Concanavalin_A-like_lectin/glucanases_superfamily	6.1e-99	-	-	-	-	CBM40	1.2e-28	__Modules_of_approx._200_residues,_found_at_the_N-terminus_of_GH33_sialidases._Can_also_be_found_inserted_in_the_beta-propeller_of_GH33_sialidases._The_sialic_acid_binding_function_has_been_demonstrated_for_the_N-terminal_CBM40_of_Vibrio_cholerae_sialidase_(Moustafa_et_al._(2004)_J_Biol_Chem_279:40819-26)_(PMID:_15226294).	MER0881857	subfamily_M43B_non-peptidase_homologues_M43B_M43.UNB	8.82e-30	-	-	-	-	-	IPR001791;_IPR013320;_IPR006558;_IPR008979	Laminin_G_domain;_Concanavalin_A-like_lectin/glucanase_domain_superfamily;_LamG-like_jellyroll_fold;_Galactose-binding-like_domain_superfamily	PF13385	Concanavalin_A-like_lectin/glucanases_superfamily	OGD78349.1_hypothetical_protein_A2368_03675_[Candidatus_Collierbacteria_bacterium_RIFOXYB1_FULL_49_13]	5.5e-51	25.7	1817728	Bacteria,Candidatus_Collierbacteria,none,none,none,none,Candidatus_Collierbacteria_bacterium_RIFOXYB1_FULL_49_13	No Homolog
Nanohaloarchaeota	Halo_Nar1	N_antarcticus	Halo_Nar1-Halo_Nar1_03470	Halo_Nar1_1	675691	Halo_Nar1_03470	0.059	271	-	-	-	-	-	-	-	-	-	-	-	-	-	-	-	-	-	-	-	-	-	-	-	-	-	-	-	-	-	-	-	-	-	-	-	-	-	No Homolog
Nanohaloarchaeota	Halo_Nar1	N_antarcticus	Halo_Nar1-Halo_Nar1_03480	Halo_Nar1_1	675691	Halo_Nar1_03480	0.145	1039	-	-	-	-	-	-	-	-	-	-	-	-	-	-	-	-	-	-	-	-	-	-	-	-	-	-	-	-	-	-	-	-	PKM89321.1_hypothetical_protein_CVU83_00195_[Candidatus_Falkowbacteria_bacterium_HGW-Falkowbacteria-2]	2.8e-34	39.1	2013769	Bacteria,Candidatus_Falkowbacteria,none,none,none,none,Candidatus_Falkowbacteria_bacterium_HGW-Falkowbacteria-2	No Homolog
Nanohaloarchaeota	Halo_Nar1	N_antarcticus	Halo_Nar1-Halo_Nar1_03490	Halo_Nar1_1	675691	Halo_Nar1_03490	0.098	91	-	-	-	-	-	-	-	-	-	-	-	-	-	-	-	-	-	-	-	-	-	-	-	-	-	-	-	-	-	-	-	-	-	-	-	-	-	No Homolog
Nanohaloarchaeota	Halo_Nar1	N_antarcticus	Halo_Nar1-Halo_Nar1_03500	Halo_Nar1_1	675691	Halo_Nar1_03500	0.116	774	arCOG07581	-	Glycosyl_hydrolase_family_18,_contains_cellulose_binding_domain	G	1.81e-20	-	-	-	-	-	-	-	-	-	-	-	-	-	-	-	-	-	-	-	-	-	-	-	IPR022409;_IPR000601;_IPR013783;_IPR035986	PKD/Chitinase_domain;_PKD_domain;_Immunoglobulin-like_fold;_PKD_domain_superfamily	PF00801	PKD_domain	RME78579.1_DNRLRE_domain-containing_protein_[Candidatus_Woesearchaeota_archaeon]	7e-22	32.2	2026803	Archaea,Candidatus_Woesearchaeota,none,none,none,none,Candidatus_Woesearchaeota_archaeon	No Homolog
Nanohaloarchaeota	Halo_Nar1	N_antarcticus	Halo_Nar1-Halo_Nar1_03510	Halo_Nar1_1	675691	Halo_Nar1_03510	0.281	313	arCOG03053	-	Potential_component_of_type_IV_pili_like_system	N	2.44e-05	-	-	-	-	-	-	-	-	-	-	-	-	-	-	-	-	-	-	-	-	-	-	-	-	-	-	-	-	-	-	-	-	No Homolog
Nanohaloarchaeota	Halo_Nar1	N_antarcticus	Halo_Nar1-Halo_Nar1_03520	Halo_Nar1_1	675691	Halo_Nar1_03520	0.112	98	-	-	-	-	-	-	-	-	-	-	-	-	-	-	-	-	-	-	-	-	-	-	-	-	-	-	-	-	-	-	-	-	-	-	-	-	-	No Homolog
Nanohaloarchaeota	Halo_Nar1	N_antarcticus	Halo_Nar1-Halo_Nar1_03530	Halo_Nar1_1	675691	Halo_Nar1_03530	0.084	308	-	-	-	-	-	-	-	-	-	-	-	-	-	-	-	-	-	-	-	-	-	-	-	-	-	-	-	-	-	-	-	-	PSG99943.1_hypothetical_protein_BRC28_02090_[Nanohaloarchaea_archaeon_SW_4_43_9]	4.1e-13	33.6	1919220	Archaea,Euryarchaeota,Nanohaloarchaea,none,none,none,Nanohaloarchaea_archaeon_SW_4_43_9	No Homolog
Nanohaloarchaeota	Halo_Nar1	N_antarcticus	Halo_Nar1-Halo_Nar1_03590	Halo_Nar1_1	675691	Halo_Nar1_03590	0.039	126	-	-	-	-	-	-	-	-	-	-	-	-	-	-	-	-	-	-	-	-	-	-	-	-	-	-	-	-	-	-	-	-	AOV94995.1_hypothetical_protein_AQV86_03660_[Nanohaloarchaea_archaeon_SG9]	1.9e-09	33.6	1737403	Archaea,Euryarchaeota,Nanohaloarchaea,none,none,none,Nanohaloarchaea_archaeon_SG9	No Homolog
Nanohaloarchaeota	Halo_Nar1	N_antarcticus	Halo_Nar1-Halo_Nar1_03600	Halo_Nar1_1	675691	Halo_Nar1_03600	0.072	276	arCOG02835	-	Uncharacterized_membrane_protein_YcaP,_DUF422_family	S	2.7e-92	K08977	3.1e-114	386.8	high_score	bisanhydrobacterioruberin_hydratase_[EC:4.2.1.161]	PF04240	Carotenoid_biosynthesis_protein	3.1e-56	TIGR03460	carotene_biosynthesis_associated_membrane_protein	-	6.5e-55	-	-	-	-	-	-	-	-	-	-	-	IPR017823;_IPR007354	Bisanhydrobacterioruberin_hydratase_CruF;_Carotene_biosynthesis_associated_membrane_protein	PF04240	Carotenoid_biosynthesis_protein	AOV94996.1_carotene_biosynthesis_protein_[Nanohaloarchaea_archaeon_SG9]	1.2e-85	61.9	1737403	Archaea,Euryarchaeota,Nanohaloarchaea,none,none,none,Nanohaloarchaea_archaeon_SG9	No Homolog
Nanohaloarchaeota	Halo_Nar1	N_antarcticus	Halo_Nar1-Halo_Nar1_03620	Halo_Nar1_1	675691	Halo_Nar1_03620	0.043	184	-	-	-	-	-	-	-	-	-	-	-	-	-	-	-	-	-	-	-	-	-	-	-	-	-	-	-	-	-	-	-	-	PSQ27021.1_hypothetical_protein_BRD03_08420_[Halobacteriales_archaeon_QS_9_68_17]	4e-24	36.5	1919191	Archaea,Euryarchaeota,Halobacteria,Halobacteriales,none,none,Halobacteriales_archaeon_QS_9_68_17	No Homolog
Nanohaloarchaeota	Halo_Nar1	N_antarcticus	Halo_Nar1-Halo_Nar1_03630	Halo_Nar1_1	675691	Halo_Nar1_03630	0.089	256	-	-	-	-	-	-	-	-	-	-	-	-	-	-	-	-	-	-	-	-	-	-	-	-	-	-	-	-	-	-	-	-	-	-	-	-	-	No Homolog
Nanohaloarchaeota	Halo_Nar1	N_antarcticus	Halo_Nar1-Halo_Nar1_03640	Halo_Nar1_1	675691	Halo_Nar1_03640	0.08	272	-	-	-	-	-	-	-	-	-	-	-	-	-	-	-	-	-	-	-	-	-	-	-	-	-	-	-	-	-	-	-	-	-	-	-	-	-	No Homolog
Nanohaloarchaeota	Halo_Nar1	N_antarcticus	Halo_Nar1-Halo_Nar1_03650	Halo_Nar1_1	675691	Halo_Nar1_03650	0.083	180	-	-	-	-	-	-	-	-	-	-	-	-	-	-	-	-	-	-	-	-	-	-	-	-	-	-	-	-	-	-	-	-	-	-	-	-	-	No Homolog
Nanohaloarchaeota	Halo_Nar1	N_antarcticus	Halo_Nar1-Halo_Nar1_03660	Halo_Nar1_1	675691	Halo_Nar1_03660	0.08	350	-	-	-	-	-	-	-	-	-	-	-	-	-	-	-	-	-	-	-	-	-	-	-	-	-	-	-	-	-	-	-	-	-	-	-	-	-	No Homolog
Nanohaloarchaeota	Halo_Nar1	N_antarcticus	Halo_Nar1-Halo_Nar1_03690	Halo_Nar1_1	675691	Halo_Nar1_03690	0.077	207	-	-	-	-	-	-	-	-	-	-	-	-	-	-	-	-	-	-	-	-	-	-	-	-	-	-	-	-	-	-	-	-	-	-	-	-	-	No Homolog
Nanohaloarchaeota	Halo_Nar1	N_antarcticus	Halo_Nar1-Halo_Nar1_03730	Halo_Nar1_1	675691	Halo_Nar1_03730	0.056	124	-	-	-	-	-	-	-	-	-	-	-	-	-	-	-	-	-	-	-	-	-	-	-	-	-	-	-	-	-	-	-	-	-	-	-	-	-	No Homolog
Nanohaloarchaeota	Halo_Nar1	N_antarcticus	Halo_Nar1-Halo_Nar1_03770	Halo_Nar1_1	675691	Halo_Nar1_03770	0.031	188	-	-	-	-	-	-	-	-	-	-	-	-	-	-	-	-	-	-	-	-	-	-	-	-	-	-	-	-	-	-	-	-	-	-	-	-	-	No Homolog
Nanohaloarchaeota	Halo_Nar1	N_antarcticus	Halo_Nar1-Halo_Nar1_03780	Halo_Nar1_1	675691	Halo_Nar1_03780	0.098	182	arCOG00928	-	Endonuclease_V_homolog	L	6.11e-56	K09120	4.2e-52	182	high_score	uncharacterized_protein	PF01949	Protein_of_unknown_function_DUF99	9.5e-50	-	-	-	-	-	-	-	-	-	-	-	-	-	-	-	IPR002802	Protein_of_unknown_function_DUF99	PF01949	Protein_of_unknown_function_DUF99	PSH01028.1_hypothetical_protein_BRC30_00480_[Nanohaloarchaea_archaeon_SW_7_46_7]	2.9e-59	61.5	1919222	Archaea,Euryarchaeota,Nanohaloarchaea,none,none,none,Nanohaloarchaea_archaeon_SW_7_46_7	No Homolog
Nanohaloarchaeota	Halo_Nar1	N_antarcticus	Halo_Nar1-Halo_Nar1_03840	Halo_Nar1_1	675691	Halo_Nar1_03840	0.094	117	-	-	-	-	-	-	-	-	-	-	-	-	-	-	-	-	-	-	-	-	-	-	-	-	-	-	-	-	-	-	-	-	-	-	-	-	-	No Homolog
Nanohaloarchaeota	Halo_Nar1	N_antarcticus	Halo_Nar1-Halo_Nar1_03940	Halo_Nar1_1	675691	Halo_Nar1_03940	0.063	282	-	-	-	-	-	-	-	-	-	-	-	-	-	-	-	-	-	-	-	-	-	-	-	-	-	-	-	-	IPR029063	S-adenosyl-L-methionine-dependent_methyltransferase	-	-	-	-	-	-	-	No Homolog
Nanohaloarchaeota	Halo_Nar1	N_antarcticus	Halo_Nar1-Halo_Nar1_03950	Halo_Nar1_1	675691	Halo_Nar1_03950	0.093	182	arCOG01688	-	Predicted_transcriptional_regulator,_contains_HTH_and_4VR_domain	R	1.66e-07	K07013	1.1e-13	57.7	-	uncharacterized_protein	-	-	-	-	-	-	-	-	-	-	-	-	-	-	-	-	-	-	IPR024096;_IPR004096	NO_signalling/Golgi_transport_ligand-binding_domain_superfamily;_4-vinyl_reductase,_4VR	-	-	TET89259.1_hypothetical_protein_E3J35_10230_[Methanomassiliicoccales_archaeon]	3e-08	27.1	1906667	Archaea,Euryarchaeota,Thermoplasmata,Methanomassiliicoccales,none,none,Methanomassiliicoccales_archaeon	No Homolog
Nanohaloarchaeota	Halo_Nar1	N_antarcticus	Halo_Nar1-Halo_Nar1_03960	Halo_Nar1_1	675691	Halo_Nar1_03960	0.076	420	arCOG02620	-	_4-Hydroxybutyryl-CoA_synthetase_(AMP-forming)	C	2.36e-08	K01912	4.6e-25	94.8	-	phenylacetate-CoA_ligase_[EC:6.2.1.30]	-	-	-	-	-	-	-	-	-	-	-	-	-	-	-	-	-	-	IPR000873	AMP-dependent_synthetase/ligase	PF00501	AMP-binding_enzyme	AUX22554.1_uncharacterized_protein_SOCEGT47_030570_[Sorangium_cellulosum]	6.3e-25	32.2	56	Bacteria,Proteobacteria,Deltaproteobacteria,Myxococcales,Polyangiaceae,Sorangium,Sorangium_cellulosum	No Homolog
Nanohaloarchaeota	Halo_Nar1	N_antarcticus	Halo_Nar1-Halo_Nar1_04010	Halo_Nar1_1	675691	Halo_Nar1_04010	0.056	316	arCOG11191	-	Uncharacterized_protein	S	4.29e-05	-	-	-	-	-	-	-	-	-	-	-	-	-	-	-	-	-	-	-	-	-	-	-	-	-	-	-	PSH01221.1_hypothetical_protein_BRC27_02710,_partial_[Nanohaloarchaea_archaeon_SW_10_44_10]	1.1e-18	57.3	1919219	Archaea,Euryarchaeota,Nanohaloarchaea,none,none,none,Nanohaloarchaea_archaeon_SW_10_44_10	No Homolog
Nanohaloarchaeota	Halo_Nar1	N_antarcticus	Halo_Nar1-Halo_Nar1_04070	Halo_Nar1_1	675691	Halo_Nar1_04070	0.044	113	-	-	-	-	-	-	-	-	-	-	-	-	-	-	-	-	-	-	-	-	-	-	-	-	-	-	-	-	-	-	-	-	-	-	-	-	-	No Homolog
Nanohaloarchaeota	Halo_Nar1	N_antarcticus	Halo_Nar1-Halo_Nar1_04090	Halo_Nar1_1	675691	Halo_Nar1_04090	0.071	167	-	-	-	-	-	-	-	-	-	-	-	-	-	-	-	-	-	-	-	-	-	-	-	-	-	-	-	-	-	-	-	-	-	-	-	-	-	No Homolog
Nanohaloarchaeota	Halo_Nar1	N_antarcticus	Halo_Nar1-Halo_Nar1_04120	Halo_Nar1_1	675691	Halo_Nar1_04120	0.056	107	-	-	-	-	-	-	-	-	-	-	-	-	-	-	-	-	-	-	-	-	-	-	-	-	-	-	-	-	-	-	-	-	-	-	-	-	-	No Homolog
Nanohaloarchaeota	Halo_Nar1	N_antarcticus	Halo_Nar1-Halo_Nar1_04140	Halo_Nar1_1	675691	Halo_Nar1_04140	0.084	214	-	-	-	-	-	-	-	-	-	-	-	-	-	-	-	-	-	-	-	-	-	-	-	-	-	-	-	-	-	-	-	-	-	-	-	-	-	No Homolog
Nanohaloarchaeota	Halo_Nar1	N_antarcticus	Halo_Nar1-Halo_Nar1_04170	Halo_Nar1_1	675691	Halo_Nar1_04170	0.056	125	-	-	-	-	-	-	-	-	-	-	-	-	-	-	-	-	-	-	-	-	-	-	-	-	-	-	-	-	-	-	-	-	-	-	-	-	-	No Homolog
Nanohaloarchaeota	Halo_Nar1	N_antarcticus	Halo_Nar1-Halo_Nar1_04240	Halo_Nar1_1	675691	Halo_Nar1_04240	0.062	192	-	-	-	-	-	-	-	-	-	-	-	-	-	-	-	-	-	-	-	-	-	-	-	-	-	-	-	-	-	-	-	-	-	-	-	-	-	No Homolog
Nanohaloarchaeota	Halo_Nar1	N_antarcticus	Halo_Nar1-Halo_Nar1_04250	Halo_Nar1_1	675691	Halo_Nar1_04250	0.102	39	-	-	-	-	-	-	-	-	-	-	-	-	-	-	-	-	-	-	-	-	-	-	-	-	-	-	-	-	-	-	-	-	-	-	-	-	-	No Homolog
Nanohaloarchaeota	Halo_Nar1	N_antarcticus	Halo_Nar1-Halo_Nar1_04260	Halo_Nar1_1	675691	Halo_Nar1_04260	0.119	67	-	-	-	-	-	-	-	-	-	-	-	-	-	-	-	-	-	-	-	-	-	-	-	-	-	-	-	-	-	-	-	-	PSG99002.1_hypothetical_protein_BRC29_02635_[Nanohaloarchaea_archaeon_SW_7_43_1]	1.1e-11	47.8	1919221	Archaea,Euryarchaeota,Nanohaloarchaea,none,none,none,Nanohaloarchaea_archaeon_SW_7_43_1	No Homolog
Nanohaloarchaeota	Halo_Nar1	N_antarcticus	Halo_Nar1-Halo_Nar1_04300	Halo_Nar1_1	675691	Halo_Nar1_04300	0.108	46	-	-	-	-	-	-	-	-	-	-	-	-	-	-	-	-	-	-	-	-	-	-	-	-	-	-	-	-	-	-	-	-	-	-	-	-	-	No Homolog
Nanohaloarchaeota	Halo_Nar1	N_antarcticus	Halo_Nar1-Halo_Nar1_04320	Halo_Nar1_1	675691	Halo_Nar1_04320	0.075	186	-	-	-	-	-	-	-	-	-	-	-	-	-	-	-	-	-	-	-	-	-	-	-	-	-	-	-	-	-	-	-	-	PSO44934.1_hypothetical_protein_BRC25_03615_[Parcubacteria_group_bacterium_SW_6_46_9]	1.5e-42	57.8	1919226	Bacteria,none,none,none,none,none,Parcubacteria_group_bacterium_SW_6_46_9	No Homolog
Nanohaloarchaeota	Halo_Nar1	N_antarcticus	Halo_Nar1-Halo_Nar1_04330	Halo_Nar1_1	675691	Halo_Nar1_04330	0.052	153	arCOG02611	-	Predicted_transcriptional_regulator,_containd_two_HTH_domains	K	2.27e-12	K07725	1.1e-10	47.3	-	CRISPR-associated_protein_Csa3	-	-	-	-	-	-	-	-	-	-	-	-	-	-	-	-	-	-	IPR011991;_IPR001845;_IPR036388;_IPR036390	ArsR-like_helix-turn-helix_domain;_HTH_ArsR-type_DNA-binding_domain;_Winged_helix-like_DNA-binding_domain_superfamily;_Winged_helix_DNA-binding_domain_superfamily	PF01022	Bacterial_regulatory_protein,_arsR_family	PSH00935.1_hypothetical_protein_BRC30_00920_[Nanohaloarchaea_archaeon_SW_7_46_7]	1.7e-36	50	1919222	Archaea,Euryarchaeota,Nanohaloarchaea,none,none,none,Nanohaloarchaea_archaeon_SW_7_46_7	No Homolog
Nanohaloarchaeota	Halo_Nar1	N_antarcticus	Halo_Nar1-Halo_Nar1_04340	Halo_Nar1_1	675691	Halo_Nar1_04340	0.102	88	arCOG07573	-	Uncharacterized_membrane_protein	S	1.83e-07	-	-	-	-	-	-	-	-	-	-	-	-	-	-	-	-	-	-	-	-	-	-	-	-	-	-	-	AOV94520.1_hypothetical_protein_AQV86_01175_[Nanohaloarchaea_archaeon_SG9]	2.6e-13	48.9	1737403	Archaea,Euryarchaeota,Nanohaloarchaea,none,none,none,Nanohaloarchaea_archaeon_SG9	No Homolog
Nanohaloarchaeota	Halo_Nar1	N_antarcticus	Halo_Nar1-Halo_Nar1_04350	Halo_Nar1_1	675691	Halo_Nar1_04350	0.063	142	-	-	-	-	-	-	-	-	-	-	-	-	-	-	-	-	-	-	-	-	-	-	-	-	-	-	-	-	-	-	-	-	-	-	-	-	-	No Homolog
Nanohaloarchaeota	Halo_Nar1	N_antarcticus	Halo_Nar1-Halo_Nar1_04400	Halo_Nar1_1	675691	Halo_Nar1_04400	0.092	206	arCOG02462	-	Kynurenine_formamidase	E	1.38e-42	K07130	7.2e-59	204.8	high_score	arylformamidase_[EC:3.5.1.9]	PF04199	Putative_cyclase	1.1e-19	-	-	-	-	-	-	-	-	-	-	-	-	-	-	-	IPR037175;_IPR007325	Kynurenine_formamidase_superfamily;_Kynurenine_formamidase/cyclase-like	PF04199	Putative_cyclase	EGQ43001.1_putative_metal-dependent_hydrolase_[Candidatus_Nanosalina_sp._J07AB43]	3.5e-77	70.9	889948	Archaea,Euryarchaeota,Nanohaloarchaea,none,none,Candidatus_Nanosalina,Candidatus_Nanosalina_sp._J07AB43	No Homolog
Nanohaloarchaeota	Halo_Nar1	N_antarcticus	Halo_Nar1-Halo_Nar1_04410	Halo_Nar1_1	675691	Halo_Nar1_04410	0.05	99	-	-	-	-	-	-	-	-	-	-	-	-	-	-	-	-	-	-	-	-	-	-	-	-	-	-	-	-	-	-	-	-	-	-	-	-	-	No Homolog
Nanohaloarchaeota	Halo_Nar1	N_antarcticus	Halo_Nar1-Halo_Nar1_04420	Halo_Nar1_1	675691	Halo_Nar1_04420	0.069	173	arCOG08163	SprT	Zn-dependent_metalloprotease,_SprT_family	E	5.68e-12	K02742	5e-24	90.5	high_score	SprT_protein	-	-	-	-	-	-	-	-	-	-	-	-	-	-	-	-	-	-	IPR006640	SprT-like	PF10263	SprT-like_family	ASJ88591.1_peptidase,_SprT_family_(plasmid)_[Pseudomonas_aeruginosa]	6.9e-10	36.3	287	Bacteria,Proteobacteria,Gammaproteobacteria,Pseudomonadales,Pseudomonadaceae,Pseudomonas,Pseudomonas_aeruginosa	No Homolog
Nanohaloarchaeota	Halo_Nar1	N_antarcticus	Halo_Nar1-Halo_Nar1_04430	Halo_Nar1_1	675691	Halo_Nar1_04430	0.086	184	arCOG04664	-	Predicted_membrane-bound_metal-dependent_hydrolase	R	1.15e-73	K07038	1.9e-08	40.2	high_score	inner_membrane_protein	-	-	-	-	-	-	-	-	-	-	-	-	-	-	-	-	-	-	-	-	-	-	PSQ15678.1_hypothetical_protein_BRD00_13540_[Halobacteriales_archaeon_QS_8_69_26]	3.1e-45	49.5	1919187	Archaea,Euryarchaeota,Halobacteria,Halobacteriales,none,none,Halobacteriales_archaeon_QS_8_69_26	No Homolog
Nanohaloarchaeota	Halo_Nar1	N_antarcticus	Halo_Nar1-Halo_Nar1_04440	Halo_Nar1_1	675691	Halo_Nar1_04440	0.043	160	arCOG06355	-	Uncharacterized_protein,_DUF2062_family	S	5.48e-30	K09928	3.5e-18	71.7	high_score	uncharacterized_protein	PF09835	Uncharacterized_protein_conserved_in_bacteria_(DUF2062)	9.4e-17	-	-	-	-	-	-	-	-	-	-	-	-	-	-	-	IPR018639	Domain_of_unknown_function_DUF2062	PF09835	Uncharacterized_protein_conserved_in_bacteria_(DUF2062)	WP_080509925.1_DUF2062_domain-containing_protein_[Halorubrum_saccharovorum]	7.2e-14	38.1	2248	Archaea,Euryarchaeota,Halobacteria,Haloferacales,Halorubraceae,Halorubrum,Halorubrum_saccharovorum	No Homolog
Nanohaloarchaeota	Halo_Nar1	N_antarcticus	Halo_Nar1-Halo_Nar1_04490	Halo_Nar1_1	675691	Halo_Nar1_04490	0.029	68	-	-	-	-	-	-	-	-	-	-	-	-	-	-	-	-	-	-	-	-	-	-	-	-	-	-	-	-	-	-	-	-	PSG99554.1_hypothetical_protein_BRC28_04125_[Nanohaloarchaea_archaeon_SW_4_43_9]	9.9e-13	51.5	1919220	Archaea,Euryarchaeota,Nanohaloarchaea,none,none,none,Nanohaloarchaea_archaeon_SW_4_43_9	No Homolog
Nanohaloarchaeota	Halo_Nar1	N_antarcticus	Halo_Nar1-Halo_Nar1_04500	Halo_Nar1_1	675691	Halo_Nar1_04500	0.028	71	-	-	-	-	-	-	-	-	-	-	-	-	-	-	-	-	-	-	-	-	-	-	-	-	-	-	-	-	-	-	-	-	-	-	-	-	-	No Homolog
Nanohaloarchaeota	Halo_Nar1	N_antarcticus	Halo_Nar1-Halo_Nar1_04520	Halo_Nar1_1	675691	Halo_Nar1_04520	0.077	142	arCOG03887	-	Uncharacterized_membrane_protein	S	3.81e-24	-	-	-	-	-	-	-	-	-	-	-	-	-	-	-	-	-	-	-	-	-	-	-	IPR024464	Protein_of_unknown_function_DUF2391	PF09622	Putative_integral_membrane_protein_(DUF2391)	WP_014051314.1_DUF2391_family_protein_[halophilic_archaeon_DL31]	2.3e-19	41.7	756883	Archaea,Euryarchaeota,Halobacteria,Haloferacales,none,none,halophilic_archaeon_DL31	No Homolog
Nanohaloarchaeota	Halo_Nar1	N_antarcticus	Halo_Nar1-Halo_Nar1_04590	Halo_Nar1_1	675691	Halo_Nar1_04590	0.04	122	-	-	-	-	-	-	-	-	-	-	-	-	-	-	-	-	-	-	-	-	-	-	-	-	-	-	-	-	-	-	-	-	-	-	-	-	-	No Homolog
Nanohaloarchaeota	Halo_Nar1	N_antarcticus	Halo_Nar1-Halo_Nar1_04610	Halo_Nar1_1	675691	Halo_Nar1_04610	0.062	191	-	-	-	-	-	-	-	-	-	-	-	-	-	-	-	-	-	-	-	-	-	-	-	-	-	-	-	-	-	-	-	-	-	-	-	-	-	No Homolog
Nanohaloarchaeota	Halo_Nar1	N_antarcticus	Halo_Nar1-Halo_Nar1_04680	Halo_Nar1_1	675691	Halo_Nar1_04680	0.041	146	arCOG04473	RPL31A	Ribosomal_protein_L31E	J	2.02e-09	K02910	3.3e-09	42.5	high_score	large_subunit_ribosomal_protein_L31e	-	-	-	-	-	-	-	-	-	-	-	-	-	-	-	-	-	-	IPR000054;_IPR023621	Ribosomal_protein_L31e;_Ribosomal_protein_L31e_domain_superfamily	PF01198	Ribosomal_protein_L31e	EHK02395.1_hypothetical_protein_HRED_01591_[Candidatus_Haloredivivus_sp._G17]	1.7e-14	37.3	1072681	Archaea,Euryarchaeota,Nanohaloarchaea,none,none,none,Candidatus_Haloredivivus_sp._G17	No Homolog
Nanohaloarchaeota	Halo_Nar1	N_antarcticus	Halo_Nar1-Halo_Nar1_04710	Halo_Nar1_1	675691	Halo_Nar1_04710	0.054	310	arCOG08131	-	Uncharacterized_membrane_protein	S	1.78e-91	-	-	-	-	-	-	-	-	-	-	-	-	-	-	-	-	-	-	-	-	-	-	-	-	-	-	-	WP_006429354.1_hypothetical_protein_[Natrinema_versiforme]	1.7e-59	43.9	88724	Archaea,Euryarchaeota,Halobacteria,Natrialbales,Natrialbaceae,Natrinema,Natrinema_versiforme	No Homolog
Nanohaloarchaeota	Halo_Nar1	N_antarcticus	Halo_Nar1-Halo_Nar1_04750	Halo_Nar1_1	675691	Halo_Nar1_04750	0.034	116	-	-	-	-	-	-	-	-	-	-	-	-	-	-	-	-	-	-	-	-	-	-	-	-	-	-	-	-	-	-	-	-	-	-	-	-	-	No Homolog
Nanohaloarchaeota	Halo_Nar1	N_antarcticus	Halo_Nar1-Halo_Nar1_04840	Halo_Nar1_1	675691	Halo_Nar1_04840	0.09	177	-	-	-	-	-	-	-	-	-	-	-	-	-	-	-	-	-	-	-	-	-	-	-	-	-	-	-	-	-	-	-	-	-	-	-	-	-	No Homolog
Nanohaloarchaeota	Halo_Nar1	N_antarcticus	Halo_Nar1-Halo_Nar1_05020	Halo_Nar1_1	675691	Halo_Nar1_05020	0.042	754	arCOG00368	SbcC	ATPase_involved_in_DNA_repair,_SbcC	L	3.25e-72	K03546	1.4e-76	264.6	high_score	DNA_repair_protein_SbcC/Rad50	PF13476	AAA_domain	4.4e-19	-	-	-	-	-	-	-	MER0504806	subfamily_M23B_unassigned_peptidases_M23B_M23.UPB	7.13e-28	-	-	-	-	-	IPR027417;_IPR038729;_IPR013134	P-loop_containing_nucleoside_triphosphate_hydrolase;_Rad50/SbcC-type_AAA_domain;_RAD50,_zinc_hook	PF13476	AAA_domain	PSG99050.1_hypothetical_protein_BRC29_02880_[Nanohaloarchaea_archaeon_SW_7_43_1]	3.2e-96	83.9	1919221	Archaea,Euryarchaeota,Nanohaloarchaea,none,none,none,Nanohaloarchaea_archaeon_SW_7_43_1	No Homolog
Nanohaloarchaeota	Halo_Nar1	N_antarcticus	Halo_Nar1-Halo_Nar1_05030	Halo_Nar1_1	675691	Halo_Nar1_05030	0.074	391	-	-	-	-	-	K03547	6.5e-35	127.4	high_score	DNA_repair_protein_SbcD/Mre11	-	-	-	-	-	-	-	-	-	-	-	-	-	-	-	-	-	-	IPR029052;_IPR004843	Metallo-dependent_phosphatase-like;_Calcineurin-like_phosphoesterase_domain,_ApaH_type	PF00149	Calcineurin-like_phosphoesterase	PSG99051.1_hypothetical_protein_BRC29_02885_[Nanohaloarchaea_archaeon_SW_7_43_1]	2.4e-159	71.1	1919221	Archaea,Euryarchaeota,Nanohaloarchaea,none,none,none,Nanohaloarchaea_archaeon_SW_7_43_1	No Homolog
Nanohaloarchaeota	Halo_Nar1	N_antarcticus	Halo_Nar1-Halo_Nar1_05040	Halo_Nar1_1	675691	Halo_Nar1_05040	0.068	189	-	-	-	-	-	-	-	-	-	-	-	-	-	-	-	-	-	-	-	-	-	-	-	-	-	-	-	-	IPR013087	Zinc_finger_C2H2-type	-	-	PSG99052.1_hypothetical_protein_BRC29_02890_[Nanohaloarchaea_archaeon_SW_7_43_1]	1.3e-25	35.7	1919221	Archaea,Euryarchaeota,Nanohaloarchaea,none,none,none,Nanohaloarchaea_archaeon_SW_7_43_1	No Homolog
Nanohaloarchaeota	Halo_Nar1	N_antarcticus	Halo_Nar1-Halo_Nar1_05050	Halo_Nar1_1	675691	Halo_Nar1_05050	0.069	286	-	-	-	-	-	-	-	-	-	-	-	-	-	-	-	-	-	-	-	-	-	-	-	-	-	-	-	-	-	-	-	-	-	-	-	-	-	No Homolog
Nanohaloarchaeota	Halo_Nar1	N_antarcticus	Halo_Nar1-Halo_Nar1_05060	Halo_Nar1_1	675691	Halo_Nar1_05060	0.04	346	arCOG04220	-	Uncharacterized_protein	S	7.96e-05	K13582	2.6e-09	42.1	-	localization_factor_PodJL	-	-	-	-	-	-	-	-	-	-	-	-	-	-	-	-	-	-	-	-	-	-	-	-	-	-	-	No Homolog
Nanohaloarchaeota	Halo_Nar1	N_antarcticus	Halo_Nar1-Halo_Nar1_05110	Halo_Nar1_1	675691	Halo_Nar1_05110	0.062	516	arCOG00566	ArnT	Glycosyltransferase_of_PMT_family	M	4.17e-11	-	-	-	-	-	-	-	-	-	-	-	-	-	-	-	-	-	-	-	-	-	-	-	IPR038731	Glycosyltransferase_RgtA/B/C/D-like	PF13231	Dolichyl-phosphate-mannose-protein_mannosyltransferase	RCV64845.1_4-amino-4-deoxy-L-arabinose_transferase_[Methanophagales_archaeon]	3.6e-30	25.9	2056316	Archaea,Euryarchaeota,Methanomicrobia,Methanophagales,none,none,Methanophagales_archaeon	No Homolog
Nanohaloarchaeota	Halo_Nar1	N_antarcticus	Halo_Nar1-Halo_Nar1_05140	Halo_Nar1_1	675691	Halo_Nar1_05140	0.045	419	arCOG02213	-	MATE_family_membrane_protein,_flippase	R	8.31e-14	K03328	9.6e-30	110	-	polysaccharide_transporter,_PST_family	-	-	-	-	-	-	-	-	-	-	-	-	-	-	-	-	-	-	IPR029303;_IPR002797	Polysaccharide_biosynthesis_protein,_C-terminal_domain;_Polysaccharide_biosynthesis_protein	PF14667;_PF01943	Polysaccharide_biosynthesis_C-terminal_domain;_Polysaccharide_biosynthesis_protein	OHB59818.1_hypothetical_protein_A2173_01025_[Planctomycetes_bacterium_RBG_13_44_8b]	5.8e-63	35.7	1801960	Bacteria,Planctomycetes,none,none,none,none,Planctomycetes_bacterium_RBG_13_44_8b	No Homolog
Nanohaloarchaeota	Halo_Nar1	N_antarcticus	Halo_Nar1-Halo_Nar1_05150	Halo_Nar1_1	675691	Halo_Nar1_05150	0.061	146	-	-	-	-	-	-	-	-	-	-	-	-	-	-	-	-	-	-	-	-	-	-	-	-	-	-	-	-	-	-	-	-	-	-	-	-	-	No Homolog
Nanohaloarchaeota	Halo_Nar1	N_antarcticus	Halo_Nar1-Halo_Nar1_05160	Halo_Nar1_1	675691	Halo_Nar1_05160	0.053	528	arCOG03188	-	Uncharacterized_membrane_protein	S	7.27e-17	K14340	2.2e-12	52.2	-	mannosyltransferase_[EC:2.4.1.-]	PF13231	Dolichyl-phosphate-mannose-protein_mannosyltransferase	5.8e-14	-	-	-	-	GT83	5.2e-24	__undecaprenyl_phosphate-alpha-L-Ara4N:_4-amino-4-deoxy-beta-L-arabinosyltransferase_(EC_2.4.2.43);_dodecaprenyl_phosphate-beta-galacturonic_acid:_lipopolysaccharide_core_alpha-galacturonosyl_transferase_(EC_2.4.1.-)	-	-	-	-	-	-	-	-	IPR038731	Glycosyltransferase_RgtA/B/C/D-like	PF13231	Dolichyl-phosphate-mannose-protein_mannosyltransferase	WP_015054419.1_glycosyltransferase_family_39_protein_[Methanolobus_psychrophilus]	7.1e-42	28.5	420950	Archaea,Euryarchaeota,Methanomicrobia,Methanosarcinales,Methanosarcinaceae,Methanolobus,Methanolobus_psychrophilus	No Homolog
Nanohaloarchaeota	Halo_Nar1	N_antarcticus	Halo_Nar1-Halo_Nar1_05300	Halo_Nar1_1	675691	Halo_Nar1_05300	0.102	156	-	-	-	-	-	-	-	-	-	-	-	-	-	-	-	-	-	-	-	-	-	-	-	-	-	-	-	-	IPR006311	Twin-arginine_translocation_pathway,_signal_sequence	-	-	-	-	-	-	-	No Homolog
Nanohaloarchaeota	Halo_Nar1	N_antarcticus	Halo_Nar1-Halo_Nar1_05310	Halo_Nar1_1	675691	Halo_Nar1_05310	0.093	107	-	-	-	-	-	-	-	-	-	-	-	-	-	-	-	-	-	-	-	-	-	-	-	-	-	-	-	-	IPR024079;_IPR001818	Metallopeptidase,_catalytic_domain_superfamily;_Peptidase_M10,_metallopeptidase	PF00413	Matrixin	-	-	-	-	-	No Homolog
Nanohaloarchaeota	Halo_Nar1	N_antarcticus	Halo_Nar1-Halo_Nar1_05320	Halo_Nar1_1	675691	Halo_Nar1_05320	0.101	257	-	-	-	-	-	-	-	-	-	-	-	-	-	-	-	-	-	-	-	-	-	-	-	-	-	-	-	-	IPR019546;_IPR001818;_IPR024079	Twin-arginine_translocation_pathway,_signal_sequence,_bacterial/archaeal;_Peptidase_M10,_metallopeptidase;_Metallopeptidase,_catalytic_domain_superfamily	PF00413	Matrixin	WP_082917773.1_matrixin_family_metalloprotease_[Haloterrigena_mahii]	1.5e-16	28.9	1416969	Archaea,Euryarchaeota,Halobacteria,Natrialbales,Natrialbaceae,Haloterrigena,Haloterrigena_mahii	No Homolog
Nanohaloarchaeota	Halo_Nar1	N_antarcticus	Halo_Nar1-Halo_Nar1_05350	Halo_Nar1_1	675691	Halo_Nar1_05350	0.053	449	-	-	-	-	-	K04486	4e-07	35.7	-	histidinol-phosphatase_(PHP_family)_[EC:3.1.3.15]	-	-	-	-	-	-	-	-	-	-	-	-	-	-	-	-	-	-	-	-	-	-	-	-	-	-	-	No Homolog
Nanohaloarchaeota	Halo_Nar1	N_antarcticus	Halo_Nar1-Halo_Nar1_05360	Halo_Nar1_1	675691	Halo_Nar1_05360	0.058	361	arCOG00304	HIS2	Histidinol_phosphatase_or_related_hydrolase_of_the_PHP_family	E	2.15e-20	K04486	4.9e-21	81.3	-	histidinol-phosphatase_(PHP_family)_[EC:3.1.3.15]	-	-	-	-	-	-	-	-	-	-	-	-	-	-	-	-	-	-	IPR016195	Polymerase/histidinol_phosphatase-like	-	-	PSH01186.1_hypothetical_protein_BRC26_04130_[Nanohaloarchaea_archaeon_QH_8_44_6]	4.6e-16	28.9	1919218	Archaea,Euryarchaeota,Nanohaloarchaea,none,none,none,Nanohaloarchaea_archaeon_QH_8_44_6	No Homolog
Nanohaloarchaeota	Halo_Nar1	N_antarcticus	Halo_Nar1-Halo_Nar1_05370	Halo_Nar1_1	675691	Halo_Nar1_05370	0.112	133	-	-	-	-	-	-	-	-	-	-	-	-	-	-	-	-	-	-	-	-	-	-	-	-	-	-	-	-	-	-	-	-	-	-	-	-	-	No Homolog
Nanohaloarchaeota	Halo_Nar1	N_antarcticus	Halo_Nar1-Halo_Nar1_05380	Halo_Nar1_1	675691	Halo_Nar1_05380	0.072	180	-	-	-	-	-	-	-	-	-	-	-	-	-	-	-	-	-	-	-	-	-	-	-	-	-	-	-	-	-	-	-	-	-	-	-	-	-	No Homolog
Nanohaloarchaeota	Halo_Nar1	N_antarcticus	Halo_Nar1-Halo_Nar1_05430	Halo_Nar1_1	675691	Halo_Nar1_05430	0.058	103	-	-	-	-	-	-	-	-	-	-	-	-	-	-	-	-	-	-	-	-	-	-	-	-	-	-	-	-	-	-	-	-	-	-	-	-	-	No Homolog
Nanohaloarchaeota	Halo_Nar1	N_antarcticus	Halo_Nar1-Halo_Nar1_05450	Halo_Nar1_1	675691	Halo_Nar1_05450	0.044	113	-	-	-	-	-	-	-	-	-	-	-	-	-	-	-	-	-	-	-	-	-	-	-	-	-	-	-	-	-	-	-	-	-	-	-	-	-	No Homolog
Nanohaloarchaeota	Halo_Nar1	N_antarcticus	Halo_Nar1-Halo_Nar1_05460	Halo_Nar1_1	675691	Halo_Nar1_05460	0.093	86	arCOG10165	-	Uncharacterized_protein	S	1.61e-21	-	-	-	-	-	-	-	-	-	-	-	-	-	-	-	-	-	-	-	-	-	-	-	-	-	-	-	CCC39067.1_uncharacterized_protein_Hqrw_1092_[Haloquadratum_walsbyi_C23]	2.2e-25	77.8	768065	Archaea,Euryarchaeota,Halobacteria,Haloferacales,Haloferacaceae,Haloquadratum,Haloquadratum_walsbyi	No Homolog
Nanohaloarchaeota	Halo_Nar1	N_antarcticus	Halo_Nar1-Halo_Nar1_05470	Halo_Nar1_1	675691	Halo_Nar1_05470	0.066	1345	-	-	-	-	-	-	-	-	-	-	-	-	-	-	-	-	-	-	-	-	MER0959765	subfamily_S1B_non-peptidase_homologues_S01B_S01.UNB	1.7e-42	-	-	-	-	-	IPR006194;_IPR003615;_IPR027417	Glycine-tRNA_synthetase,_heterodimeric;_HNH_nuclease;_P-loop_containing_nucleoside_triphosphate_hydrolase	PF13391	HNH_endonuclease	WP_092907621.1_HNH_endonuclease_[Halostagnicola_kamekurae]	0	69.8	619731	Archaea,Euryarchaeota,Halobacteria,Natrialbales,Natrialbaceae,Halostagnicola,Halostagnicola_kamekurae	No Homolog
Nanohaloarchaeota	Halo_Nar1	N_antarcticus	Halo_Nar1-Halo_Nar1_05480	Halo_Nar1_1	675691	Halo_Nar1_05480	0.081	171	arCOG13965	-	Uncharacterized_membrane_protein	S	1.1e-27	-	-	-	-	-	-	-	-	-	-	-	-	-	-	-	-	-	-	-	-	-	-	-	-	-	-	-	WP_006055132.1_hypothetical_protein_[Halogeometricum_borinquense]	1.5e-73	85.4	60847	Archaea,Euryarchaeota,Halobacteria,Haloferacales,Haloferacaceae,Halogeometricum,Halogeometricum_borinquense	No Homolog
Nanohaloarchaeota	Halo_Nar1	N_antarcticus	Halo_Nar1-Halo_Nar1_05490	Halo_Nar1_1	675691	Halo_Nar1_05490	0.061	569	arCOG00385	-	Uncharacterized_coiled-coil_protein	S	4.34e-34	K19171	1.8e-23	88.9	-	DNA_sulfur_modification_protein_DndD	-	-	-	-	-	-	-	-	-	-	-	-	-	-	-	-	-	-	IPR027417	P-loop_containing_nucleoside_triphosphate_hydrolase	-	-	WP_006055133.1_hypothetical_protein_[Halogeometricum_borinquense]	1.1e-162	74.9	60847	Archaea,Euryarchaeota,Halobacteria,Haloferacales,Haloferacaceae,Halogeometricum,Halogeometricum_borinquense	No Homolog
Nanohaloarchaeota	Halo_Nar1	N_antarcticus	Halo_Nar1-Halo_Nar1_05500	Halo_Nar1_1	675691	Halo_Nar1_05500	0.073	149	arCOG00724	-	Transcriptional_regulator,_PadR_family	K	9.8e-15	-	-	-	-	-	-	-	-	-	-	-	-	-	-	-	-	-	-	-	-	-	-	-	-	-	-	-	WP_006055134.1_hypothetical_protein_[Halogeometricum_borinquense]	1.8e-67	87.9	60847	Archaea,Euryarchaeota,Halobacteria,Haloferacales,Haloferacaceae,Halogeometricum,Halogeometricum_borinquense	No Homolog
Nanohaloarchaeota	Halo_Nar1	N_antarcticus	Halo_Nar1-Halo_Nar1_05510	Halo_Nar1_1	675691	Halo_Nar1_05510	0.075	477	-	-	-	-	-	-	-	-	-	-	-	-	-	-	-	-	-	-	-	-	-	-	-	-	-	-	-	-	-	-	-	-	WP_121921649.1_DUF932_domain-containing_protein_[Haloplanus_aerogenes]	1.7e-95	64.6	660522	Archaea,Euryarchaeota,Halobacteria,Haloferacales,Haloferacaceae,Haloplanus,Haloplanus_aerogenes	No Homolog
Nanohaloarchaeota	Halo_Nar1	N_antarcticus	Halo_Nar1-Halo_Nar1_05520	Halo_Nar1_1	675691	Halo_Nar1_05520	0.032	375	arCOG01241	XerC	XerD/XerC_family_integrase	X	2.42e-21	K03733	3.3e-25	95.2	-	integrase/recombinase_XerC	PF00589	Phage_integrase_family	4.5e-15	-	-	-	-	-	-	-	-	-	-	-	-	-	-	-	IPR011010;_IPR002104;_IPR013762;_IPR010998	DNA_breaking-rejoining_enzyme,_catalytic_core;_Integrase,_catalytic_domain;_Integrase-like,_catalytic_domain_superfamily;_Integrase/recombinase,_N-terminal	PF00589	Phage_integrase_family	WP_114448544.1_site-specific_integrase_[Haloplanus_salinus]	2e-184	84.6	1126245	Archaea,Euryarchaeota,Halobacteria,Haloferacales,Haloferacaceae,Haloplanus,Haloplanus_salinus	No Homolog
Nanohaloarchaeota	Halo_Nar1	N_antarcticus	Halo_Nar1-Halo_Nar1_05530	Halo_Nar1_1	675691	Halo_Nar1_05530	0.042	47	-	-	-	-	-	-	-	-	-	-	-	-	-	-	-	-	-	-	-	-	-	-	-	-	-	-	-	-	-	-	-	-	-	-	-	-	-	No Homolog
Nanohaloarchaeota	Halo_Nar1	N_antarcticus	Halo_Nar1-Halo_Nar1_05540	Halo_Nar1_1	675691	Halo_Nar1_05540	0.078	408	arCOG01243	XerC	Site-specific_recombinase_XerC	L	6.38e-17	K04763	3.1e-17	69.1	-	integrase/recombinase_XerD	-	-	-	-	-	-	-	-	-	-	-	-	-	-	-	-	-	-	IPR013762;_IPR002104;_IPR011010	Integrase-like,_catalytic_domain_superfamily;_Integrase,_catalytic_domain;_DNA_breaking-rejoining_enzyme,_catalytic_core	PF00589	Phage_integrase_family	PSP71742.1_integrase_[Halobacteriales_archaeon_QH_9_66_26]	5.3e-170	70.6	1919166	Archaea,Euryarchaeota,Halobacteria,Halobacteriales,none,none,Halobacteriales_archaeon_QH_9_66_26	No Homolog
Nanohaloarchaeota	Halo_Nar1	N_antarcticus	Halo_Nar1-Halo_Nar1_05550	Halo_Nar1_1	675691	Halo_Nar1_05550	0.055	768	arCOG03188	-	Uncharacterized_membrane_protein	S	2.26e-18	K14340	2.8e-31	114.6	-	mannosyltransferase_[EC:2.4.1.-]	PF13231	Dolichyl-phosphate-mannose-protein_mannosyltransferase	4.3e-12	-	-	-	-	-	-	-	-	-	-	-	-	-	-	-	IPR038731	Glycosyltransferase_RgtA/B/C/D-like	PF13231	Dolichyl-phosphate-mannose-protein_mannosyltransferase	OGE18218.1_hypothetical_protein_A3J42_06310_[Candidatus_Dadabacteria_bacterium_RIFCSPHIGHO2_12_FULL_53_21]	1.5e-35	32.1	1797756	Bacteria,Candidatus_Dadabacteria,none,none,none,none,Candidatus_Dadabacteria_bacterium_RIFCSPHIGHO2_12_FULL_53_21	No Homolog
Nanohaloarchaeota	Halo_Nar1	N_antarcticus	Halo_Nar1-Halo_Nar1_05560	Halo_Nar1_1	675691	Halo_Nar1_05560	0.048	583	arCOG00121	AsnB	Asparagine_synthase_(glutamine-hydrolyzing)	E	4.18e-22	K01953	6.2e-50	176.8	high_score	asparagine_synthase_(glutamine-hydrolysing)_[EC:6.3.5.4]	PF00733	Asparagine_synthase	3.5e-18	-	-	-	-	-	-	-	MER0148043	family_C44_non-peptidase_homologues_C44_C44.UNW	1.82e-30	-	-	-	-	-	IPR001962;_IPR029055;_IPR006426;_IPR017932	Asparagine_synthase;_Nucleophile_aminohydrolases,_N-terminal;_Asparagine_synthase,_glutamine-hydrolyzing;_Glutamine_amidotransferase_type_2_domain	PF00733;_PF13537	Asparagine_synthase;_Glutamine_amidotransferase_domain	OFW89149.1_asparagine_synthase_(glutamine-hydrolyzing)_[Alphaproteobacteria_bacterium_RIFCSPHIGHO2_01_FULL_40_8]	1.2e-26	23.8	1797216	Bacteria,Proteobacteria,Alphaproteobacteria,none,none,none,Alphaproteobacteria_bacterium_RIFCSPHIGHO2_01_FULL_40_8	No Homolog
Nanohaloarchaeota	Halo_Nar1	N_antarcticus	Halo_Nar1-Halo_Nar1_05570	Halo_Nar1_1	675691	Halo_Nar1_05570	0.088	284	arCOG01270	LivH	Branched-chain_amino_acid_ABC-type_transport_system,_permease_component	E	5.79e-45	K11956	1.9e-71	246.9	-	neutral_amino_acid_transport_system_permease_protein	PF02653	Branched-chain_amino_acid_transport_system_/_permease_component	8.5e-27	-	-	-	-	-	-	-	-	-	-	3.A.1.4.2	4.84e-52	-	-	-	IPR001851	ABC_transporter,_permease	PF02653	Branched-chain_amino_acid_transport_system_/_permease_component	KXB06959.1_branched-chain_amino_acid_ABC_transporter_permease_[candidate_division_MSBL1_archaeon_SCGC-AAA382C18]	8e-48	39.6	1698281	Archaea,Euryarchaeota,none,none,none,none,candidate_division_MSBL1_archaeon_SCGC-AAA382C18	No Homolog
Nanohaloarchaeota	Halo_Nar1	N_antarcticus	Halo_Nar1-Halo_Nar1_05580	Halo_Nar1_1	675691	Halo_Nar1_05580	0.13	299	arCOG01273	LivM	ABC-type_branched-chain_amino_acid_transport_system,_permease_component	E	1.04e-64	K11955	5.1e-65	226.2	-	neutral_amino_acid_transport_system_permease_protein	PF02653	Branched-chain_amino_acid_transport_system_/_permease_component	2.1e-40	-	-	-	-	-	-	-	-	-	-	3.A.1.4.6	3.66e-31	-	-	-	IPR001851	ABC_transporter,_permease	PF02653	Branched-chain_amino_acid_transport_system_/_permease_component	OYV08959.1_ABC_transporter_[Methanosaeta_sp._NSP1]	5.4e-55	40.8	1917472	Archaea,Euryarchaeota,Methanomicrobia,Methanosarcinales,Methanotrichaceae,Methanothrix,Methanosaeta_sp._NSP1	No Homolog
Nanohaloarchaeota	Halo_Nar1	N_antarcticus	Halo_Nar1-Halo_Nar1_05610	Halo_Nar1_1	675691	Halo_Nar1_05610	0.087	412	arCOG01021	LivK	ABC-type_branched-chain_amino_acid_transport_system,_periplasmic_component	E	9.33e-31	K11954	1.8e-67	234	-	neutral_amino_acid_transport_system_substrate-binding_protein	PF13458	Periplasmic_binding_protein	3.6e-33	-	-	-	-	-	-	-	-	-	-	3.A.1.4.2	7.51e-41	-	-	-	IPR028082;_IPR028081	Periplasmic_binding_protein-like_I;_Leucine-binding_protein_domain	PF13458	Periplasmic_binding_protein	PXF62005.1_amino_acid_ABC_transporter_substrate-binding_protein_[ANME-2_cluster_archaeon]	5.5e-58	34.6	2056317	Archaea,Euryarchaeota,Methanomicrobia,Methanosarcinales,none,none,ANME-2_cluster_archaeon	No Homolog
Nanohaloarchaeota	Halo_Nar1	N_antarcticus	Halo_Nar1-Halo_Nar1_05620	Halo_Nar1_1	675691	Halo_Nar1_05620	0.075	238	arCOG04482	-	TIM-barrel_superfamily_enzyme_involved_in_biosynthesis_of_tetrahydromethanopterin_and_methanofuran	H	1.44e-56	K09733	1.1e-61	214.3	high_score	(5-formylfuran-3-yl)methyl_phosphate_synthase_[EC:4.2.3.153]	PF04476	4-HFC-P_synthase	5.9e-62	-	-	-	-	-	-	-	-	-	-	-	-	-	-	-	IPR007565	(5-formylfuran-3-yl)methyl_phosphate_synthase	PF04476	4-HFC-P_synthase	RQD70427.1_hypothetical_protein_D5S01_10355_[Halanaerobium_sp._MSAO_Bac5]	5e-35	40.3	2293859	Bacteria,Firmicutes,Clostridia,Halanaerobiales,Halanaerobiaceae,Halanaerobium,Halanaerobium_sp._MSAO_Bac5	No Homolog
Nanohaloarchaeota	Halo_Nar1	N_antarcticus	Halo_Nar1-Halo_Nar1_05630	Halo_Nar1_1	675691	Halo_Nar1_05630	0.043	228	-	-	-	-	-	K17105	5e-07	35	-	geranylgeranylglycerol-phosphate_geranylgeranyltransferase_[EC:2.5.1.42]	-	-	-	-	-	-	-	-	-	-	-	-	-	-	-	-	-	-	IPR000537	UbiA_prenyltransferase_family	PF01040	UbiA_prenyltransferase_family	OGR46609.1_hypothetical_protein_A2X33_05980_[Elusimicrobia_bacterium_GWA2_51_34]	7.4e-20	33.3	1797921	Bacteria,Elusimicrobia,none,none,none,none,Elusimicrobia_bacterium_GWA2_51_34	No Homolog
Nanohaloarchaeota	Halo_Nar1	N_antarcticus	Halo_Nar1-Halo_Nar1_05640	Halo_Nar1_1	675691	Halo_Nar1_05640	0.06	214	arCOG00859	-	Uncharacterized_archaeal_kinase_related_to_aspartokinase,_uridylate_kinase	R	1.28e-54	K07144	3.5e-55	192.7	high_score	5-(aminomethyl)-3-furanmethanol_phosphate_kinase_[EC:2.7.4.31]	PF00696	Amino_acid_kinase_family	2.7e-14	-	-	-	-	-	-	-	-	-	-	-	-	-	-	-	IPR036393;_IPR011375;_IPR001048	Acetylglutamate_kinase-like_superfamily;_MfnE_family;_Aspartate/glutamate/uridylate_kinase	PF00696	Amino_acid_kinase_family	WP_011499380.1_amino_acid_kinase_[Methanococcoides_burtonii]	1.7e-26	33.8	29291	Archaea,Euryarchaeota,Methanomicrobia,Methanosarcinales,Methanosarcinaceae,Methanococcoides,Methanococcoides_burtonii	No Homolog
Nanohaloarchaeota	Halo_Nar1	N_antarcticus	Halo_Nar1-Halo_Nar1_05650	Halo_Nar1_1	675691	Halo_Nar1_05650	0.068	234	arCOG00616	-	Uncharacterized_protein_related_to_proFAR_isomerase_(HisA)	R	1.33e-47	K01814	2.7e-35	128.1	-	phosphoribosylformimino-5-aminoimidazole_carboxamide_ribotide_isomerase_[EC:5.3.1.16]	PF00977	Histidine_biosynthesis_protein	2.9e-41	-	-	-	-	-	-	-	-	-	-	-	-	-	-	-	IPR011060;_IPR006062;_IPR013785	Ribulose-phosphate_binding_barrel;_Histidine_biosynthesis;_Aldolase-type_TIM_barrel	PF00977	Histidine_biosynthesis_protein	WP_013645743.1_HisA/HisF_family_protein_[Methanobacterium_lacus]	7.1e-34	40.2	877455	Archaea,Euryarchaeota,Methanobacteria,Methanobacteriales,Methanobacteriaceae,Methanobacterium,Methanobacterium_lacus	No Homolog
Nanohaloarchaeota	Halo_Nar1	N_antarcticus	Halo_Nar1-Halo_Nar1_05680	Halo_Nar1_1	675691	Halo_Nar1_05680	0.098	172	-	-	-	-	-	-	-	-	-	-	-	-	-	-	-	-	-	-	-	-	-	-	-	-	-	-	-	-	-	-	-	-	PSH01298.1_hypothetical_protein_BRC27_02575_[Nanohaloarchaea_archaeon_SW_10_44_10]	7.2e-44	59.3	1919219	Archaea,Euryarchaeota,Nanohaloarchaea,none,none,none,Nanohaloarchaea_archaeon_SW_10_44_10	No Homolog
Nanohaloarchaeota	Halo_Nar1	N_antarcticus	Halo_Nar1-Halo_Nar1_05690	Halo_Nar1_1	675691	Halo_Nar1_05690	0.118	127	arCOG03082	MnhG	Multisubunit_Na+/H+_antiporter,_MnhG_subunit	P	4.75e-31	K05571	2.4e-28	103.7	high_score	multicomponent_Na+:H+_antiporter_subunit_G	PF03334	Na+/H+_antiporter_subunit	1.4e-22	-	-	-	-	-	-	-	-	-	-	-	-	-	-	-	IPR005133	Na+/H+_antiporter_subunit_G	PF03334	Na+/H+_antiporter_subunit	WP_134671872.1_monovalent_cation/H(+)_antiporter_subunit_G_[Halorussus_sp._DLLS-82]	2.4e-28	64.2	1070314	Archaea,Euryarchaeota,Halobacteria,Halobacteriales,Halobacteriaceae,Halorussus,none	No Homolog
Nanohaloarchaeota	Halo_Nar1	N_antarcticus	Halo_Nar1-Halo_Nar1_05700	Halo_Nar1_1	675691	Halo_Nar1_05700	0.094	95	arCOG03121	MnhF	Multisubunit_Na+/H+_antiporter,_MnhF_subunit	P	3.64e-26	K05570	6.4e-19	73.6	high_score	multicomponent_Na+:H+_antiporter_subunit_F	PF04066	Multiple_resistance_and_pH_regulation_protein_F_(MrpF_/_PhaF)	2.9e-11	-	-	-	-	-	-	-	-	-	-	-	-	-	-	-	IPR007208	Na(+)/H(+)_antiporter_subunit_F-like	PF04066	Multiple_resistance_and_pH_regulation_protein_F_(MrpF_/_PhaF)	WP_007978669.1_pH_regulation_protein_F_[Haladaptatus_paucihalophilus]	6.6e-23	62.8	367189	Archaea,Euryarchaeota,Halobacteria,Halobacteriales,Halobacteriaceae,Haladaptatus,Haladaptatus_paucihalophilus	No Homolog
Nanohaloarchaeota	Halo_Nar1	N_antarcticus	Halo_Nar1-Halo_Nar1_05710	Halo_Nar1_1	675691	Halo_Nar1_05710	0.063	174	arCOG03099	MnhE	Multisubunit_Na+/H+_antiporter,_MnhE_subunit	P	5.38e-44	K05569	1.7e-30	111.9	high_score	multicomponent_Na+:H+_antiporter_subunit_E	PF01899	Na+/H+_ion_antiporter_subunit	1e-30	-	-	-	-	-	-	-	-	-	-	-	-	-	-	-	IPR002758	Na+/H+_antiporter_subunit_E	PF01899	Na+/H+_ion_antiporter_subunit	WP_009761934.1_cation_transporter_[Halobacterium_sp._DL1]	6.2e-35	44.8	751944	Archaea,Euryarchaeota,Halobacteria,Halobacteriales,Halobacteriaceae,Halobacterium,Halobacterium_sp._DL1	No Homolog
Nanohaloarchaeota	Halo_Nar1	N_antarcticus	Halo_Nar1-Halo_Nar1_05720	Halo_Nar1_1	675691	Halo_Nar1_05720	0.103	484	arCOG01537	NuoM	NADH:ubiquinone_oxidoreductase_subunit_4_(chain_M)	C	7.95e-113	K05568	8.8e-106	360.4	-	multicomponent_Na+:H+_antiporter_subunit_D	PF00361	Proton-conducting_membrane_transporter	3.2e-52	TIGR00944	multicomponent_K+:H+antiporter	-	7.9e-82	-	-	-	-	-	-	2.A.63.1.2	1.31e-76	-	-	-	IPR001750;_IPR003918	NADH:quinone_oxidoreductase/Mrp_antiporter,_membrane_subunit;_NADH:ubiquinone_oxidoreductase	PF00361	Proton-conducting_membrane_transporter	WP_050048092.1_NADH-ubiquinone_oxidoreductase_[Halanaeroarchaeum_sulfurireducens]	1.6e-141	57.5	1604004	Archaea,Euryarchaeota,Halobacteria,Halobacteriales,Halobacteriaceae,Halanaeroarchaeum,Halanaeroarchaeum_sulfurireducens	No Homolog
Nanohaloarchaeota	Halo_Nar1	N_antarcticus	Halo_Nar1-Halo_Nar1_05730	Halo_Nar1_1	675691	Halo_Nar1_05730	0.121	115	arCOG03072	MnhC	Multisubunit_Na+/H+_antiporter,_MnhC_subunit	P	6.35e-27	K05567	9.9e-36	128.2	high_score	multicomponent_Na+:H+_antiporter_subunit_C	PF00420	NADH-ubiquinone/plastoquinone_oxidoreductase_chain_4L	2.3e-28	-	-	-	-	-	-	-	-	-	-	2.A.63.1.4	3.56e-25	-	-	-	-	-	PF00420	NADH-ubiquinone/plastoquinone_oxidoreductase_chain_4L	WP_050049322.1_cation:proton_antiporter_[Halanaeroarchaeum_sulfurireducens]	5e-33	70.8	1604004	Archaea,Euryarchaeota,Halobacteria,Halobacteriales,Halobacteriaceae,Halanaeroarchaeum,Halanaeroarchaeum_sulfurireducens	No Homolog
Nanohaloarchaeota	Halo_Nar1	N_antarcticus	Halo_Nar1-Halo_Nar1_05740	Halo_Nar1_1	675691	Halo_Nar1_05740	0.071	153	arCOG03079	MnhB	Multisubunit_Na+/H+_antiporter,_MnhB_subunit	P	3.96e-34	K05566	7.4e-30	109.9	high_score	multicomponent_Na+:H+_antiporter_subunit_B	PF04039	Domain_related_to_MnhB_subunit_of_Na+/H+_antiporter	3e-34	-	-	-	-	-	-	-	-	-	-	2.A.63.1.2	8.29e-28	-	-	-	IPR007182	Na+/H+_antiporter_MnhB_subunit-related_protein	PF04039	Domain_related_to_MnhB_subunit_of_Na+/H+_antiporter	WP_050048091.1_sodium:proton_antiporter_[Halanaeroarchaeum_sulfurireducens]	4.5e-37	57.8	1604004	Archaea,Euryarchaeota,Halobacteria,Halobacteriales,Halobacteriaceae,Halanaeroarchaeum,Halanaeroarchaeum_sulfurireducens	No Homolog
Nanohaloarchaeota	Halo_Nar1	N_antarcticus	Halo_Nar1-Halo_Nar1_05750	Halo_Nar1_1	675691	Halo_Nar1_05750	0.09	739	arCOG01539	NuoL	NADH_dehydrogenase_subunit__L	C	3.09e-143	K05565	1.6e-227	763.8	-	multicomponent_Na+:H+_antiporter_subunit_A	PF00361	Proton-conducting_membrane_transporter	5e-67	TIGR00940	monovalent_cation:proton_antiporter	-	6.1e-178	-	-	-	-	-	-	2.A.63.1.4	1.32e-155	-	-	-	IPR025383;_IPR001516;_IPR001750	Domain_of_unknown_function_DUF4040;_NADH-Ubiquinone_oxidoreductase_(complex_I),_chain_5_N-terminal;_NADH:quinone_oxidoreductase/Mrp_antiporter,_membrane_subunit	PF13244;_PF00662;_PF00361	Domain_of_unknown_function_(DUF4040);_NADH-Ubiquinone_oxidoreductase_(complex_I),_chain_5_N-terminus;_Proton-conducting_membrane_transporter	WP_009761938.1_DUF4040_domain-containing_protein_[Halobacterium_sp._DL1]	2.5e-218	56.7	751944	Archaea,Euryarchaeota,Halobacteria,Halobacteriales,Halobacteriaceae,Halobacterium,Halobacterium_sp._DL1	No Homolog
Nanohaloarchaeota	Halo_Nar1	N_antarcticus	Halo_Nar1-Halo_Nar1_05760	Halo_Nar1_1	675691	Halo_Nar1_05760	0.062	64	-	-	-	-	-	-	-	-	-	-	-	-	-	-	-	-	-	-	-	-	-	-	-	-	-	-	-	-	-	-	-	-	-	-	-	-	-	No Homolog
Nanohaloarchaeota	Halo_Nar1	N_antarcticus	Halo_Nar1-Halo_Nar1_05800	Halo_Nar1_1	675691	Halo_Nar1_05800	0.041	170	-	-	-	-	-	-	-	-	-	-	-	-	-	-	-	-	-	-	-	-	-	-	-	-	-	-	-	-	-	-	-	-	-	-	-	-	-	No Homolog
Nanohaloarchaeota	Halo_Nar1	N_antarcticus	Halo_Nar1-Halo_Nar1_05810	Halo_Nar1_1	675691	Halo_Nar1_05810	0.021	93	-	-	-	-	-	-	-	-	-	-	-	-	-	-	-	-	-	-	-	-	-	-	-	-	-	-	-	-	-	-	-	-	AOV95018.1_hypothetical_protein_AQV86_03780_[Nanohaloarchaea_archaeon_SG9]	6.5e-15	46.2	1737403	Archaea,Euryarchaeota,Nanohaloarchaea,none,none,none,Nanohaloarchaea_archaeon_SG9	No Homolog
Nanohaloarchaeota	Halo_Nar1	N_antarcticus	Halo_Nar1-Halo_Nar1_05820	Halo_Nar1_1	675691	Halo_Nar1_05820	0.024	81	-	-	-	-	-	-	-	-	-	-	-	-	-	-	-	-	-	-	-	-	-	-	-	-	-	-	-	-	-	-	-	-	AOV95019.1_hypothetical_protein_AQV86_03785_[Nanohaloarchaea_archaeon_SG9]	2.8e-06	40	1737403	Archaea,Euryarchaeota,Nanohaloarchaea,none,none,none,Nanohaloarchaea_archaeon_SG9	No Homolog
Nanohaloarchaeota	Halo_Nar1	N_antarcticus	Halo_Nar1-Halo_Nar1_05830	Halo_Nar1_1	675691	Halo_Nar1_05830	0.055	236	-	-	-	-	-	-	-	-	-	-	-	-	-	-	-	-	-	-	-	-	-	-	-	-	-	-	-	-	-	-	-	-	-	-	-	-	-	No Homolog
Nanohaloarchaeota	Halo_Nar1	N_antarcticus	Halo_Nar1-Halo_Nar1_05860	Halo_Nar1_1	675691	Halo_Nar1_05860	0.172	29	-	-	-	-	-	-	-	-	-	-	-	-	-	-	-	-	-	-	-	-	-	-	-	-	-	-	-	-	-	-	-	-	-	-	-	-	-	No Homolog
Nanohaloarchaeota	Halo_Nar1	N_antarcticus	Halo_Nar1-Halo_Nar1_05870	Halo_Nar1_1	675691	Halo_Nar1_05870	0.059	84	-	-	-	-	-	-	-	-	-	-	-	-	-	-	-	-	-	-	-	-	-	-	-	-	-	-	-	-	-	-	-	-	-	-	-	-	-	No Homolog
Nanohaloarchaeota	Halo_Nar1	N_antarcticus	Halo_Nar1-Halo_Nar1_05880	Halo_Nar1_1	675691	Halo_Nar1_05880	0.035	85	arCOG02254	-	Predicted_metal-binding_protein	R	2.34e-16	-	-	-	-	-	PF01893	Uncharacterised_protein_family_UPF0058	1.8e-14	-	-	-	-	-	-	-	-	-	-	-	-	-	-	-	IPR036519;_IPR002753	Uncharacterised_UPF0058_superfamily;_Uncharacterised_protein_family_UPF0058	PF01893	Uncharacterised_protein_family_UPF0058	-	-	-	-	-	No Homolog
Nanohaloarchaeota	Halo_Nar1	N_antarcticus	Halo_Nar1-Halo_Nar1_05910	Halo_Nar1_1	675691	Halo_Nar1_05910	0.073	287	-	-	-	-	-	-	-	-	-	-	-	-	-	-	-	-	-	-	-	-	-	-	-	-	-	-	-	-	-	-	-	-	PSH01291.1_hypothetical_protein_BRC26_03860_[Nanohaloarchaea_archaeon_QH_8_44_6]	1.2e-96	71.8	1919218	Archaea,Euryarchaeota,Nanohaloarchaea,none,none,none,Nanohaloarchaea_archaeon_QH_8_44_6	No Homolog
Nanohaloarchaeota	Halo_Nar1	N_antarcticus	Halo_Nar1-Halo_Nar1_05950	Halo_Nar1_1	675691	Halo_Nar1_05950	0.064	156	arCOG05730	-	Membrane-bound_metal-dependent_hydrolase_YbcI,_DUF457_family	R	1.28e-21	K07038	6.1e-13	54.8	high_score	inner_membrane_protein	PF04307	LexA-binding,_inner_membrane-associated_putative_hydrolase	2.7e-15	-	-	-	-	-	-	-	-	-	-	-	-	-	-	-	IPR007404	LexA-binding,_inner_membrane-associated_putative_hydrolase	PF04307	LexA-binding,_inner_membrane-associated_putative_hydrolase	AOV94394.1_hypothetical_protein_AQV86_00535_[Nanohaloarchaea_archaeon_SG9]	6.1e-42	57.1	1737403	Archaea,Euryarchaeota,Nanohaloarchaea,none,none,none,Nanohaloarchaea_archaeon_SG9	No Homolog
Nanohaloarchaeota	Halo_Nar1	N_antarcticus	Halo_Nar1-Halo_Nar1_05970	Halo_Nar1_1	675691	Halo_Nar1_05970	0.051	39	-	-	-	-	-	-	-	-	-	-	-	-	-	-	-	-	-	-	-	-	-	-	-	-	-	-	-	-	-	-	-	-	-	-	-	-	-	No Homolog
Nanohaloarchaeota	Halo_Nar1	N_antarcticus	Halo_Nar1-Halo_Nar1_05990	Halo_Nar1_1	675691	Halo_Nar1_05990	0.125	96	-	-	-	-	-	-	-	-	-	-	-	-	-	-	-	-	-	-	-	-	-	-	-	-	-	-	-	-	-	-	-	-	-	-	-	-	-	No Homolog
Nanohaloarchaeota	Halo_Nar1	N_antarcticus	Halo_Nar1-Halo_Nar1_06000	Halo_Nar1_1	675691	Halo_Nar1_06000	0.065	290	arCOG04609	-	Uncharacterized_protein,_DUF4349_family	S	1.4e-39	-	-	-	-	-	PF14257	Domain_of_unknown_function_(DUF4349)	8.1e-44	-	-	-	-	-	-	-	-	-	-	-	-	-	-	-	IPR025645	Domain_of_unknown_function_DUF4349	PF14257	Domain_of_unknown_function_(DUF4349)	PSH00253.1_hypothetical_protein_BRC28_00440_[Nanohaloarchaea_archaeon_SW_4_43_9]	1.2e-27	32.6	1919220	Archaea,Euryarchaeota,Nanohaloarchaea,none,none,none,Nanohaloarchaea_archaeon_SW_4_43_9	No Homolog
Nanohaloarchaeota	Halo_Nar1	N_antarcticus	Halo_Nar1-Halo_Nar1_06020	Halo_Nar1_1	675691	Halo_Nar1_06020	0.096	83	-	-	-	-	-	-	-	-	-	-	-	-	-	-	-	-	-	-	-	-	-	-	-	-	-	-	-	-	-	-	-	-	WP_092814773.1_hypothetical_protein_[Halopenitus_malekzadehii]	1.4e-21	60.5	1267564	Archaea,Euryarchaeota,Halobacteria,Haloferacales,Halorubraceae,Halopenitus,Halopenitus_malekzadehii	No Homolog
Nanohaloarchaeota	Halo_Nar1	N_antarcticus	Halo_Nar1-Halo_Nar1_06110	Halo_Nar1_1	675691	Halo_Nar1_06110	0.063	142	-	-	-	-	-	-	-	-	-	-	-	-	-	-	-	-	-	-	-	-	-	-	-	-	-	-	-	-	-	-	-	-	-	-	-	-	-	No Homolog
Nanohaloarchaeota	Halo_Nar1	N_antarcticus	Halo_Nar1-Halo_Nar1_06150	Halo_Nar1_1	675691	Halo_Nar1_06150	0.054	237	-	-	-	-	-	-	-	-	-	-	-	-	-	-	-	-	-	-	-	-	-	-	-	-	-	-	-	-	-	-	-	-	PSH02049.1_hypothetical_protein_BRC26_02525_[Nanohaloarchaea_archaeon_QH_8_44_6]	1.9e-26	47.3	1919218	Archaea,Euryarchaeota,Nanohaloarchaea,none,none,none,Nanohaloarchaea_archaeon_QH_8_44_6	No Homolog
Nanohaloarchaeota	Halo_Nar1	N_antarcticus	Halo_Nar1-Halo_Nar1_06160	Halo_Nar1_1	675691	Halo_Nar1_06160	0.068	234	arCOG01143	ApaH	Serine/threonine_protein_phosphatase_PP2A_family	T	9.17e-07	K07313	5.2e-07	35.4	-	serine/threonine_protein_phosphatase_1_[EC:3.1.3.16]	-	-	-	-	-	-	-	-	-	-	-	-	-	-	-	-	-	-	IPR029052	Metallo-dependent_phosphatase-like	-	-	RKY55970.1_hypothetical_protein_DRP89_02280_[Candidatus_Marinimicrobia_bacterium]	1.2e-22	31.6	2026760	Bacteria,Candidatus_Marinimicrobia,none,none,none,none,Candidatus_Marinimicrobia_bacterium	No Homolog
Nanohaloarchaeota	Halo_Nar1	N_antarcticus	Halo_Nar1-Halo_Nar1_06170	Halo_Nar1_1	675691	Halo_Nar1_06170	0.054	382	-	-	-	-	-	-	-	-	-	-	-	-	-	-	-	-	-	-	-	-	-	-	-	-	-	-	-	-	-	-	-	-	EHK01481.1_hypothetical_protein_HRED_02366_[Candidatus_Haloredivivus_sp._G17]	8e-43	31	1072681	Archaea,Euryarchaeota,Nanohaloarchaea,none,none,none,Candidatus_Haloredivivus_sp._G17	No Homolog
Nanohaloarchaeota	Halo_Nar1	N_antarcticus	Halo_Nar1-Halo_Nar1_06190	Halo_Nar1_1	675691	Halo_Nar1_06190	0.052	190	-	-	-	-	-	-	-	-	-	-	-	-	-	-	-	-	-	-	-	-	-	-	-	-	-	-	-	-	-	-	-	-	-	-	-	-	-	No Homolog
Nanohaloarchaeota	Halo_Nar1	N_antarcticus	Halo_Nar1-Halo_Nar1_06200	Halo_Nar1_1	675691	Halo_Nar1_06200	0.089	235	arCOG00041	-	Predicted_phosphoribosyltransferase	R	5.14e-93	K07100	1.7e-67	232.7	high_score	putative_phosphoribosyl_transferase	PF00156	Phosphoribosyl_transferase_domain	2.3e-24	-	-	-	-	-	-	-	MER0059682	subfamily_S9C_unassigned_peptidases_S09C_S09.UPC	5.92e-42	-	-	-	-	-	IPR000836;_IPR029057	Phosphoribosyltransferase_domain;_Phosphoribosyltransferase-like	PF00156	Phosphoribosyl_transferase_domain	WP_058571540.1_phosphoribosyltransferase_[Haloferax_sp._SB29]	6e-57	55.3	1544718	Archaea,Euryarchaeota,Halobacteria,Haloferacales,Haloferacaceae,Haloferax,Haloferax_sp._SB29	No Homolog
Nanohaloarchaeota	Halo_Nar1	N_antarcticus	Halo_Nar1-Halo_Nar1_06220	Halo_Nar1_1	675691	Halo_Nar1_06220	0.08	136	-	-	-	-	-	-	-	-	-	-	-	-	-	-	-	-	-	-	-	-	-	-	-	-	-	-	-	-	-	-	-	-	-	-	-	-	-	No Homolog
Nanohaloarchaeota	Halo_Nar1	N_antarcticus	Halo_Nar1-Halo_Nar1_06250	Halo_Nar1_1	675691	Halo_Nar1_06250	0.136	66	-	-	-	-	-	-	-	-	-	-	-	-	-	-	-	-	-	-	-	-	-	-	-	-	-	-	-	-	-	-	-	-	PSH00325.1_hypothetical_protein_BRC28_00030_[Nanohaloarchaea_archaeon_SW_4_43_9]	2.5e-13	65.1	1919220	Archaea,Euryarchaeota,Nanohaloarchaea,none,none,none,Nanohaloarchaea_archaeon_SW_4_43_9	No Homolog
Nanohaloarchaeota	Halo_Nar1	N_antarcticus	Halo_Nar1-Halo_Nar1_06260	Halo_Nar1_1	675691	Halo_Nar1_06260	0.27	37	-	-	-	-	-	-	-	-	-	-	-	-	-	-	-	-	-	-	-	-	-	-	-	-	-	-	-	-	-	-	-	-	-	-	-	-	-	No Homolog
Nanohaloarchaeota	Halo_Nar1	N_antarcticus	Halo_Nar1-Halo_Nar1_06270	Halo_Nar1_1	675691	Halo_Nar1_06270	0.05	220	arCOG01532	UppS	Undecaprenyl_pyrophosphate_synthase	I	3.8e-36	K15888	5e-39	139.8	-	tritrans,polycis-undecaprenyl-diphosphate_synthase_[geranylgeranyl-diphosphate_specific]_[EC:2.5.1.89]	PF01255	Putative_undecaprenyl_diphosphate_synthase	1.2e-33	-	-	-	-	-	-	-	-	-	-	-	-	-	-	-	IPR036424;_IPR001441	Decaprenyl_diphosphate_synthase-like_superfamily;_Decaprenyl_diphosphate_synthase-like	PF01255	Putative_undecaprenyl_diphosphate_synthase	EGQ43072.1_undecaprenyl_pyrophosphate_synthase_[Candidatus_Nanosalina_sp._J07AB43]	1e-66	54.3	889948	Archaea,Euryarchaeota,Nanohaloarchaea,none,none,Candidatus_Nanosalina,Candidatus_Nanosalina_sp._J07AB43	No Homolog
Nanohaloarchaeota	Halo_Nar1	N_antarcticus	Halo_Nar1-Halo_Nar1_06280	Halo_Nar1_1	675691	Halo_Nar1_06280	0.101	375	arCOG00570	-	Geranylgeranyl_reductase,_flavoprotein	I	1.98e-28	K17830	9.3e-56	195.1	-	digeranylgeranylglycerophospholipid_reductase_[EC:1.3.1.101_1.3.7.11]	PF01494	FAD_binding_domain	5.2e-13	TIGR02032	geranylgeranyl_reductase_family	1.3.1.-	1.2e-60	-	-	-	-	-	-	-	-	-	-	-	IPR002938;_IPR036188;_IPR011777	FAD-binding_domain;_FAD/NAD(P)-binding_domain_superfamily;_Geranylgeranyl_reductase_family	PF01494;_PF03486	FAD_binding_domain;_HI0933-like_protein	WP_115864725.1_geranylgeranyl_reductase_family_protein_[Halorussus_sp._HD8-51]	9.7e-102	53.6	1710536	Archaea,Euryarchaeota,Halobacteria,Halobacteriales,Halobacteriaceae,Halorussus,Halorussus_sp._HD8-51	No Homolog
Nanohaloarchaeota	Halo_Nar1	N_antarcticus	Halo_Nar1-Halo_Nar1_06320	Halo_Nar1_1	675691	Halo_Nar1_06320	0.025	80	-	-	-	-	-	-	-	-	-	-	-	-	-	-	-	-	-	-	-	-	-	-	-	-	-	-	-	-	-	-	-	-	-	-	-	-	-	No Homolog
Nanohaloarchaeota	Halo_Nar1	N_antarcticus	Halo_Nar1-Halo_Nar1_06330	Halo_Nar1_1	675691	Halo_Nar1_06330	0.08	350	-	-	-	-	-	-	-	-	-	-	-	-	-	-	-	-	-	-	-	-	-	-	-	-	-	-	-	-	-	-	-	-	-	-	-	-	-	No Homolog
Nanohaloarchaeota	Halo_Nar1	N_antarcticus	Halo_Nar1-Halo_Nar1_06340	Halo_Nar1_1	675691	Halo_Nar1_06340	0.064	62	-	-	-	-	-	-	-	-	-	-	-	-	-	-	-	-	-	-	-	-	-	-	-	-	-	-	-	-	-	-	-	-	-	-	-	-	-	No Homolog
Nanohaloarchaeota	Halo_Nar1	N_antarcticus	Halo_Nar1-Halo_Nar1_06360	Halo_Nar1_1	675691	Halo_Nar1_06360	0.04	174	-	-	-	-	-	-	-	-	-	-	-	-	-	-	-	-	-	-	-	-	-	-	-	-	-	-	-	-	-	-	-	-	-	-	-	-	-	No Homolog
Nanohaloarchaeota	Halo_Nar1	N_antarcticus	Halo_Nar1-Halo_Nar1_06400	Halo_Nar1_1	675691	Halo_Nar1_06400	0.097	144	arCOG01243	XerC	Site-specific_recombinase_XerC	L	1.63e-05	-	-	-	-	-	-	-	-	-	-	-	-	-	-	-	-	-	-	-	-	-	-	-	-	-	-	-	EHK00533.1_integrase_family_protein_[Candidatus_Haloredivivus_sp._G17]	6.7e-51	70.8	1072681	Archaea,Euryarchaeota,Nanohaloarchaea,none,none,none,Candidatus_Haloredivivus_sp._G17	No Homolog
Nanohaloarchaeota	Halo_Nar1	N_antarcticus	Halo_Nar1-Halo_Nar1_06410	Halo_Nar1_1	675691	Halo_Nar1_06410	0.053	431	-	-	-	-	-	-	-	-	-	-	-	-	-	-	-	-	-	-	-	-	-	-	-	-	-	-	-	-	-	-	-	-	OIO24560.1_hypothetical_protein_AUJ13_02385_[Candidatus_Micrarchaeota_archaeon_CG1_02_49_24]	7.9e-07	25.2	1805248	Archaea,Candidatus_Micrarchaeota,none,none,none,none,Candidatus_Micrarchaeota_archaeon_CG1_02_49_24	No Homolog
Nanohaloarchaeota	Halo_Nar1	N_antarcticus	Halo_Nar1-Halo_Nar1_06420	Halo_Nar1_1	675691	Halo_Nar1_06420	0.042	260	arCOG08104	BrxA	BREX/PGL_system_subunit,_structural_similarity_with_DNA_binding_recognition_domain_of_Bpuji_restriction_enzyme	V	2.53e-44	-	-	-	-	-	-	-	-	-	-	-	-	-	-	-	-	-	-	-	-	-	-	-	IPR014948	Protein_of_unknown_function_DUF1819,_putative_inner_membrane	PF08849	Putative_inner_membrane_protein_(DUF1819)	WP_099288830.1_DUF1819_family_protein_[Halorubrum_sp._C191]	8.1e-47	38.8	1383842	Archaea,Euryarchaeota,Halobacteria,Haloferacales,Halorubraceae,Halorubrum,Halorubrum_sp._C191	No Homolog
Nanohaloarchaeota	Halo_Nar1	N_antarcticus	Halo_Nar1-Halo_Nar1_06430	Halo_Nar1_1	675691	Halo_Nar1_06430	0.046	1210	arCOG05219	PglY	BREX/PGL_system_subunit,_contains_ATPase_domain	V	0	-	-	-	-	-	-	-	-	-	-	-	-	-	-	-	-	-	-	-	-	-	-	-	IPR027417	P-loop_containing_nucleoside_triphosphate_hydrolase	-	-	WP_090620839.1_hypothetical_protein_[Natrinema_salaciae]	9.4e-215	34.9	1186196	Archaea,Euryarchaeota,Halobacteria,Natrialbales,Natrialbaceae,Natrinema,Natrinema_salaciae	No Homolog
Nanohaloarchaeota	Halo_Nar1	N_antarcticus	Halo_Nar1-Halo_Nar1_06440	Halo_Nar1_1	675691	Halo_Nar1_06440	0.058	187	arCOG05220	BrxB	BREX/PGL_system_subunit,_DUF1788_family	V	4.55e-39	-	-	-	-	-	-	-	-	-	-	-	-	-	-	-	-	-	-	-	-	-	-	-	IPR014858	Protein_of_unknown_function_DUF1788	PF08747	Domain_of_unknown_function_(DUF1788)	WP_008387701.1_DUF1788_domain-containing_protein_[Halogeometricum_pallidum]	1.3e-33	40.1	411361	Archaea,Euryarchaeota,Halobacteria,Haloferacales,Haloferacaceae,Halogeometricum,Halogeometricum_pallidum	No Homolog
Nanohaloarchaeota	Halo_Nar1	N_antarcticus	Halo_Nar1-Halo_Nar1_06450	Halo_Nar1_1	675691	Halo_Nar1_06450	0.044	1212	arCOG05219	PglY	BREX/PGL_system_subunit,_contains_ATPase_domain	V	0	-	-	-	-	-	-	-	-	-	-	-	-	-	-	-	-	-	-	-	-	-	-	-	-	-	-	-	WP_121821036.1_hypothetical_protein_[Halostella_salina]	4e-181	33.6	1547897	Archaea,Euryarchaeota,Halobacteria,Halobacteriales,Halobacteriaceae,Halostella,Halostella_salina	No Homolog
Nanohaloarchaeota	Halo_Nar1	N_antarcticus	Halo_Nar1-Halo_Nar1_06460	Halo_Nar1_1	675691	Halo_Nar1_06460	0.06	1400	arCOG02634	PglX	BREX/PGL_system_methylase_subunit	V	1.66e-36	K07317	4.1e-19	74.8	-	adenine-specific_DNA-methyltransferase_[EC:2.1.1.72]	-	-	-	-	-	-	-	-	-	-	-	-	-	-	-	-	-	-	IPR029063;_IPR003356	S-adenosyl-L-methionine-dependent_methyltransferase;_DNA_methylase,_adenine-specific	PF02384	N-6_DNA_Methylase	SFL63492.1_Methyltransferase_domain-containing_protein_[Halogranum_rubrum]	0	49.7	553466	Archaea,Euryarchaeota,Halobacteria,Haloferacales,Haloferacaceae,Halogranum,Halogranum_rubrum	No Homolog
Nanohaloarchaeota	Halo_Nar1	N_antarcticus	Halo_Nar1-Halo_Nar1_06470	Halo_Nar1_1	675691	Halo_Nar1_06470	0.062	693	arCOG05218	PglZ	BREX/PGL_system_subunit,_alkaline_phosphatase_superfamily_enzyme	V	5.52e-151	-	-	-	-	-	PF08665	PglZ_domain	4.8e-11	-	-	-	-	-	-	-	-	-	-	-	-	-	-	-	IPR013973	PglZ_domain	PF08665	PglZ_domain	WP_090620857.1_BREX-5_system_phosphatase_PglZ_[Natrinema_salaciae]	1.1e-111	33.3	1186196	Archaea,Euryarchaeota,Halobacteria,Natrialbales,Natrialbaceae,Natrinema,Natrinema_salaciae	No Homolog
Nanohaloarchaeota	Halo_Nar1	N_antarcticus	Halo_Nar1-Halo_Nar1_06480	Halo_Nar1_1	675691	Halo_Nar1_06480	0.056	267	arCOG00871	HepA	Superfamily_II_DNA/RNA_helicase,_SNF2_family	K	1.33e-14	K03580	6.9e-31	113.3	-	ATP-dependent_helicase_HepA_[EC:3.6.4.-]	-	-	-	-	-	-	-	-	-	-	-	-	-	-	-	-	-	-	IPR006935;_IPR027417;_IPR038718	Helicase/UvrB,_N-terminal;_P-loop_containing_nucleoside_triphosphate_hydrolase;_SNF2-like,_N-terminal_domain_superfamily	PF04851	Type_III_restriction_enzyme,_res_subunit	WP_006093023.1_helicase_[Natronorubrum_tibetense]	1.6e-74	59.9	63128	Archaea,Euryarchaeota,Halobacteria,Natrialbales,Natrialbaceae,Natronorubrum,Natronorubrum_tibetense	No Homolog
Nanohaloarchaeota	Halo_Nar1	N_antarcticus	Halo_Nar1-Halo_Nar1_06500	Halo_Nar1_1	675691	Halo_Nar1_06500	0.04	49	-	-	-	-	-	-	-	-	-	-	-	-	-	-	-	-	-	-	-	-	-	-	-	-	-	-	-	-	-	-	-	-	-	-	-	-	-	No Homolog
Nanohaloarchaeota	Halo_Nar1	N_antarcticus	Halo_Nar1-Halo_Nar1_06510	Halo_Nar1_1	675691	Halo_Nar1_06510	0.045	175	arCOG00608	-	Predicted_transcriptional_regulator_with_C-terminal_CBS_domains	K	1.93e-18	K04767	3.2e-10	45.7	-	acetoin_utilization_protein_AcuB	-	-	-	-	-	-	-	-	-	-	-	-	-	-	-	-	-	-	IPR001387;_IPR017158;_IPR010982;_IPR000644	Cro/C1-type_helix-turn-helix_domain;_Transcription_regulator,_CBS_domain-containing,_predicted;_Lambda_repressor-like,_DNA-binding_domain_superfamily;_CBS_domain	PF00571	CBS_domain	EHK02197.1_XRE_family_transcriptional_regulator_[Candidatus_Haloredivivus_sp._G17]	5.8e-41	48.3	1072681	Archaea,Euryarchaeota,Nanohaloarchaea,none,none,none,Candidatus_Haloredivivus_sp._G17	No Homolog
Nanohaloarchaeota	Halo_Nar1	N_antarcticus	Halo_Nar1-Halo_Nar1_06520	Halo_Nar1_1	675691	Halo_Nar1_06520	0.024	125	-	-	-	-	-	-	-	-	-	-	-	-	-	-	-	-	-	-	-	-	-	-	-	-	-	-	-	-	-	-	-	-	RLI76676.1_hypothetical_protein_DRP05_12480_[Archaeoglobales_archaeon]	5.1e-07	46.7	2250258	Archaea,Euryarchaeota,Archaeoglobi,Archaeoglobales,none,none,Archaeoglobales_archaeon	No Homolog
Nanohaloarchaeota	Halo_Nar1	N_antarcticus	Halo_Nar1-Halo_Nar1_06530	Halo_Nar1_1	675691	Halo_Nar1_06530	0.027	108	-	-	-	-	-	-	-	-	-	-	-	-	-	-	-	-	-	-	-	-	-	-	-	-	-	-	-	-	-	-	-	-	AOV95054.1_hypothetical_protein_AQV86_03975_[Nanohaloarchaea_archaeon_SG9]	4.1e-29	55.6	1737403	Archaea,Euryarchaeota,Nanohaloarchaea,none,none,none,Nanohaloarchaea_archaeon_SG9	No Homolog
Nanohaloarchaeota	Halo_Nar1	N_antarcticus	Halo_Nar1-Halo_Nar1_06540	Halo_Nar1_1	675691	Halo_Nar1_06540	0.067	134	arCOG09104	-	Uncharacterized_membrane_protein,_DUF307	S	1.04e-46	-	-	-	-	-	-	-	-	-	-	-	-	-	-	-	-	-	-	-	-	-	-	-	IPR005185	Inner_membrane_component_domain	PF03733	Inner_membrane_component_domain	WP_005043484.1_hypothetical_protein_[Halococcus_salifodinae]	6.2e-27	46.2	36738	Archaea,Euryarchaeota,Halobacteria,Halobacteriales,Halococcaceae,Halococcus,Halococcus_salifodinae	No Homolog
Nanohaloarchaeota	Halo_Nar1	N_antarcticus	Halo_Nar1-Halo_Nar1_06550	Halo_Nar1_1	675691	Halo_Nar1_06550	0.046	216	-	-	-	-	-	-	-	-	-	-	-	-	-	-	-	-	-	-	-	-	-	-	-	-	-	-	-	-	-	-	-	-	-	-	-	-	-	No Homolog
Nanohaloarchaeota	Halo_Nar1	N_antarcticus	Halo_Nar1-Halo_Nar1_06560	Halo_Nar1_1	675691	Halo_Nar1_06560	0.136	44	-	-	-	-	-	-	-	-	-	-	-	-	-	-	-	-	-	-	-	-	-	-	-	-	-	-	-	-	-	-	-	-	EGQ43047.1_hypothetical_protein_J07AB43_10360_[Candidatus_Nanosalina_sp._J07AB43]	5.6e-09	59.1	889948	Archaea,Euryarchaeota,Nanohaloarchaea,none,none,Candidatus_Nanosalina,Candidatus_Nanosalina_sp._J07AB43	No Homolog
Nanohaloarchaeota	Halo_Nar1	N_antarcticus	Halo_Nar1-Halo_Nar1_06570	Halo_Nar1_1	675691	Halo_Nar1_06570	0.043	230	arCOG06167	-	Uncharacterized_protein	S	5.72e-05	-	-	-	-	-	-	-	-	-	-	-	-	-	-	-	-	-	-	-	-	-	-	-	-	-	-	-	EGQ42920.1_hypothetical_protein_J07AB43_09090_[Candidatus_Nanosalina_sp._J07AB43]	2e-12	28.9	889948	Archaea,Euryarchaeota,Nanohaloarchaea,none,none,Candidatus_Nanosalina,Candidatus_Nanosalina_sp._J07AB43	No Homolog
Nanohaloarchaeota	Halo_Nar1	N_antarcticus	Halo_Nar1-Halo_Nar1_06580	Halo_Nar1_1	675691	Halo_Nar1_06580	0.056	374	-	-	-	-	-	-	-	-	-	-	-	-	-	-	-	-	-	-	-	-	-	-	-	-	-	-	-	-	-	-	-	-	EGQ43161.1_hypothetical_protein_J07AB43_11510_[Candidatus_Nanosalina_sp._J07AB43]	1.1e-68	38.3	889948	Archaea,Euryarchaeota,Nanohaloarchaea,none,none,Candidatus_Nanosalina,Candidatus_Nanosalina_sp._J07AB43	No Homolog
Nanohaloarchaeota	Halo_Nar1	N_antarcticus	Halo_Nar1-Halo_Nar1_06590	Halo_Nar1_1	675691	Halo_Nar1_06590	0.055	108	-	-	-	-	-	-	-	-	-	-	-	-	-	-	-	-	-	-	-	-	-	-	-	-	-	-	-	-	-	-	-	-	-	-	-	-	-	No Homolog
Nanohaloarchaeota	Halo_Nar1	N_antarcticus	Halo_Nar1-Halo_Nar1_06600	Halo_Nar1_1	675691	Halo_Nar1_06600	0.068	131	-	-	-	-	-	-	-	-	-	-	-	-	-	-	-	-	-	-	-	-	-	-	-	-	-	-	-	-	-	-	-	-	-	-	-	-	-	No Homolog
Nanohaloarchaeota	Halo_Nar1	N_antarcticus	Halo_Nar1-Halo_Nar1_06620	Halo_Nar1_1	675691	Halo_Nar1_06620	0.083	108	-	-	-	-	-	-	-	-	-	-	-	-	-	-	-	-	-	-	-	-	-	-	-	-	-	-	-	-	-	-	-	-	-	-	-	-	-	No Homolog
Nanohaloarchaeota	Halo_Nar1	N_antarcticus	Halo_Nar1-Halo_Nar1_06630	Halo_Nar1_1	675691	Halo_Nar1_06630	0.027	404	arCOG05201	-	Uncharacterized_protein	S	3.63e-25	-	-	-	-	-	-	-	-	-	-	-	-	-	-	-	-	-	-	-	-	-	-	-	-	-	-	-	EHK01619.1_hypothetical_protein_HRED_02326_[Candidatus_Haloredivivus_sp._G17]	3.7e-22	31.6	1072681	Archaea,Euryarchaeota,Nanohaloarchaea,none,none,none,Candidatus_Haloredivivus_sp._G17	No Homolog
Nanohaloarchaeota	Halo_Nar1	N_antarcticus	Halo_Nar1-Halo_Nar1_06640	Halo_Nar1_1	675691	Halo_Nar1_06640	0.068	261	-	-	-	-	-	-	-	-	-	-	-	-	-	-	-	-	-	-	-	-	-	-	-	-	-	-	-	-	-	-	-	-	EGQ42984.1_hypothetical_protein_J07AB43_09730_[Candidatus_Nanosalina_sp._J07AB43]	4.8e-31	34.4	889948	Archaea,Euryarchaeota,Nanohaloarchaea,none,none,Candidatus_Nanosalina,Candidatus_Nanosalina_sp._J07AB43	No Homolog
Nanohaloarchaeota	Halo_Nar1	N_antarcticus	Halo_Nar1-Halo_Nar1_06650	Halo_Nar1_1	675691	Halo_Nar1_06650	0.078	228	arCOG00786	Cas4	CRISPR-associated_protein_Cas4,_RecB_family_exonuclease	V	7.56e-08	K07464	1.1e-09	44.5	-	CRISPR-associated_exonuclease_Cas4_[EC:3.1.12.1]	PF12705	PD-(D/E)XK_nuclease_superfamily	1.3e-11	-	-	-	-	-	-	-	-	-	-	-	-	-	-	-	IPR011335;_IPR038726;_IPR011604	Restriction_endonuclease__type_II-like;_PD-(D/E)XK_endonuclease-like_domain,_AddAB-type;_Exonuclease,_phage-type/RecB,_C-terminal	PF12705	PD-(D/E)XK_nuclease_superfamily	PSH00166.1_hypothetical_protein_BRC28_00835_[Nanohaloarchaea_archaeon_SW_4_43_9]	1.5e-89	67.3	1919220	Archaea,Euryarchaeota,Nanohaloarchaea,none,none,none,Nanohaloarchaea_archaeon_SW_4_43_9	No Homolog
Nanohaloarchaeota	Halo_Nar1	N_antarcticus	Halo_Nar1-Halo_Nar1_06660	Halo_Nar1_1	675691	Halo_Nar1_06660	0.098	253	-	-	-	-	-	-	-	-	-	-	-	-	-	-	-	-	-	-	-	-	-	-	-	-	-	-	-	-	-	-	-	-	-	-	-	-	-	No Homolog
Nanohaloarchaeota	Halo_Nar1	N_antarcticus	Halo_Nar1-Halo_Nar1_06670	Halo_Nar1_1	675691	Halo_Nar1_06670	0.082	254	-	-	-	-	-	-	-	-	-	-	-	-	-	-	-	-	-	-	-	-	-	-	-	-	-	-	-	-	-	-	-	-	-	-	-	-	-	No Homolog
Nanohaloarchaeota	Halo_Nar1	N_antarcticus	Halo_Nar1-Halo_Nar1_06680	Halo_Nar1_1	675691	Halo_Nar1_06680	0.049	503	-	-	-	-	-	-	-	-	-	-	-	-	-	-	-	-	-	-	-	-	-	-	-	-	-	-	-	-	-	-	-	-	-	-	-	-	-	No Homolog
Nanohaloarchaeota	Halo_Nar1	N_antarcticus	Halo_Nar1-Halo_Nar1_06710	Halo_Nar1_1	675691	Halo_Nar1_06710	0.029	134	-	-	-	-	-	-	-	-	-	-	-	-	-	-	-	-	-	-	-	-	-	-	-	-	-	-	-	-	-	-	-	-	PSH01514.1_hypothetical_protein_BRC27_01965_[Nanohaloarchaea_archaeon_SW_10_44_10]	4.2e-15	73.2	1919219	Archaea,Euryarchaeota,Nanohaloarchaea,none,none,none,Nanohaloarchaea_archaeon_SW_10_44_10	No Homolog
Nanohaloarchaeota	Halo_Nar1	N_antarcticus	Halo_Nar1-Halo_Nar1_06730	Halo_Nar1_1	675691	Halo_Nar1_06730	0.031	157	-	-	-	-	-	-	-	-	-	-	-	-	-	-	-	-	-	-	-	-	-	-	-	-	-	-	-	-	-	-	-	-	-	-	-	-	-	No Homolog
Nanohaloarchaeota	Halo_Nar1	N_antarcticus	Halo_Nar1-Halo_Nar1_06770	Halo_Nar1_1	675691	Halo_Nar1_06770	0.065	169	-	-	-	-	-	-	-	-	-	-	-	-	-	-	-	-	-	-	-	-	-	-	-	-	-	-	-	-	-	-	-	-	PSG98585.1_hypothetical_protein_BRC29_00475_[Nanohaloarchaea_archaeon_SW_7_43_1]	1.3e-26	38.8	1919221	Archaea,Euryarchaeota,Nanohaloarchaea,none,none,none,Nanohaloarchaea_archaeon_SW_7_43_1	No Homolog
Nanohaloarchaeota	Halo_Nar1	N_antarcticus	Halo_Nar1-Halo_Nar1_06810	Halo_Nar1_1	675691	Halo_Nar1_06810	0.056	125	-	-	-	-	-	-	-	-	-	-	-	-	-	-	-	-	-	-	-	-	-	-	-	-	-	-	-	-	-	-	-	-	-	-	-	-	-	No Homolog
Nanohaloarchaeota	Halo_Nar1	N_antarcticus	Halo_Nar1-Halo_Nar1_06840	Halo_Nar1_1	675691	Halo_Nar1_06840	0.092	97	-	-	-	-	-	-	-	-	-	-	-	-	-	-	-	-	-	-	-	-	-	-	-	-	-	-	-	-	-	-	-	-	PSH01708.1_hypothetical_protein_BRC27_01225_[Nanohaloarchaea_archaeon_SW_10_44_10]	1.6e-19	59.8	1919219	Archaea,Euryarchaeota,Nanohaloarchaea,none,none,none,Nanohaloarchaea_archaeon_SW_10_44_10	No Homolog
Nanohaloarchaeota	Halo_Nar1	N_antarcticus	Halo_Nar1-Halo_Nar1_06850	Halo_Nar1_1	675691	Halo_Nar1_06850	0.042	117	-	-	-	-	-	-	-	-	-	-	-	-	-	-	-	-	-	-	-	-	-	-	-	-	-	-	-	-	-	-	-	-	-	-	-	-	-	No Homolog
Nanohaloarchaeota	Halo_Nar1	N_antarcticus	Halo_Nar1-Halo_Nar1_06860	Halo_Nar1_1	675691	Halo_Nar1_06860	0.112	62	-	-	-	-	-	-	-	-	-	-	-	-	-	-	-	-	-	-	-	-	-	-	-	-	-	-	-	-	-	-	-	-	-	-	-	-	-	No Homolog
Nanohaloarchaeota	Halo_Nar1	N_antarcticus	Halo_Nar1-Halo_Nar1_06890	Halo_Nar1_1	675691	Halo_Nar1_06890	0.046	150	arCOG06189	-	Uncharacterized_protein,_DUF2267_family	S	2.21e-43	-	-	-	-	-	PF10025	Uncharacterized_conserved_protein_(DUF2267)	3.2e-31	-	-	-	-	-	-	-	-	-	-	-	-	-	-	-	IPR018727	Protein_of_unknown_function_DUF2267	PF10025	Uncharacterized_conserved_protein_(DUF2267)	WP_113278457.1_DUF2267_domain-containing_protein_[halophilic_archaeon]	5.7e-45	60.1	29295	Archaea,Euryarchaeota,Halobacteria,Halobacteriales,none,none,halophilic_archaeon	No Homolog
Nanohaloarchaeota	Halo_Nar1	N_antarcticus	Halo_Nar1-Halo_Nar1_06910	Halo_Nar1_1	675691	Halo_Nar1_06910	0.019	51	-	-	-	-	-	-	-	-	-	-	-	-	-	-	-	-	-	-	-	-	-	-	-	-	-	-	-	-	-	-	-	-	-	-	-	-	-	No Homolog
Nanohaloarchaeota	Halo_Nar1	N_antarcticus	Halo_Nar1-Halo_Nar1_06920	Halo_Nar1_1	675691	Halo_Nar1_06920	0.144	83	-	-	-	-	-	-	-	-	-	-	-	-	-	-	-	-	-	-	-	-	-	-	-	-	-	-	-	-	-	-	-	-	-	-	-	-	-	No Homolog
Nanohaloarchaeota	Halo_Nar1	N_antarcticus	Halo_Nar1-Halo_Nar1_06960	Halo_Nar1_1	675691	Halo_Nar1_06960	0.033	89	arCOG02254	-	Predicted_metal-binding_protein	R	5.1e-07	-	-	-	-	-	-	-	-	-	-	-	-	-	-	-	-	-	-	-	-	-	-	-	IPR036519	Uncharacterised_UPF0058_superfamily	-	-	-	-	-	-	-	No Homolog
Nanohaloarchaeota	Halo_Nar1	N_antarcticus	Halo_Nar1-Halo_Nar1_06970	Halo_Nar1_1	675691	Halo_Nar1_06970	0.114	70	-	-	-	-	-	-	-	-	-	-	-	-	-	-	-	-	-	-	-	-	-	-	-	-	-	-	-	-	-	-	-	-	-	-	-	-	-	No Homolog
Nanohaloarchaeota	Halo_Nar1	N_antarcticus	Halo_Nar1-Halo_Nar1_06980	Halo_Nar1_1	675691	Halo_Nar1_06980	0.028	106	-	-	-	-	-	-	-	-	-	-	-	-	-	-	-	-	-	-	-	-	-	-	-	-	-	-	-	-	-	-	-	-	-	-	-	-	-	No Homolog
Nanohaloarchaeota	Halo_Nar1	N_antarcticus	Halo_Nar1-Halo_Nar1_06990	Halo_Nar1_1	675691	Halo_Nar1_06990	0.054	291	-	-	-	-	-	-	-	-	-	-	-	-	-	-	-	-	-	-	-	-	-	-	-	-	-	-	-	-	-	-	-	-	-	-	-	-	-	No Homolog
Nanohaloarchaeota	Halo_Nar1	N_antarcticus	Halo_Nar1-Halo_Nar1_07020	Halo_Nar1_1	675691	Halo_Nar1_07020	0.1	100	-	-	-	-	-	-	-	-	-	-	-	-	-	-	-	-	-	-	-	-	-	-	-	-	-	-	-	-	-	-	-	-	-	-	-	-	-	No Homolog
Nanohaloarchaeota	Halo_Nar1	N_antarcticus	Halo_Nar1-Halo_Nar1_07040	Halo_Nar1_1	675691	Halo_Nar1_07040	0.064	250	-	-	-	-	-	-	-	-	-	-	-	-	-	-	-	-	-	-	-	-	-	-	-	-	-	-	-	-	IPR036691;_IPR005135	Endonuclease/exonuclease/phosphatase_superfamily;_Endonuclease/exonuclease/phosphatase	PF03372	Endonuclease/Exonuclease/phosphatase_family	EGQ43739.1_metal-dependent_hydrolase_[Candidatus_Nanosalina_sp._J07AB43]	8.5e-62	48.8	889948	Archaea,Euryarchaeota,Nanohaloarchaea,none,none,Candidatus_Nanosalina,Candidatus_Nanosalina_sp._J07AB43	No Homolog
Nanohaloarchaeota	Halo_Nar1	N_antarcticus	Halo_Nar1-Halo_Nar1_07060	Halo_Nar1_1	675691	Halo_Nar1_07060	0.05	120	-	-	-	-	-	-	-	-	-	-	-	-	-	-	-	-	-	-	-	-	-	-	-	-	-	-	-	-	-	-	-	-	PSG99616.1_hypothetical_protein_BRC28_03755_[Nanohaloarchaea_archaeon_SW_4_43_9]	3.6e-34	68.7	1919220	Archaea,Euryarchaeota,Nanohaloarchaea,none,none,none,Nanohaloarchaea_archaeon_SW_4_43_9	No Homolog
Nanohaloarchaeota	Halo_Nar1	N_antarcticus	Halo_Nar1-Halo_Nar1_07090	Halo_Nar1_1	675691	Halo_Nar1_07090	0.101	316	arCOG02190	ACR3	Arsenite_efflux_pump_ACR3_or_related_permease	P	4.78e-18	K03453	1.5e-21	82.9	-	bile_acid:Na+_symporter,_BASS_family	-	-	-	-	-	-	-	-	-	-	-	-	-	-	-	-	-	-	IPR038770;_IPR016833	Sodium/solute__symporter__superfamily;_Putative_sodium_bile_acid_cotransporter	PF13593	SBF-like_CPA_transporter_family_(DUF4137)	PSG99234.1_hypothetical_protein_BRC29_03855_[Nanohaloarchaea_archaeon_SW_7_43_1]	7.8e-52	39	1919221	Archaea,Euryarchaeota,Nanohaloarchaea,none,none,none,Nanohaloarchaea_archaeon_SW_7_43_1	No Homolog
Nanohaloarchaeota	Halo_Nar1	N_antarcticus	Halo_Nar1-Halo_Nar1_07100	Halo_Nar1_1	675691	Halo_Nar1_07100	0.058	391	-	-	-	-	-	-	-	-	-	-	-	-	-	-	-	-	-	-	-	-	-	-	-	-	-	-	-	-	IPR006311	Twin-arginine_translocation_pathway,_signal_sequence	-	-	-	-	-	-	-	No Homolog
Nanohaloarchaeota	Halo_Nar1	N_antarcticus	Halo_Nar1-Halo_Nar1_07120	Halo_Nar1_1	675691	Halo_Nar1_07120	0.032	91	arCOG03828	-	Predicted_trancriptional_regulator,_ArsR_family	K	6.34e-11	-	-	-	-	-	-	-	-	-	-	-	-	-	-	-	-	-	-	-	-	-	-	-	-	-	-	-	WP_089667367.1_hypothetical_protein_[Halobacterium_jilantaiense]	9.8e-08	40.2	355548	Archaea,Euryarchaeota,Halobacteria,Halobacteriales,Halobacteriaceae,Halobacterium,Halobacterium_jilantaiense	No Homolog
Nanohaloarchaeota	Halo_Nar1	N_antarcticus	Halo_Nar1-Halo_Nar1_07130	Halo_Nar1_1	675691	Halo_Nar1_07130	0.06	148	arCOG00386	-	Predicted_membrane-associated_trancriptional_regulator	K	3.43e-08	K22489	1.1e-11	50.5	-	MarR_family_transcriptional_regulator,_temperature-dependent_positive_regulator_of_motility	-	-	-	-	-	-	-	-	-	-	-	-	-	-	-	-	-	-	IPR036390;_IPR036388	Winged_helix_DNA-binding_domain_superfamily;_Winged_helix-like_DNA-binding_domain_superfamily	-	-	-	-	-	-	-	No Homolog
Nanohaloarchaeota	Halo_Nar1	N_antarcticus	Halo_Nar1-Halo_Nar1_07210	Halo_Nar1_1	675691	Halo_Nar1_07210	0.078	89	-	-	-	-	-	-	-	-	-	-	-	-	-	-	-	-	-	-	-	-	-	-	-	-	-	-	-	-	-	-	-	-	-	-	-	-	-	No Homolog
Nanohaloarchaeota	Halo_Nar1	N_antarcticus	Halo_Nar1-Halo_Nar1_07230	Halo_Nar1_1	675691	Halo_Nar1_07230	0.052	191	arCOG03828	-	Predicted_trancriptional_regulator,_ArsR_family	K	4.2e-13	-	-	-	-	-	-	-	-	-	-	-	-	-	-	-	-	-	-	-	-	-	-	-	-	-	-	-	PSQ06888.1_hypothetical_protein_BRC95_05245_[Halobacteriales_archaeon_QS_5_68_33]	1.1e-13	39	1919179	Archaea,Euryarchaeota,Halobacteria,Halobacteriales,none,none,Halobacteriales_archaeon_QS_5_68_33	No Homolog
Nanohaloarchaeota	Halo_Nar1	N_antarcticus	Halo_Nar1-Halo_Nar1_07240	Halo_Nar1_1	675691	Halo_Nar1_07240	0.056	265	-	-	-	-	-	-	-	-	-	-	-	-	-	-	-	-	-	-	-	-	-	-	-	-	-	-	-	-	-	-	-	-	-	-	-	-	-	No Homolog
Nanohaloarchaeota	Halo_Nar1	N_antarcticus	Halo_Nar1-Halo_Nar1_07260	Halo_Nar1_1	675691	Halo_Nar1_07260	0.051	116	-	-	-	-	-	-	-	-	-	-	-	-	-	-	-	-	-	-	-	-	-	-	-	-	-	-	-	-	-	-	-	-	-	-	-	-	-	No Homolog
Nanohaloarchaeota	Halo_Nar1	N_antarcticus	Halo_Nar1-Halo_Nar1_07270	Halo_Nar1_1	675691	Halo_Nar1_07270	0.051	292	arCOG00272	RhaT	Permease_of_the_drug/metabolite_transporter_(DMT)_superfamily	G	2.96e-34	K08978	9.3e-32	115.9	high_score	bacterial/archaeal_transporter_family_protein	PF00892	EamA-like_transporter_family	2.5e-28	-	-	-	-	-	-	-	-	-	-	-	-	-	-	-	IPR000620	EamA_domain	PF00892	EamA-like_transporter_family	PSH01830.1_hypothetical_protein_BRC27_00785_[Nanohaloarchaea_archaeon_SW_10_44_10]	4.3e-105	69.5	1919219	Archaea,Euryarchaeota,Nanohaloarchaea,none,none,none,Nanohaloarchaea_archaeon_SW_10_44_10	No Homolog
Nanohaloarchaeota	Halo_Nar1	N_antarcticus	Halo_Nar1-Halo_Nar1_07290	Halo_Nar1_2	356951	Halo_Nar1_07290	0.092	228	arCOG06262	-	Uncharacterized_protein	S	5.21e-38	-	-	-	-	-	-	-	-	-	-	-	-	-	-	-	-	-	-	-	-	-	-	-	-	-	-	-	WP_089671280.1_hypothetical_protein_[Halohasta_litchfieldiae]	6.8e-66	61.4	1073996	Archaea,Euryarchaeota,Halobacteria,Haloferacales,Halorubraceae,Halohasta,Halohasta_litchfieldiae	No Homolog
Nanohaloarchaeota	Halo_Nar1	N_antarcticus	Halo_Nar1-Halo_Nar1_07300	Halo_Nar1_2	356951	Halo_Nar1_07300	0.1	457	arCOG00570	-	Geranylgeranyl_reductase,_flavoprotein	I	1.87e-28	K17830	3.4e-62	216.3	-	digeranylgeranylglycerophospholipid_reductase_[EC:1.3.1.101_1.3.7.11]	-	-	-	TIGR02032	geranylgeranyl_reductase_family	1.3.1.-	3.1e-58	-	-	-	-	-	-	-	-	-	-	-	IPR036188;_IPR011777;_IPR023753	FAD/NAD(P)-binding_domain_superfamily;_Geranylgeranyl_reductase_family;_FAD/NAD(P)-binding_domain	PF12831	FAD_dependent_oxidoreductase	WP_089671279.1_geranylgeranyl_reductase_family_protein_[Halohasta_litchfieldiae]	1.5e-242	90.6	1073996	Archaea,Euryarchaeota,Halobacteria,Haloferacales,Halorubraceae,Halohasta,Halohasta_litchfieldiae	No Homolog
Nanohaloarchaeota	Halo_Nar1	N_antarcticus	Halo_Nar1-Halo_Nar1_07320	Halo_Nar1_2	356951	Halo_Nar1_07320	0.101	79	-	-	-	-	-	-	-	-	-	-	-	-	-	-	-	-	-	-	-	-	-	-	-	-	-	-	-	-	-	-	-	-	ERG90851.1_hypothetical_protein_J07HQW1_00879_[Haloquadratum_walsbyi_J07HQW1]	1e-24	73.3	1238424	Archaea,Euryarchaeota,Halobacteria,Haloferacales,Haloferacaceae,Haloquadratum,Haloquadratum_walsbyi	No Homolog
Nanohaloarchaeota	Halo_Nar1	N_antarcticus	Halo_Nar1-Halo_Nar1_07330	Halo_Nar1_2	356951	Halo_Nar1_07330	0.085	373	arCOG00680	-	Transposable_element,_IS605_OrfB_family,_contains_RNAse_H_fold_nuclease_and_Zn_finger_domains	X	8.78e-42	K07496	9.6e-34	123.6	high_score	putative_transposase	PF07282	Putative_transposase_DNA-binding_domain	5.7e-20	-	-	-	-	-	-	-	-	-	-	-	-	-	-	-	IPR010095	Transposase_IS605,_OrfB,_C-terminal	PF07282	Putative_transposase_DNA-binding_domain	WP_089673707.1_transposase_[Halohasta_litchfieldiae]	2.5e-203	99.7	1073996	Archaea,Euryarchaeota,Halobacteria,Haloferacales,Halorubraceae,Halohasta,Halohasta_litchfieldiae	No Homolog
Nanohaloarchaeota	Halo_Nar1	N_antarcticus	Halo_Nar1-Halo_Nar1_07340	Halo_Nar1_2	356951	Halo_Nar1_07340	0.07	494	arCOG07581	-	Glycosyl_hydrolase_family_18,_contains_cellulose_binding_domain	G	7.17e-23	-	-	-	-	-	-	-	-	-	-	-	-	-	-	-	-	-	-	-	-	-	-	-	IPR035986;_IPR000601;_IPR022409;_IPR013783;_IPR026453	PKD_domain_superfamily;_PKD_domain;_PKD/Chitinase_domain;_Immunoglobulin-like_fold;_PGF-pre-PGF_domain	PF00801	PKD_domain	PSG98782.1_hypothetical_protein_BRC29_01485_[Nanohaloarchaea_archaeon_SW_7_43_1]	1.8e-18	25.6	1919221	Archaea,Euryarchaeota,Nanohaloarchaea,none,none,none,Nanohaloarchaea_archaeon_SW_7_43_1	No Homolog
Nanohaloarchaeota	Halo_Nar1	N_antarcticus	Halo_Nar1-Halo_Nar1_07410	Halo_Nar1_2	356951	Halo_Nar1_07410	0.048	207	arCOG04723	-	Uncharacterized_protein	S	1.42e-19	-	-	-	-	-	-	-	-	-	-	-	-	-	-	-	-	-	-	-	-	-	-	-	-	-	-	-	PSG98793.1_hypothetical_protein_BRC29_01545_[Nanohaloarchaea_archaeon_SW_7_43_1]	9.7e-19	39.1	1919221	Archaea,Euryarchaeota,Nanohaloarchaea,none,none,none,Nanohaloarchaea_archaeon_SW_7_43_1	No Homolog
Nanohaloarchaeota	Halo_Nar1	N_antarcticus	Halo_Nar1-Halo_Nar1_07420	Halo_Nar1_2	356951	Halo_Nar1_07420	0.137	313	arCOG02267	PitA	Phosphate/sulphate_permease	P	1.24e-63	K03306	1.1e-38	138.9	-	inorganic_phosphate_transporter,_PiT_family	PF01384	Phosphate_transporter_family	1.8e-43	-	-	-	-	-	-	-	-	-	-	-	-	-	-	-	IPR001204	Phosphate_transporter	PF01384	Phosphate_transporter_family	PSG98792.1_hypothetical_protein_BRC29_01540_[Nanohaloarchaea_archaeon_SW_7_43_1]	8.6e-104	66.9	1919221	Archaea,Euryarchaeota,Nanohaloarchaea,none,none,none,Nanohaloarchaea_archaeon_SW_7_43_1	No Homolog
Nanohaloarchaeota	Halo_Nar1	N_antarcticus	Halo_Nar1-Halo_Nar1_07490	Halo_Nar1_2	356951	Halo_Nar1_07490	0.061	424	arCOG00395	-	Predicted_membrane-associated_or_secreted_trancriptional_regulator	K	1.05e-12	-	-	-	-	-	-	-	-	-	-	-	-	-	-	-	-	-	-	-	-	-	-	-	-	-	-	-	AOV94635.1_hypothetical_protein_AQV86_01775_[Nanohaloarchaea_archaeon_SG9]	7e-24	24.6	1737403	Archaea,Euryarchaeota,Nanohaloarchaea,none,none,none,Nanohaloarchaea_archaeon_SG9	No Homolog
Nanohaloarchaeota	Halo_Nar1	N_antarcticus	Halo_Nar1-Halo_Nar1_07500	Halo_Nar1_2	356951	Halo_Nar1_07500	0.082	194	arCOG07501	SpoIVFB	Zn-dependent_protease	R	1.62e-18	-	-	-	-	-	-	-	-	-	-	-	-	-	-	-	-	-	-	-	-	-	-	-	-	-	-	-	WP_129630512.1_PAP2_family_protein_[Oscillochloris_sp._Chuk17]	6.7e-14	33.5	2496868	Bacteria,Chloroflexi,Chloroflexia,Chloroflexales,Oscillochloridaceae,Oscillochloris,Oscillochloris_sp._Chuk17	No Homolog
Nanohaloarchaeota	Halo_Nar1	N_antarcticus	Halo_Nar1-Halo_Nar1_07600	Halo_Nar1_2	356951	Halo_Nar1_07600	0.078	114	arCOG06227	-	Uncharacterized_protein,_DUF4397_family	S	1.3e-17	-	-	-	-	-	PF14344	Domain_of_unknown_function_(DUF4397)	9.5e-17	-	-	-	-	-	-	-	-	-	-	-	-	-	-	-	IPR025510	Domain_of_unknown_function_DUF4397	PF14344	Domain_of_unknown_function_(DUF4397)	WP_121598170.1_DUF4397_domain-containing_protein_[Halorubrum_sp._Atlit-26R]	6.1e-15	46.1	2282128	Archaea,Euryarchaeota,Halobacteria,Haloferacales,Halorubraceae,Halorubrum,Halorubrum_sp._Atlit-26R	No Homolog
Nanohaloarchaeota	Halo_Nar1	N_antarcticus	Halo_Nar1-Halo_Nar1_07630	Halo_Nar1_2	356951	Halo_Nar1_07630	0.045	197	arCOG04311	-	5'-deoxynucleotidase,_HD_superfamily_hydrolase	F	6.55e-44	K07023	4.1e-47	166.4	high_score	putative_hydrolases_of_HD_superfamily	PF13023	HD_domain	4.2e-36	-	-	-	-	-	-	-	-	-	-	-	-	-	-	-	IPR003607;_IPR006674	HD/PDEase_domain;_HD_domain	PF13023	HD_domain	WP_124954484.1_HD_domain-containing_protein_[Halomarina_oriensis]	3e-54	56.8	671145	Archaea,Euryarchaeota,Halobacteria,Halobacteriales,Halobacteriaceae,Halomarina,Halomarina_oriensis	No Homolog
Nanohaloarchaeota	Halo_Nar1	N_antarcticus	Halo_Nar1-Halo_Nar1_07810	Halo_Nar1_2	356951	Halo_Nar1_07810	0.077	231	arCOG02812	-	Bacteriorhodopsin	R	1.89e-39	K04641	1.2e-35	128.8	-	bacteriorhodopsin	PF01036	Bacteriorhodopsin-like_protein	3.7e-30	-	-	-	-	-	-	-	-	-	-	3.E.1.3.1	6e-28	-	-	-	IPR001425;_IPR018229	Archaeal/bacterial/fungal_rhodopsins;_Rhodopsin,_retinal_binding_site	PF01036	Bacteriorhodopsin-like_protein	WP_073309188.1_hypothetical_protein_[Halobaculum_gomorrense]	6.1e-22	35.1	43928	Archaea,Euryarchaeota,Halobacteria,Haloferacales,Halorubraceae,Halobaculum,Halobaculum_gomorrense	No Homolog
Nanohaloarchaeota	Halo_Nar1	N_antarcticus	Halo_Nar1-Halo_Nar1_07820	Halo_Nar1_2	356951	Halo_Nar1_07820	0.043	185	arCOG02452	-	KaiC_family_ATPase,_possibly_inactivated	R	6.73e-09	-	-	-	-	-	-	-	-	-	-	-	-	-	-	-	-	-	-	-	-	-	-	-	IPR014774	KaiC-like_domain	PF06745	KaiC	PIN98513.1_hypothetical_protein_COT90_04010_[Candidatus_Diapherotrites_archaeon_CG10_big_fil_rev_8_21_14_0_10_31_34]	6.2e-25	36.9	1974406	Archaea,Candidatus_Diapherotrites,none,none,none,none,Candidatus_Diapherotrites_archaeon_CG10_big_fil_rev_8_21_14_0_10_31_34	No Homolog
Nanohaloarchaeota	Halo_Nar1	N_antarcticus	Halo_Nar1-Halo_Nar1_07940	Halo_Nar1_2	356951	Halo_Nar1_07940	0.064	156	-	-	-	-	-	K07329	8.9e-12	51	-	archaeal_flagellar_protein_FlaF	-	-	-	-	-	-	-	-	-	-	-	-	-	-	-	-	-	-	IPR013373	Flagellin/pilin,_N-terminal	-	-	WP_098726308.1_hypothetical_protein_[Natrinema_sp._CBA1119]	1.3e-23	40.3	1608465	Archaea,Euryarchaeota,Halobacteria,Natrialbales,Natrialbaceae,Natrinema,Natrinema_sp._CBA1119	No Homolog
Nanohaloarchaeota	Halo_Nar1	N_antarcticus	Halo_Nar1-Halo_Nar1_07950	Halo_Nar1_2	356951	Halo_Nar1_07950	0.085	387	-	-	-	-	-	-	-	-	-	-	-	-	-	-	-	-	-	-	-	-	-	-	-	-	-	-	-	-	IPR013783	Immunoglobulin-like_fold	-	-	ENO12209.1_Ser-Thr-rich_glycosyl-phosphatidyl-inositol-anchored_membrane_family_[Thermoplasmatales_archaeon_SCGC_AB-539-C06]	6.4e-08	40.7	1242690	Archaea,Euryarchaeota,Thermoplasmata,Thermoplasmatales,none,none,Thermoplasmatales_archaeon_SCGC_AB-539-C06	No Homolog
Nanohaloarchaeota	Halo_Nar1	N_antarcticus	Halo_Nar1-Halo_Nar1_07960	Halo_Nar1_2	356951	Halo_Nar1_07960	0.087	951	arCOG04246	RtcB	RNA_3'-P_ligase,_RtcB_family_protein	J	5.16e-171	K14415	1.5e-143	484.7	high_score	tRNA-splicing_ligase_RtcB_(3'-phosphate/5'-hydroxy_nucleic_acid_ligase)_[EC:6.5.1.8]	PF01139	tRNA-splicing_ligase_RtcB	2.1e-149	-	-	-	-	-	-	-	MER0178890	family_N10_unassigned_peptide_lyases_N10_N10.UPW	0	-	-	-	-	-	IPR001233;_IPR027434;_IPR036025;_IPR003587;_IPR030934;_IPR003586;_IPR006141;_IPR036844;_IPR004042	tRNA-splicing_ligase,_RtcB;_Homing_endonuclease;_tRNA-splicing_ligase_RtcB-like_superfamily;_Hint_domain_N-terminal;_Intein_C-terminal_splicing_region;_Hint_domain_C-terminal;_Intein_N-terminal_splicing_region;_Hint_domain_superfamily;_Intein_DOD_homing_endonuclease	PF01139;_PF14890	tRNA-splicing_ligase_RtcB;_Intein_splicing_domain	PSG98851.1_RNA-splicing_ligase_RtcB_[Nanohaloarchaea_archaeon_SW_7_43_1]	0	74.2	1919221	Archaea,Euryarchaeota,Nanohaloarchaea,none,none,none,Nanohaloarchaea_archaeon_SW_7_43_1	No Homolog
Nanohaloarchaeota	Halo_Nar1	N_antarcticus	Halo_Nar1-Halo_Nar1_08000	Halo_Nar1_2	356951	Halo_Nar1_08000	0.12	408	-	-	-	-	-	-	-	-	-	-	-	-	-	-	-	-	-	-	-	-	-	-	-	-	-	-	-	-	IPR013783	Immunoglobulin-like_fold	-	-	KXB05683.1_hypothetical_protein_AKJ50_00155_[candidate_division_MSBL1_archaeon_SCGC-AAA382A13]	5.9e-12	32.8	1698279	Archaea,Euryarchaeota,none,none,none,none,candidate_division_MSBL1_archaeon_SCGC-AAA382A13	No Homolog
Nanohaloarchaeota	Halo_Nar1	N_antarcticus	Halo_Nar1-Halo_Nar1_08030	Halo_Nar1_2	356951	Halo_Nar1_08030	0.059	270	-	-	-	-	-	-	-	-	-	-	-	-	-	-	-	-	-	-	-	-	-	-	-	-	-	-	-	-	-	-	-	-	WP_088288494.1_hypothetical_protein_[Kineosporia_sp._A_224]	6.3e-10	30.2	1962180	Bacteria,Actinobacteria,Actinobacteria,Kineosporiales,Kineosporiaceae,Kineosporia,Kineosporia_sp._A_224	No Homolog
Nanohaloarchaeota	Halo_Nar1	N_antarcticus	Halo_Nar1-Halo_Nar1_08180	Halo_Nar1_2	356951	Halo_Nar1_08180	0.075	106	-	-	-	-	-	-	-	-	-	-	-	-	-	-	-	-	-	-	-	-	-	-	-	-	-	-	-	-	-	-	-	-	-	-	-	-	-	No Homolog
Nanohaloarchaeota	Halo_Nar1	N_antarcticus	Halo_Nar1-Halo_Nar1_08200	Halo_Nar1_2	356951	Halo_Nar1_08200	0.068	146	-	-	-	-	-	-	-	-	-	-	-	-	-	-	-	-	-	-	-	-	-	-	-	-	-	-	-	-	-	-	-	-	-	-	-	-	-	No Homolog
Nanohaloarchaeota	Halo_Nar1	N_antarcticus	Halo_Nar1-Halo_Nar1_08220	Halo_Nar1_2	356951	Halo_Nar1_08220	0.076	144	arCOG01744	-	Membrane-bound_metal-dependent_hydrolase_YbcI,_DUF457_family	R	1.73e-09	K07038	4e-10	45.6	high_score	inner_membrane_protein	-	-	-	-	-	-	-	-	-	-	-	-	-	-	-	-	-	-	IPR007404	LexA-binding,_inner_membrane-associated_putative_hydrolase	PF04307	LexA-binding,_inner_membrane-associated_putative_hydrolase	-	-	-	-	-	No Homolog
Nanohaloarchaeota	Halo_Nar1	N_antarcticus	Halo_Nar1-Halo_Nar1_08250	Halo_Nar1_2	356951	Halo_Nar1_08250	0.065	122	-	-	-	-	-	-	-	-	-	-	-	-	-	-	-	-	-	-	-	-	-	-	-	-	-	-	-	-	-	-	-	-	-	-	-	-	-	No Homolog
Nanohaloarchaeota	Halo_Nar1	N_antarcticus	Halo_Nar1-Halo_Nar1_08270	Halo_Nar1_2	356951	Halo_Nar1_08270	0.119	134	arCOG03070	-	Predicted_membrane_protein,_DoxD_family	S	6.09e-44	K18305	7.4e-10	44.6	-	transmembrane_protein	-	-	-	-	-	-	-	-	-	-	-	-	-	-	-	-	-	-	IPR032808	DoxX_family	PF07681	DoxX	WP_103992024.1_DoxX_family_protein_[Halobellus_limi]	1.3e-27	51.2	699433	Archaea,Euryarchaeota,Halobacteria,Haloferacales,Haloferacaceae,Halobellus,Halobellus_limi	No Homolog
Nanohaloarchaeota	Halo_Nar1	N_antarcticus	Halo_Nar1-Halo_Nar1_08280	Halo_Nar1_2	356951	Halo_Nar1_08280	0.01	98	-	-	-	-	-	-	-	-	-	-	-	-	-	-	-	-	-	-	-	-	-	-	-	-	-	-	-	-	-	-	-	-	-	-	-	-	-	No Homolog
Nanohaloarchaeota	Halo_Nar1	N_antarcticus	Halo_Nar1-Halo_Nar1_08300	Halo_Nar1_2	356951	Halo_Nar1_08300	0.1	189	-	-	-	-	-	-	-	-	-	-	-	-	-	-	-	-	-	-	-	-	-	-	-	-	-	-	-	-	-	-	-	-	-	-	-	-	-	No Homolog
Nanohaloarchaeota	Halo_Nar1	N_antarcticus	Halo_Nar1-Halo_Nar1_08310	Halo_Nar1_2	356951	Halo_Nar1_08310	0.073	219	arCOG00036	Dph6	Diphthamide_synthase_(EF-2-diphthine--ammonia_ligase)	J	6.79e-53	K06927	1.8e-20	78.9	-	diphthine-ammonia_ligase_[EC:6.3.1.14]	PF01902	Diphthamide_synthase	9.2e-40	-	-	-	-	-	-	-	-	-	-	-	-	-	-	-	IPR014729;_IPR002761	Rossmann-like_alpha/beta/alpha_sandwich_fold;_Diphthamide_synthase_domain	PF01902	Diphthamide_synthase	TFG74955.1_diphthine--ammonia_ligase_[Thermodesulfobacteriales_bacterium]	1.7e-50	48	2528040	Bacteria,Thermodesulfobacteria,Thermodesulfobacteria,Thermodesulfobacteriales,none,none,Thermodesulfobacteriales_bacterium	No Homolog
Nanohaloarchaeota	Halo_Nar1	N_antarcticus	Halo_Nar1-Halo_Nar1_08350	Halo_Nar1_2	356951	Halo_Nar1_08350	0.053	112	-	-	-	-	-	-	-	-	-	-	-	-	-	-	-	-	-	-	-	-	-	-	-	-	-	-	-	-	-	-	-	-	-	-	-	-	-	No Homolog
Nanohaloarchaeota	Halo_Nar1	N_antarcticus	Halo_Nar1-Halo_Nar1_08530	Halo_Nar1_2	356951	Halo_Nar1_08530	0.051	253	-	-	-	-	-	-	-	-	-	-	-	-	-	-	-	-	-	-	-	-	-	-	-	-	-	-	-	-	-	-	-	-	EGQ43332.1_hypothetical_protein_J07AB43_13230_[Candidatus_Nanosalina_sp._J07AB43]	6.5e-09	35	889948	Archaea,Euryarchaeota,Nanohaloarchaea,none,none,Candidatus_Nanosalina,Candidatus_Nanosalina_sp._J07AB43	No Homolog
Nanohaloarchaeota	Halo_Nar1	N_antarcticus	Halo_Nar1-Halo_Nar1_08550	Halo_Nar1_2	356951	Halo_Nar1_08550	0.11	181	-	-	-	-	-	-	-	-	-	-	-	-	-	-	-	-	-	-	-	-	-	-	-	-	-	-	-	-	-	-	-	-	EGQ43324.1_hypothetical_protein_J07AB43_13150_[Candidatus_Nanosalina_sp._J07AB43]	1.7e-11	28.8	889948	Archaea,Euryarchaeota,Nanohaloarchaea,none,none,Candidatus_Nanosalina,Candidatus_Nanosalina_sp._J07AB43	No Homolog
Nanohaloarchaeota	Halo_Nar1	N_antarcticus	Halo_Nar1-Halo_Nar1_08700	Halo_Nar1_2	356951	Halo_Nar1_08700	0.075	133	arCOG03821	-	Secreted_protein,_component_of_type_IV_pili_like_system	N	5.37e-08	-	-	-	-	-	-	-	-	-	-	-	-	-	-	-	-	-	-	-	-	-	-	-	-	-	-	-	EGQ40699.1_hypothetical_protein_J07AB56_14290_[Candidatus_Nanosalinarum_sp._J07AB56]	5.8e-25	51.5	889962	Archaea,Euryarchaeota,Nanohaloarchaea,none,none,Candidatus_Nanosalinarum,Candidatus_Nanosalinarum_sp._J07AB56	No Homolog
Nanohaloarchaeota	Halo_Nar1	N_antarcticus	Halo_Nar1-Halo_Nar1_08720	Halo_Nar1_2	356951	Halo_Nar1_08720	0.073	629	arCOG10170	-	Pilin/Flagellin,_contains_class_III_signal_peptide	N	6.59e-05	-	-	-	-	-	-	-	-	-	-	-	-	-	-	-	-	-	-	-	-	-	-	-	-	-	-	-	RLI97708.1_hypothetical_protein_DRP00_03680_[Candidatus_Aenigmarchaeota_archaeon]	1.3e-53	27.7	2093792	Archaea,Candidatus_Aenigmarchaeota,none,none,none,none,Candidatus_Aenigmarchaeota_archaeon	No Homolog
Nanohaloarchaeota	Halo_Nar1	N_antarcticus	Halo_Nar1-Halo_Nar1_08770	Halo_Nar1_2	356951	Halo_Nar1_08770	0.04	99	-	-	-	-	-	-	-	-	-	-	-	-	-	-	-	-	-	-	-	-	-	-	-	-	-	-	-	-	-	-	-	-	-	-	-	-	-	No Homolog
Nanohaloarchaeota	Halo_Nar1	N_antarcticus	Halo_Nar1-Halo_Nar1_08790	Halo_Nar1_2	356951	Halo_Nar1_08790	0.033	299	arCOG01159	-	Uncharacterized_archaeal_coiled-coil_protein	S	1.15e-13	K03529	2.8e-06	31.3	-	chromosome_segregation_protein	-	-	-	-	-	-	-	-	-	-	-	-	-	-	-	-	-	-	IPR036388;_IPR036390	Winged_helix-like_DNA-binding_domain_superfamily;_Winged_helix_DNA-binding_domain_superfamily	-	-	PSH01494.1_hypothetical_protein_BRC26_03400,_partial_[Nanohaloarchaea_archaeon_QH_8_44_6]	2.9e-16	57.9	1919218	Archaea,Euryarchaeota,Nanohaloarchaea,none,none,none,Nanohaloarchaea_archaeon_QH_8_44_6	No Homolog
Nanohaloarchaeota	Halo_Nar1	N_antarcticus	Halo_Nar1-Halo_Nar1_08810	Halo_Nar1_2	356951	Halo_Nar1_08810	0.027	504	arCOG00373	-	Predicted_ATPase	R	2.08e-17	K13582	3.4e-14	58.3	-	localization_factor_PodJL	-	-	-	-	-	-	-	-	-	-	-	-	-	-	-	-	-	-	-	-	-	-	-	-	-	-	-	No Homolog
Nanohaloarchaeota	Halo_Nar1	N_antarcticus	Halo_Nar1-Halo_Nar1_08870	Halo_Nar1_2	356951	Halo_Nar1_08870	0.068	1025	arCOG00280	-	HerA_helicase	L	9.63e-24	K06915	4.1e-37	134.2	high_score	uncharacterized_protein	PF14890	Intein_splicing_domain	4.8e-29	-	-	-	-	-	-	-	MER0225306	intein-containing_DNA-dependent_DNA_polymerase_precursor_N10_N10.007	9.62e-39	-	-	-	-	-	IPR006141;_IPR006142;_IPR027434;_IPR030934;_IPR036844;_IPR003587;_IPR027417;_IPR004860;_IPR004042;_IPR001387;_IPR003586	Intein_N-terminal_splicing_region;_Intein;_Homing_endonuclease;_Intein_C-terminal_splicing_region;_Hint_domain_superfamily;_Hint_domain_N-terminal;_P-loop_containing_nucleoside_triphosphate_hydrolase;_Homing_endonuclease,_LAGLIDADG;_Intein_DOD_homing_endonuclease;_Cro/C1-type_helix-turn-helix_domain;_Hint_domain_C-terminal	PF14528;_PF14890	LAGLIDADG-like_domain;_Intein_splicing_domain	EGQ39653.1_putative_nucleotidyltransferase_[Candidatus_Nanosalinarum_sp._J07AB56]	0	52.9	889962	Archaea,Euryarchaeota,Nanohaloarchaea,none,none,Candidatus_Nanosalinarum,Candidatus_Nanosalinarum_sp._J07AB56	No Homolog
Nanohaloarchaeota	Halo_Nar1	N_antarcticus	Halo_Nar1-Halo_Nar1_08910	Halo_Nar1_2	356951	Halo_Nar1_08910	0.052	57	-	-	-	-	-	-	-	-	-	-	-	-	-	-	-	-	-	-	-	-	-	-	-	-	-	-	-	-	-	-	-	-	-	-	-	-	-	No Homolog
Nanohaloarchaeota	Halo_Nar1	N_antarcticus	Halo_Nar1-Halo_Nar1_08930	Halo_Nar1_2	356951	Halo_Nar1_08930	0.065	321	-	-	-	-	-	-	-	-	-	-	-	-	-	-	-	-	-	-	-	-	-	-	-	-	-	-	-	-	-	-	-	-	-	-	-	-	-	No Homolog
Nanohaloarchaeota	Halo_Nar1	N_antarcticus	Halo_Nar1-Halo_Nar1_09020	Halo_Nar1_2	356951	Halo_Nar1_09020	0.104	384	arCOG02267	PitA	Phosphate/sulphate_permease	P	4.5e-77	K16331	5.7e-58	202.1	-	sulfate_permease	PF01384	Phosphate_transporter_family	7.5e-43	-	-	-	-	-	-	-	-	-	-	2.A.20.4.1	1.33e-24	-	-	-	IPR001204	Phosphate_transporter	PF01384	Phosphate_transporter_family	WP_092538504.1_inorganic_phosphate_transporter_[Halopelagius_longus]	6.2e-112	60.7	1236180	Archaea,Euryarchaeota,Halobacteria,Haloferacales,Haloferacaceae,Halopelagius,Halopelagius_longus	No Homolog
Nanohaloarchaeota	Halo_Nar1	N_antarcticus	Halo_Nar1-Halo_Nar1_09030	Halo_Nar1_2	356951	Halo_Nar1_09030	0.175	57	arCOG06206	-	Uncharacterized_membrane_protein	S	3.42e-12	-	-	-	-	-	-	-	-	-	-	-	-	-	-	-	-	-	-	-	-	-	-	-	-	-	-	-	-	-	-	-	-	No Homolog
Nanohaloarchaeota	Halo_Nar1	N_antarcticus	Halo_Nar1-Halo_Nar1_09040	Halo_Nar1_2	356951	Halo_Nar1_09040	0.082	134	arCOG01641	-	Cold_shock_responsive_RNA-binding_protein,_contains_TRAM_domain	O	2.97e-22	K03215	8.4e-09	40.9	-	23S_rRNA_(uracil1939-C5)-methyltransferase_[EC:2.1.1.190]	PF01938	TRAM_domain	1.4e-11	-	-	-	-	-	-	-	-	-	-	-	-	-	-	-	IPR002792;_IPR012340	TRAM_domain;_Nucleic_acid-binding,_OB-fold	PF01938	TRAM_domain	EGQ39883.1_putative_RNA-binding_protein,_TRAM_domain_family_[Candidatus_Nanosalinarum_sp._J07AB56]	1.8e-18	85.7	889962	Archaea,Euryarchaeota,Nanohaloarchaea,none,none,Candidatus_Nanosalinarum,Candidatus_Nanosalinarum_sp._J07AB56	No Homolog
Nanohaloarchaeota	Halo_Nar1	N_antarcticus	Halo_Nar1-Halo_Nar1_09050	Halo_Nar1_2	356951	Halo_Nar1_09050	0.093	192	arCOG10557	-	Uncharacterized_protein	S	2.17e-18	-	-	-	-	-	-	-	-	-	-	-	-	-	-	-	-	-	-	-	-	-	-	-	-	-	-	-	PSG99391.1_hypothetical_protein_BRC29_04700_[Nanohaloarchaea_archaeon_SW_7_43_1]	9.9e-34	43.8	1919221	Archaea,Euryarchaeota,Nanohaloarchaea,none,none,none,Nanohaloarchaea_archaeon_SW_7_43_1	No Homolog
Nanohaloarchaeota	Halo_Nar1	N_antarcticus	Halo_Nar1-Halo_Nar1_09060	Halo_Nar1_2	356951	Halo_Nar1_09060	0.065	379	arCOG00038	ThiI	tRNA_S(4)U_4-thiouridine_synthase	J	3.43e-29	K03151	1.5e-101	346.2	high_score	tRNA_uracil_4-sulfurtransferase_[EC:2.8.1.4]	PF02568	Thiamine_biosynthesis_protein_(ThiI)	9.8e-46	TIGR00342	tRNA_sulfurtransferase_ThiI	2.8.1.4	1.3e-79	-	-	-	-	-	-	-	-	-	-	-	IPR003720;_IPR020536;_IPR014729;_IPR004114	tRNA_sulfurtransferase_ThiI;_Thil,_AANH_domain;_Rossmann-like_alpha/beta/alpha_sandwich_fold;_THUMP_domain	PF02568;_PF02926	Thiamine_biosynthesis_protein_(ThiI);_THUMP_domain	AOV95132.1_hypothetical_protein_AQV86_04375_[Nanohaloarchaea_archaeon_SG9]	1.7e-106	50.8	1737403	Archaea,Euryarchaeota,Nanohaloarchaea,none,none,none,Nanohaloarchaea_archaeon_SG9	No Homolog
Nanohaloarchaeota	Halo_Nar1	N_antarcticus	Halo_Nar1-Halo_Nar1_09100	Halo_Nar1_2	356951	Halo_Nar1_09100	0.086	265	arCOG06227	-	Uncharacterized_protein,_DUF4397_family	S	4.12e-06	-	-	-	-	-	PF14344	Domain_of_unknown_function_(DUF4397)	1.6e-21	-	-	-	-	-	-	-	-	-	-	-	-	-	-	-	IPR025510	Domain_of_unknown_function_DUF4397	PF14344	Domain_of_unknown_function_(DUF4397)	WP_025911424.1_MULTISPECIES:_DUF4397_domain-containing_protein_[Bacillus]	1.1e-14	29.9	1386	Bacteria,Firmicutes,Bacilli,Bacillales,Bacillaceae,Bacillus,none	No Homolog
Nanohaloarchaeota	Halo_Nar1	N_antarcticus	Halo_Nar1-Halo_Nar1_09110	Halo_Nar1_2	356951	Halo_Nar1_09110	0.074	500	arCOG00050	SpeE	Spermidine_synthase	E	4.68e-119	K00797	9.8e-26	96.7	-	spermidine_synthase_[EC:2.5.1.16]	-	-	-	-	-	-	-	-	-	-	-	-	-	2.A.1.86.2	2.17e-38	-	-	-	IPR030374;_IPR029063	Polyamine_biosynthesis__domain;_S-adenosyl-L-methionine-dependent_methyltransferase	PF01564	Spermine/spermidine_synthase_domain	EHK02180.1_Spermine/spermidine_synthase_family_protein_[Candidatus_Haloredivivus_sp._G17]	6.5e-154	57.9	1072681	Archaea,Euryarchaeota,Nanohaloarchaea,none,none,none,Candidatus_Haloredivivus_sp._G17	No Homolog
Nanohaloarchaeota	Halo_Nar1	N_antarcticus	Halo_Nar1-Halo_Nar1_09120	Halo_Nar1_2	356951	Halo_Nar1_09120	0.096	62	-	-	-	-	-	-	-	-	-	-	-	-	-	-	-	-	-	-	-	-	-	-	-	-	-	-	-	-	-	-	-	-	-	-	-	-	-	No Homolog
Nanohaloarchaeota	Halo_Nar1	N_antarcticus	Halo_Nar1-Halo_Nar1_09130	Halo_Nar1_2	356951	Halo_Nar1_09130	0.078	204	arCOG06256	-	Predicted_esterase	R	1.06e-61	K06999	3.7e-39	140.6	high_score	phospholipase/carboxylesterase	PF02230	Phospholipase/Carboxylesterase	9.6e-24	-	-	-	-	-	-	-	MER0129753	family_S9_unassigned_peptidases_S09X_S09.UPW	3.81e-69	-	-	-	-	-	IPR029058;_IPR003140	Alpha/Beta_hydrolase_fold;_Phospholipase/carboxylesterase/thioesterase	PF02230	Phospholipase/Carboxylesterase	WP_120245825.1_phospholipase_[Halopiger_aswanensis]	5.2e-57	53.1	148449	Archaea,Euryarchaeota,Halobacteria,Natrialbales,Natrialbaceae,Halopiger,Halopiger_aswanensis	No Homolog
Nanohaloarchaeota	Halo_Nar1	N_antarcticus	Halo_Nar1-Halo_Nar1_09140	Halo_Nar1_2	356951	Halo_Nar1_09140	0.087	308	arCOG03101	GloA	Lactoylglutathione_lyase_or_related_enzyme	E	1.59e-14	K15975	1.5e-100	342.4	high_score	glyoxalase_family_protein	PF00903	Glyoxalase/Bleomycin_resistance_protein/Dioxygenase_superfamily	7e-18	-	-	-	-	-	-	-	MER0173982	family_S9_unassigned_peptidases_S09X_S09.UPW	1.49e-58	-	-	-	-	-	IPR004360;_IPR029068;_IPR037523	Glyoxalase/fosfomycin_resistance/dioxygenase_domain;_Glyoxalase/Bleomycin_resistance_protein/Dihydroxybiphenyl_dioxygenase;_Vicinal_oxygen_chelate_(VOC)_domain	PF00903	Glyoxalase/Bleomycin_resistance_protein/Dioxygenase_superfamily	WP_008163593.1_ring-cleaving_dioxygenase_[Natronorubrum_sulfidifaciens]	1.2e-70	47.2	388259	Archaea,Euryarchaeota,Halobacteria,Natrialbales,Natrialbaceae,Natronorubrum,Natronorubrum_sulfidifaciens	No Homolog
Nanohaloarchaeota	Halo_Nar1	N_antarcticus	Halo_Nar1-Halo_Nar1_09150	Halo_Nar1_2	356951	Halo_Nar1_09150	0.057	52	-	-	-	-	-	-	-	-	-	-	-	-	-	-	-	-	-	-	-	-	-	-	-	-	-	-	-	-	-	-	-	-	-	-	-	-	-	No Homolog
Nanohaloarchaeota	Halo_Nar1	N_antarcticus	Halo_Nar1-Halo_Nar1_09170	Halo_Nar1_2	356951	Halo_Nar1_09170	0.06	233	-	-	-	-	-	-	-	-	-	-	-	-	-	-	-	-	-	-	-	-	-	-	-	-	-	-	-	-	-	-	-	-	-	-	-	-	-	No Homolog
Nanohaloarchaeota	Halo_Nar1	N_antarcticus	Halo_Nar1-Halo_Nar1_09200	Halo_Nar1_2	356951	Halo_Nar1_09200	0.047	417	-	-	-	-	-	-	-	-	-	-	-	-	-	-	-	-	-	-	-	-	-	-	-	-	-	-	-	-	-	-	-	-	EGQ39670.1_hypothetical_protein_J07AB56_03980_[Candidatus_Nanosalinarum_sp._J07AB56]	2.4e-45	36.7	889962	Archaea,Euryarchaeota,Nanohaloarchaea,none,none,Candidatus_Nanosalinarum,Candidatus_Nanosalinarum_sp._J07AB56	No Homolog
Nanohaloarchaeota	Halo_Nar1	N_antarcticus	Halo_Nar1-Halo_Nar1_09210	Halo_Nar1_2	356951	Halo_Nar1_09210	0.075	132	-	-	-	-	-	-	-	-	-	-	-	-	-	-	-	-	-	-	-	-	-	-	-	-	-	-	-	-	-	-	-	-	-	-	-	-	-	No Homolog
Nanohaloarchaeota	Halo_Nar1	N_antarcticus	Halo_Nar1-Halo_Nar1_09220	Halo_Nar1_2	356951	Halo_Nar1_09220	0.113	211	-	-	-	-	-	-	-	-	-	-	-	-	-	-	-	-	-	-	-	-	-	-	-	-	-	-	-	-	-	-	-	-	-	-	-	-	-	No Homolog
Nanohaloarchaeota	Halo_Nar1	N_antarcticus	Halo_Nar1-Halo_Nar1_09260	Halo_Nar1_2	356951	Halo_Nar1_09260	0.121	156	-	-	-	-	-	-	-	-	-	-	-	-	-	-	-	-	-	-	-	-	-	-	-	-	-	-	-	-	-	-	-	-	EGQ40953.1_hypothetical_protein_J07AB56_01990_[Candidatus_Nanosalinarum_sp._J07AB56]	1.6e-26	51.4	889962	Archaea,Euryarchaeota,Nanohaloarchaea,none,none,Candidatus_Nanosalinarum,Candidatus_Nanosalinarum_sp._J07AB56	No Homolog
Nanohaloarchaeota	Halo_Nar1	N_antarcticus	Halo_Nar1-Halo_Nar1_09270	Halo_Nar1_2	356951	Halo_Nar1_09270	0.07	85	-	-	-	-	-	-	-	-	-	-	-	-	-	-	-	-	-	-	-	-	-	-	-	-	-	-	-	-	-	-	-	-	-	-	-	-	-	No Homolog
Nanohaloarchaeota	Halo_Nar1	N_antarcticus	Halo_Nar1-Halo_Nar1_09330	Halo_Nar1_2	356951	Halo_Nar1_09330	0.059	253	-	-	-	-	-	-	-	-	-	-	-	-	-	-	-	-	-	-	-	-	-	-	-	-	-	-	-	-	-	-	-	-	-	-	-	-	-	No Homolog
Nanohaloarchaeota	Halo_Nar1	N_antarcticus	Halo_Nar1-Halo_Nar1_09350	Halo_Nar1_2	356951	Halo_Nar1_09350	0.07	57	arCOG05336	HimA	Bacterial_nucleoid_DNA-binding_protein	L	1.06e-06	K03530	1.3e-06	34.7	-	DNA-binding_protein_HU-beta	-	-	-	-	-	-	-	-	-	-	-	-	-	-	-	-	-	-	IPR000119;_IPR010992	Histone-like_DNA-binding_protein;_Integration_host_factor_(IHF)-like_DNA-binding_domain_superfamily	PF00216	Bacterial_DNA-binding_protein	-	-	-	-	-	No Homolog
Nanohaloarchaeota	Halo_Nar1	N_antarcticus	Halo_Nar1-Halo_Nar1_09370	Halo_Nar1_2	356951	Halo_Nar1_09370	0.089	178	-	-	-	-	-	-	-	-	-	-	-	-	-	-	-	-	-	-	-	-	-	-	-	-	-	-	-	-	-	-	-	-	-	-	-	-	-	No Homolog
Nanohaloarchaeota	Halo_Nar1	N_antarcticus	Halo_Nar1-Halo_Nar1_09390	Halo_Nar1_2	356951	Halo_Nar1_09390	0.082	278	-	-	-	-	-	-	-	-	-	-	-	-	-	-	-	-	-	-	-	-	-	-	-	-	-	-	-	-	-	-	-	-	EHK01966.1_hypothetical_protein_HRED_00246_[Candidatus_Haloredivivus_sp._G17]	1.3e-42	38.5	1072681	Archaea,Euryarchaeota,Nanohaloarchaea,none,none,none,Candidatus_Haloredivivus_sp._G17	No Homolog
Nanohaloarchaeota	Halo_Nar1	N_antarcticus	Halo_Nar1-Halo_Nar1_09400	Halo_Nar1_2	356951	Halo_Nar1_09400	0.051	215	-	-	-	-	-	-	-	-	-	-	-	-	-	-	-	-	-	-	-	-	-	-	-	-	-	-	-	-	-	-	-	-	EHK01967.1_hypothetical_protein_HRED_00251_[Candidatus_Haloredivivus_sp._G17]	1.2e-16	39.4	1072681	Archaea,Euryarchaeota,Nanohaloarchaea,none,none,none,Candidatus_Haloredivivus_sp._G17	No Homolog
Nanohaloarchaeota	Halo_Nar1	N_antarcticus	Halo_Nar1-Halo_Nar1_09420	Halo_Nar1_2	356951	Halo_Nar1_09420	0.045	87	arCOG10706	-	Uncharacterized_protein	S	1.29e-32	-	-	-	-	-	-	-	-	-	-	-	-	-	-	-	-	-	-	-	-	-	-	-	-	-	-	-	WP_121922100.1_hypothetical_protein_[Haloplanus_aerogenes]	6.1e-23	63.1	660522	Archaea,Euryarchaeota,Halobacteria,Haloferacales,Haloferacaceae,Haloplanus,Haloplanus_aerogenes	No Homolog
Nanohaloarchaeota	Halo_Nar1	N_antarcticus	Halo_Nar1-Halo_Nar1_09430	Halo_Nar1_2	356951	Halo_Nar1_09430	0.095	525	-	-	-	-	-	K03530	2.2e-19	75.6	-	DNA-binding_protein_HU-beta	PF00216	Bacterial_DNA-binding_protein	1.5e-15	-	-	-	-	-	-	-	-	-	-	-	-	-	-	-	IPR000119;_IPR010992;_IPR020816	Histone-like_DNA-binding_protein;_Integration_host_factor_(IHF)-like_DNA-binding_domain_superfamily;_Histone-like_DNA-binding_protein,_conserved_site	PF00216	Bacterial_DNA-binding_protein	WP_010418516.1_HU_family_DNA-binding_protein_[Anaerophaga_thermohalophila]	9.7e-07	88.2	177400	Bacteria,Bacteroidetes,Bacteroidia,Marinilabiliales,Marinilabiliaceae,Anaerophaga,Anaerophaga_thermohalophila	No Homolog
Nanohaloarchaeota	Halo_Nar1	N_antarcticus	Halo_Nar1-Halo_Nar1_09440	Halo_Nar1_2	356951	Halo_Nar1_09440	0.069	159	-	-	-	-	-	-	-	-	-	-	-	-	-	-	-	-	-	-	-	-	-	-	-	-	-	-	-	-	-	-	-	-	-	-	-	-	-	No Homolog
Nanohaloarchaeota	Halo_Nar1	N_antarcticus	Halo_Nar1-Halo_Nar1_09450	Halo_Nar1_2	356951	Halo_Nar1_09450	0.092	140	-	-	-	-	-	-	-	-	-	-	-	-	-	-	-	-	-	-	-	-	-	-	-	-	-	-	-	-	-	-	-	-	EGQ43693.1_hypothetical_protein_J07AB43_16840_[Candidatus_Nanosalina_sp._J07AB43]	5e-51	67.4	889948	Archaea,Euryarchaeota,Nanohaloarchaea,none,none,Candidatus_Nanosalina,Candidatus_Nanosalina_sp._J07AB43	No Homolog
Nanohaloarchaeota	Halo_Nar1	N_antarcticus	Halo_Nar1-Halo_Nar1_09460	Halo_Nar1_2	356951	Halo_Nar1_09460	0.091	504	arCOG07813	-	LamG-like_jellyroll_fold_domain	S	1.54e-15	-	-	-	-	-	PF13385	Concanavalin_A-like_lectin/glucanases_superfamily	9.6e-18	-	-	-	-	-	-	-	-	-	-	-	-	-	-	-	IPR013783;_IPR013320	Immunoglobulin-like_fold;_Concanavalin_A-like_lectin/glucanase_domain_superfamily	PF13385	Concanavalin_A-like_lectin/glucanases_superfamily	WP_017343903.1_LamG_domain-containing_protein_[Halorubrum_sp._T3]	4.2e-15	33.3	1194088	Archaea,Euryarchaeota,Halobacteria,Haloferacales,Halorubraceae,Halorubrum,Halorubrum_sp._T3	No Homolog
Nanohaloarchaeota	Halo_Nar1	N_antarcticus	Halo_Nar1-Halo_Nar1_09470	Halo_Nar1_2	356951	Halo_Nar1_09470	0.048	665	arCOG04748	UvrB	Excinuclease_ABC_subunit_B,_helicase	L	0	K03702	3.7e-291	973	high_score	excinuclease_ABC_subunit_B	PF12344	Ultra-violet_resistance_protein_B	1.8e-16	TIGR00631	excinuclease_ABC_subunit_B	3.1.25.-	7.4e-295	-	-	-	-	-	-	-	-	-	-	-	IPR014001;_IPR001650;_IPR004807;_IPR001943;_IPR027417;_IPR006935;_IPR036876;_IPR024759	Helicase_superfamily_1/2,_ATP-binding_domain;_Helicase,_C-terminal;_UvrABC_system,_subunit_B;_UVR_domain;_P-loop_containing_nucleoside_triphosphate_hydrolase;_Helicase/UvrB,_N-terminal;_UVR_domain_superfamily;_UvrB,_YAD/RRR-motif-containing_domain	PF02151;_PF04851;_PF00271;_PF12344	UvrB/uvrC_motif;_Type_III_restriction_enzyme,_res_subunit;_Helicase_conserved_C-terminal_domain;_Ultra-violet_resistance_protein_B	PSG98946.1_excinuclease_ABC_subunit_B_[Nanohaloarchaea_archaeon_SW_7_43_1]	6.2e-277	82.2	1919221	Archaea,Euryarchaeota,Nanohaloarchaea,none,none,none,Nanohaloarchaea_archaeon_SW_7_43_1	No Homolog
Nanohaloarchaeota	Halo_Nar1	N_antarcticus	Halo_Nar1-Halo_Nar1_09480	Halo_Nar1_2	356951	Halo_Nar1_09480	0.097	947	arCOG04694	UvrA	Excinuclease_ABC_subunit_A,__ATPase	L	0	K03701	0	1271.3	high_score	excinuclease_ABC_subunit_A	PF00005	ABC_transporter	2e-21	TIGR00630	excinuclease_ABC_subunit_A	3.1.25.-	0	-	-	-	MER0740740	subfamily_C82A_unassigned_peptidases_C82A_C82.UPA	0	-	-	-	-	-	IPR027417;_IPR017871;_IPR003593;_IPR004602;_IPR003439	P-loop_containing_nucleoside_triphosphate_hydrolase;_ABC_transporter,_conserved_site;_AAA+_ATPase_domain;_UvrABC_system_subunit_A;_ABC_transporter-like	PF00005	ABC_transporter	PSG98945.1_excinuclease_ABC_subunit_UvrA_[Nanohaloarchaea_archaeon_SW_7_43_1]	0	77.6	1919221	Archaea,Euryarchaeota,Nanohaloarchaea,none,none,none,Nanohaloarchaea_archaeon_SW_7_43_1	No Homolog
Nanohaloarchaeota	Halo_Nar1	N_antarcticus	Halo_Nar1-Halo_Nar1_09490	Halo_Nar1_2	356951	Halo_Nar1_09490	0.065	564	arCOG04753	UvrC	Excinuclease_ABC_subunit_C	L	1.81e-166	K03703	9e-150	506.1	high_score	excinuclease_ABC_subunit_C	PF08459	UvrC_Helix-hairpin-helix_N-terminal	3.8e-38	TIGR00194	excinuclease_ABC_subunit_C	3.1.25.-	9e-121	-	-	-	-	-	-	-	-	-	-	-	IPR000305;_IPR003583;_IPR001943;_IPR004791;_IPR038476;_IPR035901;_IPR001162;_IPR036876;_IPR010994	GIY-YIG_endonuclease;_Helix-hairpin-helix_DNA-binding_motif,_class_1;_UVR_domain;_UvrABC_system,_subunit_C;_UvrC_homology_region_2_superfamily;_GIY-YIG_endonuclease_superfamily;_UvrC_family_homology_region;_UVR_domain_superfamily;_RuvA_domain_2-like	PF02151;_PF12826;_PF08459;_PF01541	UvrB/uvrC_motif;_Helix-hairpin-helix_motif;_UvrC_Helix-hairpin-helix_N-terminal;_GIY-YIG_catalytic_domain	EGQ43043.1_excinuclease_ABC_subunit_C_[Candidatus_Nanosalina_sp._J07AB43]	1.7e-227	68.6	889948	Archaea,Euryarchaeota,Nanohaloarchaea,none,none,Candidatus_Nanosalina,Candidatus_Nanosalina_sp._J07AB43	No Homolog
Nanohaloarchaeota	Halo_Nar1	N_antarcticus	Halo_Nar1-Halo_Nar1_09500	Halo_Nar1_2	356951	Halo_Nar1_09500	0.083	191	-	-	-	-	-	-	-	-	-	-	PF13521	AAA_domain	1e-21	-	-	-	-	-	-	-	-	-	-	-	-	-	-	-	IPR038727;_IPR027417	NadR/Ttd14,_AAA_domain;_P-loop_containing_nucleoside_triphosphate_hydrolase	PF13521	AAA_domain	OGO85807.1_hypothetical_protein_A2Y22_02660_[Clostridiales_bacterium_GWD2_32_59]	1e-14	34.1	1797680	Bacteria,Firmicutes,Clostridia,Clostridiales,none,none,Clostridiales_bacterium_GWD2_32_59	No Homolog
Nanohaloarchaeota	Halo_Nar1	N_antarcticus	Halo_Nar1-Halo_Nar1_09510	Halo_Nar1_2	356951	Halo_Nar1_09510	0.049	221	-	-	-	-	-	-	-	-	-	-	-	-	-	-	-	-	-	-	-	-	-	-	-	-	-	-	-	-	-	-	-	-	-	-	-	-	-	No Homolog
Nanohaloarchaeota	Halo_Nar1	N_antarcticus	Halo_Nar1-Halo_Nar1_09540	Halo_Nar1_2	356951	Halo_Nar1_09540	0.077	220	arCOG10317	-	Uncharacterized_membrane_protein	S	3.27e-15	-	-	-	-	-	-	-	-	-	-	-	-	-	-	-	-	-	-	-	-	-	-	-	-	-	-	-	EHK01503.1_hypothetical_protein_HRED_02476_[Candidatus_Haloredivivus_sp._G17]	9.6e-33	38	1072681	Archaea,Euryarchaeota,Nanohaloarchaea,none,none,none,Candidatus_Haloredivivus_sp._G17	No Homolog
Nanohaloarchaeota	Halo_Nar1	N_antarcticus	Halo_Nar1-Halo_Nar1_09550	Halo_Nar1_2	356951	Halo_Nar1_09550	0.063	441	arCOG02777	Mrr	Endonuclease,_HJR/Mrr/RecB_family	V	4.16e-91	K07448	9.7e-28	102.9	high_score	restriction_system_protein	PF04471	Restriction_endonuclease	6.4e-26	-	-	-	-	-	-	-	-	-	-	-	-	-	-	-	IPR007560;_IPR011856;_IPR011335	Restriction_endonuclease_type_IV,__Mrr;_tRNA_endonuclease-like_domain_superfamily;_Restriction_endonuclease__type_II-like	PF04471	Restriction_endonuclease	WP_050051687.1_restriction_endonuclease_[Halostagnicola_sp._A56]	2.1e-87	41.6	1495067	Archaea,Euryarchaeota,Halobacteria,Natrialbales,Natrialbaceae,Halostagnicola,Halostagnicola_sp._A56	No Homolog
Nanohaloarchaeota	Halo_Nar1	N_antarcticus	Halo_Nar1-Halo_Nar1_09570	Halo_Nar1_2	356951	Halo_Nar1_09570	0.014	68	-	-	-	-	-	-	-	-	-	-	-	-	-	-	-	-	-	-	-	-	-	-	-	-	-	-	-	-	-	-	-	-	-	-	-	-	-	No Homolog
Nanohaloarchaeota	Halo_Nar1	N_antarcticus	Halo_Nar1-Halo_Nar1_09700	Halo_Nar1_2	356951	Halo_Nar1_09700	0.018	158	-	-	-	-	-	-	-	-	-	-	-	-	-	-	-	-	-	-	-	-	-	-	-	-	-	-	-	-	-	-	-	-	-	-	-	-	-	No Homolog
Nanohaloarchaeota	Halo_Nar1	N_antarcticus	Halo_Nar1-Halo_Nar1_09740	Halo_Nar1_2	356951	Halo_Nar1_09740	0.04	222	-	-	-	-	-	-	-	-	-	-	-	-	-	-	-	-	-	-	-	-	-	-	-	-	-	-	-	-	-	-	-	-	-	-	-	-	-	No Homolog
Nanohaloarchaeota	Halo_Nar1	N_antarcticus	Halo_Nar1-Halo_Nar1_09760	Halo_Nar1_2	356951	Halo_Nar1_09760	0.085	222	-	-	-	-	-	-	-	-	-	-	-	-	-	-	-	-	-	-	-	-	-	-	-	-	-	-	-	-	-	-	-	-	-	-	-	-	-	No Homolog
Nanohaloarchaeota	Halo_Nar1	N_antarcticus	Halo_Nar1-Halo_Nar1_09810	Halo_Nar1_2	356951	Halo_Nar1_09810	0.046	65	-	-	-	-	-	-	-	-	-	-	-	-	-	-	-	-	-	-	-	-	-	-	-	-	-	-	-	-	-	-	-	-	-	-	-	-	-	No Homolog
Nanohaloarchaeota	Halo_Nar1	N_antarcticus	Halo_Nar1-Halo_Nar1_09820	Halo_Nar1_2	356951	Halo_Nar1_09820	0.066	318	-	-	-	-	-	-	-	-	-	-	-	-	-	-	-	-	-	-	-	-	-	-	-	-	-	-	-	-	-	-	-	-	EHK01180.1_hypothetical_protein_HRED_02715_[Candidatus_Haloredivivus_sp._G17]	4.7e-73	44.9	1072681	Archaea,Euryarchaeota,Nanohaloarchaea,none,none,none,Candidatus_Haloredivivus_sp._G17	No Homolog
Nanohaloarchaeota	Halo_Nar1	N_antarcticus	Halo_Nar1-Halo_Nar1_09870	Halo_Nar1_2	356951	Halo_Nar1_09870	0.137	87	arCOG11653	-	Uncharacterized_membrane_protein	S	1.86e-05	-	-	-	-	-	-	-	-	-	-	-	-	-	-	-	-	-	-	-	-	-	-	-	-	-	-	-	-	-	-	-	-	No Homolog
Nanohaloarchaeota	Halo_Nar1	N_antarcticus	Halo_Nar1-Halo_Nar1_09900	Halo_Nar1_2	356951	Halo_Nar1_09900	0.065	137	-	-	-	-	-	-	-	-	-	-	-	-	-	-	-	-	-	-	-	-	-	-	-	-	-	-	-	-	-	-	-	-	-	-	-	-	-	No Homolog
Nanohaloarchaeota	Halo_Nar1	N_antarcticus	Halo_Nar1-Halo_Nar1_09910	Halo_Nar1_2	356951	Halo_Nar1_09910	0.085	35	-	-	-	-	-	-	-	-	-	-	-	-	-	-	-	-	-	-	-	-	-	-	-	-	-	-	-	-	-	-	-	-	-	-	-	-	-	No Homolog
Nanohaloarchaeota	Halo_Nar1	N_antarcticus	Halo_Nar1-Halo_Nar1_09930	Halo_Nar1_2	356951	Halo_Nar1_09930	0.05	119	-	-	-	-	-	-	-	-	-	-	-	-	-	-	-	-	-	-	-	-	-	-	-	-	-	-	-	-	-	-	-	-	PSH00582.1_hypothetical_protein_BRC30_02755,_partial_[Nanohaloarchaea_archaeon_SW_7_46_7]	3.2e-06	35.1	1919222	Archaea,Euryarchaeota,Nanohaloarchaea,none,none,none,Nanohaloarchaea_archaeon_SW_7_46_7	No Homolog
Nanohaloarchaeota	Halo_Nar1	N_antarcticus	Halo_Nar1-Halo_Nar1_09950	Halo_Nar1_2	356951	Halo_Nar1_09950	0.071	112	-	-	-	-	-	-	-	-	-	-	-	-	-	-	-	-	-	-	-	-	-	-	-	-	-	-	-	-	-	-	-	-	-	-	-	-	-	No Homolog
Nanohaloarchaeota	Halo_Nar1	N_antarcticus	Halo_Nar1-Halo_Nar1_10000	Halo_Nar1_2	356951	Halo_Nar1_10000	0.015	65	-	-	-	-	-	-	-	-	-	-	-	-	-	-	-	-	-	-	-	-	-	-	-	-	-	-	-	-	-	-	-	-	-	-	-	-	-	No Homolog
Nanohaloarchaeota	Halo_Nar1	N_antarcticus	Halo_Nar1-Halo_Nar1_10040	Halo_Nar1_2	356951	Halo_Nar1_10040	0.093	118	-	-	-	-	-	-	-	-	-	-	-	-	-	-	-	-	-	-	-	-	-	-	-	-	-	-	-	-	IPR013087	Zinc_finger_C2H2-type	-	-	PSG99640.1_hypothetical_protein_BRC28_03625_[Nanohaloarchaea_archaeon_SW_4_43_9]	1.1e-27	60.3	1919220	Archaea,Euryarchaeota,Nanohaloarchaea,none,none,none,Nanohaloarchaea_archaeon_SW_4_43_9	No Homolog
Nanohaloarchaeota	Halo_Nar1	N_antarcticus	Halo_Nar1-Halo_Nar1_10050	Halo_Nar1_2	356951	Halo_Nar1_10050	0.086	185	arCOG06589	-	Uncharacterized_membrane_protein	S	4.82e-06	-	-	-	-	-	-	-	-	-	-	-	-	-	-	-	-	-	-	-	-	-	-	-	-	-	-	-	AJF61661.1_hypothetical_protein_QT06_C0001G0827_[archaeon_GW2011_AR15]	6.6e-11	40.2	1579373	Archaea,none,none,none,none,none,archaeon_GW2011_AR15	No Homolog
Nanohaloarchaeota	Halo_Nar1	N_antarcticus	Halo_Nar1-Halo_Nar1_10090	Halo_Nar1_2	356951	Halo_Nar1_10090	0.097	288	arCOG00302	-	Metal-dependent_phosphoesterase_(PHP_family)	R	8.76e-25	K07053	7.7e-68	235.2	high_score	3',5'-nucleoside_bisphosphate_phosphatase_[EC:3.1.3.97]	-	-	-	-	-	-	-	-	-	-	-	-	-	-	-	-	-	-	IPR004013;_IPR003141;_IPR016195	PHP_domain;_Polymerase/histidinol_phosphatase,_N-terminal;_Polymerase/histidinol_phosphatase-like	PF02811	PHP_domain	AOV94396.1_hypothetical_protein_AQV86_00545_[Nanohaloarchaea_archaeon_SG9]	5.8e-70	47.5	1737403	Archaea,Euryarchaeota,Nanohaloarchaea,none,none,none,Nanohaloarchaea_archaeon_SG9	No Homolog
Nanohaloarchaeota	Halo_Nar1	N_antarcticus	Halo_Nar1-Halo_Nar1_10120	Halo_Nar1_2	356951	Halo_Nar1_10120	0.07	369	arCOG01000	PepP	Xaa-Pro_aminopeptidase	E	2.01e-71	K01271	5.8e-69	238.6	-	Xaa-Pro_dipeptidase_[EC:3.4.13.9]	PF00557	Metallopeptidase_family_M24	8.9e-45	-	-	-	-	-	-	-	MER0081472	subfamily_M24B_unassigned_peptidases_M24B_M24.UPB	2.34e-106	-	-	-	-	-	IPR000994;_IPR001131;_IPR000587;_IPR036005;_IPR029149	Peptidase_M24;_Peptidase_M24B,_X-Pro_dipeptidase/aminopeptidase_P,_conserved_site;_Creatinase,_N-terminal;_Creatinase/aminopeptidase-like;_Creatinase/Aminopeptidase_P/Spt16,_N-terminal	PF00557;_PF01321	Metallopeptidase_family_M24;_Creatinase/Prolidase_N-terminal_domain	WP_132060711.1_M24_family_metallopeptidase_[Halorussus_amylolyticus]	1.2e-80	47.2	1126242	Archaea,Euryarchaeota,Halobacteria,Halobacteriales,Halobacteriaceae,Halorussus,Halorussus_amylolyticus	No Homolog
Nanohaloarchaeota	Halo_Nar1	N_antarcticus	Halo_Nar1-Halo_Nar1_10200	Halo_Nar1_2	356951	Halo_Nar1_10200	0.084	153	arCOG00721	Nob1	Endonuclease_Nob1,_consists_of_a_PIN_domain_and_a_Zn-ribbon_module	J	6.51e-12	K07060	1.4e-34	124.8	high_score	endoribonuclease_Nob1_[EC:3.1.-.-]	-	-	-	-	-	-	-	-	-	-	-	-	-	-	-	-	-	-	IPR033411;_IPR029060	Ribonuclease,_PIN_domain;_PIN-like_domain_superfamily	PF17146	PIN_domain_of_ribonuclease	PSG99603.1_hypothetical_protein_BRC28_03800_[Nanohaloarchaea_archaeon_SW_4_43_9]	5.6e-32	50.3	1919220	Archaea,Euryarchaeota,Nanohaloarchaea,none,none,none,Nanohaloarchaea_archaeon_SW_4_43_9	No Homolog
Nanohaloarchaeota	Halo_Nar1	N_antarcticus	Halo_Nar1-Halo_Nar1_10240	Halo_Nar1_2	356951	Halo_Nar1_10240	0.037	159	-	-	-	-	-	-	-	-	-	-	-	-	-	-	-	-	-	-	-	-	-	-	-	-	-	-	-	-	-	-	-	-	-	-	-	-	-	No Homolog
Nanohaloarchaeota	Halo_Nar1	N_antarcticus	Halo_Nar1-Halo_Nar1_10390	Halo_Nar1_2	356951	Halo_Nar1_10390	0.056	196	-	-	-	-	-	-	-	-	-	-	-	-	-	-	-	-	-	-	-	-	-	-	-	-	-	-	-	-	-	-	-	-	-	-	-	-	-	No Homolog
Nanohaloarchaeota	Halo_Nar1	N_antarcticus	Halo_Nar1-Halo_Nar1_10420	Halo_Nar1_2	356951	Halo_Nar1_10420	0.1	199	-	-	-	-	-	-	-	-	-	-	-	-	-	-	-	-	-	-	-	-	-	-	-	-	-	-	-	-	-	-	-	-	-	-	-	-	-	No Homolog
Nanohaloarchaeota	Halo_Nar1	N_antarcticus	Halo_Nar1-Halo_Nar1_10430	Halo_Nar1_2	356951	Halo_Nar1_10430	0.018	54	-	-	-	-	-	-	-	-	-	-	-	-	-	-	-	-	-	-	-	-	-	-	-	-	-	-	-	-	-	-	-	-	-	-	-	-	-	No Homolog
Nanohaloarchaeota	Halo_Nar1	N_antarcticus	Halo_Nar1-Halo_Nar1_10500	Halo_Nar1_2	356951	Halo_Nar1_10500	0.092	130	arCOG02724	Ada	Methylated_DNA-protein_cysteine_methyltransferase	L	6.31e-29	K00567	4.1e-33	120.3	high_score	methylated-DNA-[protein]-cysteine_S-methyltransferase_[EC:2.1.1.63]	PF01035	6-O-methylguanine_DNA_methyltransferase,_DNA_binding_domain	7.7e-24	-	-	-	-	-	-	-	-	-	-	-	-	-	-	-	IPR036217;_IPR014048;_IPR036388;_IPR001497	Methylated_DNA-protein_cysteine_methyltransferase,_DNA_binding_domain;_Methylated-DNA-[protein]-cysteine_S-methyltransferase,_DNA_binding;_Winged_helix-like_DNA-binding_domain_superfamily;_Methylated-DNA-[protein]-cysteine_S-methyltransferase,_active_site	PF01035	6-O-methylguanine_DNA_methyltransferase,_DNA_binding_domain	WP_015321721.1_methylated-DNA--[protein]-cysteine_S-methyltransferase_[Natronococcus_occultus]	8.2e-32	55.1	29288	Archaea,Euryarchaeota,Halobacteria,Natrialbales,Natrialbaceae,Natronococcus,Natronococcus_occultus	No Homolog
Nanohaloarchaeota	Halo_Nar1	N_antarcticus	Halo_Nar1-Halo_Nar1_10510	Halo_Nar1_2	356951	Halo_Nar1_10510	0.064	216	arCOG03117	DedA	Uncharacterized_membrane-associated_protein,_DedA_family	S	9.04e-20	-	-	-	-	-	PF09335	SNARE_associated_Golgi_protein	4.8e-13	-	-	-	-	-	-	-	-	-	-	-	-	-	-	-	IPR032816	SNARE_associated_Golgi_protein	PF09335	SNARE_associated_Golgi_protein	PSG99654.1_hypothetical_protein_BRC28_03470_[Nanohaloarchaea_archaeon_SW_4_43_9]	4.6e-64	58.3	1919220	Archaea,Euryarchaeota,Nanohaloarchaea,none,none,none,Nanohaloarchaea_archaeon_SW_4_43_9	No Homolog
Nanohaloarchaeota	Halo_Nar1	N_antarcticus	Halo_Nar1-Halo_Nar1_10560	Halo_Nar1_2	356951	Halo_Nar1_10560	0.103	443	arCOG07813	-	LamG-like_jellyroll_fold_domain	S	1.15e-15	K19636	1.6e-09	40.1	-	usherin	PF13385	Concanavalin_A-like_lectin/glucanases_superfamily	7.6e-19	-	-	-	-	-	-	-	-	-	-	-	-	-	-	-	IPR013320;_IPR013373;_IPR006558	Concanavalin_A-like_lectin/glucanase_domain_superfamily;_Flagellin/pilin,_N-terminal;_LamG-like_jellyroll_fold	PF13385	Concanavalin_A-like_lectin/glucanases_superfamily	PYQ11177.1_hypothetical_protein_DMF80_22465,_partial_[Acidobacteria_bacterium]	3.9e-17	29	1978231	Bacteria,Acidobacteria,none,none,none,none,Acidobacteria_bacterium	No Homolog
Nanohaloarchaeota	Halo_Nar1	N_antarcticus	Halo_Nar1-Halo_Nar1_10590	Halo_Nar1_2	356951	Halo_Nar1_10590	0.114	419	-	-	-	-	-	-	-	-	-	-	-	-	-	-	-	-	-	-	-	-	-	-	-	-	-	-	-	-	-	-	-	-	EGQ39687.1_hypothetical_protein_J07AB56_04150_[Candidatus_Nanosalinarum_sp._J07AB56]	5e-06	37.2	889962	Archaea,Euryarchaeota,Nanohaloarchaea,none,none,Candidatus_Nanosalinarum,Candidatus_Nanosalinarum_sp._J07AB56	No Homolog
Nanohaloarchaeota	Halo_Nar1	N_antarcticus	Halo_Nar1-Halo_Nar1_10610	Halo_Nar1_2	356951	Halo_Nar1_10610	0.102	39	-	-	-	-	-	-	-	-	-	-	-	-	-	-	-	-	-	-	-	-	-	-	-	-	-	-	-	-	-	-	-	-	-	-	-	-	-	No Homolog
Nanohaloarchaeota	Halo_Nar1	N_antarcticus	Halo_Nar1-Halo_Nar1_10620	Halo_Nar1_2	356951	Halo_Nar1_10620	0.061	114	-	-	-	-	-	-	-	-	-	-	-	-	-	-	-	-	-	-	-	-	-	-	-	-	-	-	-	-	-	-	-	-	-	-	-	-	-	No Homolog
Nanohaloarchaeota	Halo_Nar1	N_antarcticus	Halo_Nar1-Halo_Nar1_10640	Halo_Nar1_2	356951	Halo_Nar1_10640	0.128	132	-	-	-	-	-	-	-	-	-	-	-	-	-	-	-	-	-	-	-	-	-	-	-	-	-	-	-	-	-	-	-	-	-	-	-	-	-	No Homolog
Nanohaloarchaeota	Halo_Nar1	N_antarcticus	Halo_Nar1-Halo_Nar1_10660	Halo_Nar1_2	356951	Halo_Nar1_10660	0.069	216	-	-	-	-	-	-	-	-	-	-	-	-	-	-	-	-	-	-	-	-	-	-	-	-	-	-	-	-	-	-	-	-	-	-	-	-	-	No Homolog
Nanohaloarchaeota	Halo_Nar1	N_antarcticus	Halo_Nar1-Halo_Nar1_10700	Halo_Nar1_2	356951	Halo_Nar1_10700	0.047	319	arCOG00367	-	NurA_5'-3'_nuclease	L	1.4e-12	-	-	-	-	-	PF09376	NurA_domain	2.4e-14	-	-	-	-	-	-	-	-	-	-	-	-	-	-	-	IPR018977	NurA_domain	PF09376	NurA_domain	PSG99668.1_hypothetical_protein_BRC28_03550_[Nanohaloarchaea_archaeon_SW_4_43_9]	1.6e-100	57.2	1919220	Archaea,Euryarchaeota,Nanohaloarchaea,none,none,none,Nanohaloarchaea_archaeon_SW_4_43_9	No Homolog
Nanohaloarchaeota	Halo_Nar1	N_antarcticus	Halo_Nar1-Halo_Nar1_10720	Halo_Nar1_2	356951	Halo_Nar1_10720	0.05	255	arCOG00169	TauC	ABC-type_nitrate/sulfonate/bicarbonate_transport_system,_permease_component	P	1.16e-34	K02050	4.6e-38	137.1	high_score	NitT/TauT_family_transport_system_permease_protein	PF00528	Binding-protein-dependent_transport_system_inner_membrane_component	1.6e-14	-	-	-	-	-	-	-	-	-	-	-	-	-	-	-	IPR000515;_IPR035906	ABC_transporter_type_1,_transmembrane_domain_MetI-like;_MetI-like_superfamily	PF00528	Binding-protein-dependent_transport_system_inner_membrane_component	OFC72574.1_ABC_transporter_permease_[Alteromonas_confluentis]	2.1e-15	31.3	1656094	Bacteria,Proteobacteria,Gammaproteobacteria,Alteromonadales,Alteromonadaceae,Alteromonas,Alteromonas_confluentis	No Homolog
Nanohaloarchaeota	Halo_Nar1	N_antarcticus	Halo_Nar1-Halo_Nar1_10730	Halo_Nar1_2	356951	Halo_Nar1_10730	0.071	350	-	-	-	-	-	K02051	5.9e-18	71.8	-	NitT/TauT_family_transport_system_substrate-binding_protein	-	-	-	-	-	-	-	-	-	-	-	-	-	-	-	-	-	-	IPR015168	SsuA/THI5-like	PF09084	NMT1/THI5_like	RJS77838.1_ABC_transporter_substrate-binding_protein_[Methanophagales_archaeon]	1.5e-16	31.8	2056316	Archaea,Euryarchaeota,Methanomicrobia,Methanophagales,none,none,Methanophagales_archaeon	No Homolog
Nanohaloarchaeota	Halo_Nar1	N_antarcticus	Halo_Nar1-Halo_Nar1_10740	Halo_Nar1_2	356951	Halo_Nar1_10740	0.081	148	arCOG02132	-	Transposase	X	1.82e-11	-	-	-	-	-	-	-	-	-	-	-	-	-	-	-	-	-	-	-	-	-	-	-	IPR024442	Transposase,_zinc-ribbon	PF12760	Transposase_zinc-ribbon_domain	WP_128226583.1_IS1595_family_transposase_[Halobacteriaceae_bacterium_SHR40]	6.7e-14	39.8	2500550	Archaea,Euryarchaeota,Halobacteria,Halobacteriales,Halobacteriaceae,none,Halobacteriaceae_bacterium_SHR40	No Homolog
Nanohaloarchaeota	Halo_Nar1	N_antarcticus	Halo_Nar1-Halo_Nar1_10750	Halo_Nar1_2	356951	Halo_Nar1_10750	0.069	418	arCOG02620	-	_4-Hydroxybutyryl-CoA_synthetase_(AMP-forming)	C	1.53e-21	K01912	5e-50	177	high_score	phenylacetate-CoA_ligase_[EC:6.2.1.30]	-	-	-	-	-	-	-	-	-	-	-	-	-	-	-	-	-	-	IPR000873	AMP-dependent_synthetase/ligase	PF00501	AMP-binding_enzyme	GBE19409.1_phenylacetate-coenzyme_A_ligase_[archaeon_BMS3Abin17]	1.6e-28	26.9	2005741	Archaea,none,none,none,none,none,archaeon_BMS3Abin17	No Homolog
Nanohaloarchaeota	Halo_Nar1	N_antarcticus	Halo_Nar1-Halo_Nar1_10760	Halo_Nar1_2	356951	Halo_Nar1_10760	0.078	89	-	-	-	-	-	-	-	-	-	-	-	-	-	-	-	-	-	-	-	-	-	-	-	-	-	-	-	-	-	-	-	-	-	-	-	-	-	No Homolog
Nanohaloarchaeota	Halo_Nar1	N_antarcticus	Halo_Nar1-Halo_Nar1_10770	Halo_Nar1_2	356951	Halo_Nar1_10770	0.048	615	-	-	-	-	-	-	-	-	-	-	-	-	-	-	-	-	-	-	-	-	-	-	-	-	-	-	-	-	-	-	-	-	-	-	-	-	-	No Homolog
Nanohaloarchaeota	Halo_Nar1	N_antarcticus	Halo_Nar1-Halo_Nar1_10780	Halo_Nar1_2	356951	Halo_Nar1_10780	0.088	949	-	-	-	-	-	-	-	-	-	-	-	-	-	-	-	-	-	-	-	-	-	-	-	-	-	-	-	-	-	-	-	-	EGQ39671.1_hypothetical_protein_J07AB56_03990_[Candidatus_Nanosalinarum_sp._J07AB56]	1.9e-138	58.1	889962	Archaea,Euryarchaeota,Nanohaloarchaea,none,none,Candidatus_Nanosalinarum,Candidatus_Nanosalinarum_sp._J07AB56	No Homolog
Nanohaloarchaeota	Halo_Nar1	N_antarcticus	Halo_Nar1-Halo_Nar1_10830	Halo_Nar1_2	356951	Halo_Nar1_10830	0.096	124	-	-	-	-	-	-	-	-	-	-	-	-	-	-	-	-	-	-	-	-	-	-	-	-	-	-	-	-	-	-	-	-	-	-	-	-	-	No Homolog
Nanohaloarchaeota	Halo_Nar1	N_antarcticus	Halo_Nar1-Halo_Nar1_10840	Halo_Nar1_2	356951	Halo_Nar1_10840	0.044	267	arCOG02105	-	Minimal_nucleotidyltransferase	V	3.71e-07	K07074	3.4e-42	150.6	high_score	uncharacterized_protein	PF10127	Predicted_nucleotidyltransferase	1.6e-38	-	-	-	-	-	-	-	-	-	-	-	-	-	-	-	IPR018775	Nucleotidyltransferase,_predicted	PF10127	Predicted_nucleotidyltransferase	PSP81092.1_hypothetical_protein_BRC81_01500_[Halobacteriales_archaeon_QS_1_68_20]	7e-46	42.7	1919169	Archaea,Euryarchaeota,Halobacteria,Halobacteriales,none,none,Halobacteriales_archaeon_QS_1_68_20	No Homolog
Nanohaloarchaeota	Halo_Nar1	N_antarcticus	Halo_Nar1-Halo_Nar1_10870	Halo_Nar1_2	356951	Halo_Nar1_10870	0.072	289	-	-	-	-	-	-	-	-	-	-	-	-	-	-	-	-	-	-	-	-	-	-	-	-	-	-	-	-	-	-	-	-	-	-	-	-	-	No Homolog
Nanohaloarchaeota	Halo_Nar1	N_antarcticus	Halo_Nar1-Halo_Nar1_10890	Halo_Nar1_2	356951	Halo_Nar1_10890	0.062	176	-	-	-	-	-	-	-	-	-	-	-	-	-	-	-	-	-	-	-	-	-	-	-	-	-	-	-	-	-	-	-	-	-	-	-	-	-	No Homolog
Nanohaloarchaeota	Halo_Nar1	N_antarcticus	Halo_Nar1-Halo_Nar1_10940	Halo_Nar1_2	356951	Halo_Nar1_10940	0.081	245	-	-	-	-	-	-	-	-	-	-	-	-	-	-	-	-	-	-	-	-	-	-	-	-	-	-	-	-	-	-	-	-	-	-	-	-	-	No Homolog
Nanohaloarchaeota	Halo_Nar1	N_antarcticus	Halo_Nar1-Halo_Nar1_10950	Halo_Nar1_2	356951	Halo_Nar1_10950	0.066	105	-	-	-	-	-	-	-	-	-	-	-	-	-	-	-	-	-	-	-	-	-	-	-	-	-	-	-	-	-	-	-	-	-	-	-	-	-	No Homolog
Nanohaloarchaeota	Halo_Nar1	N_antarcticus	Halo_Nar1-Halo_Nar1_10960	Halo_Nar1_2	356951	Halo_Nar1_10960	0.016	119	-	-	-	-	-	-	-	-	-	-	-	-	-	-	-	-	-	-	-	-	-	-	-	-	-	-	-	-	-	-	-	-	WP_089668290.1_hypothetical_protein_[Halobacterium_jilantaiense]	1.7e-15	42.9	355548	Archaea,Euryarchaeota,Halobacteria,Halobacteriales,Halobacteriaceae,Halobacterium,Halobacterium_jilantaiense	No Homolog
Nanohaloarchaeota	Halo_Nar1	N_antarcticus	Halo_Nar1-Halo_Nar1_10970	Halo_Nar1_2	356951	Halo_Nar1_10970	0.072	97	-	-	-	-	-	-	-	-	-	-	-	-	-	-	-	-	-	-	-	-	-	-	-	-	-	-	-	-	IPR000014	PAS_domain	-	-	PSG99259.1_hypothetical_protein_BRC29_03995_[Nanohaloarchaea_archaeon_SW_7_43_1]	7.5e-06	34.6	1919221	Archaea,Euryarchaeota,Nanohaloarchaea,none,none,none,Nanohaloarchaea_archaeon_SW_7_43_1	No Homolog
Nanohaloarchaeota	Halo_Nar1	N_antarcticus	Halo_Nar1-Halo_Nar1_10990	Halo_Nar1_2	356951	Halo_Nar1_10990	0.05	380	arCOG01726	IspA	Geranylgeranyl_pyrophosphate_synthase	H	2.73e-18	K13787	4.4e-22	84.7	-	geranylgeranyl_diphosphate_synthase,_type_I_[EC:2.5.1.1_2.5.1.10_2.5.1.29]	PF00348	Polyprenyl_synthetase	1.7e-16	-	-	-	-	-	-	-	-	-	-	-	-	-	-	-	IPR008949;_IPR000092	Isoprenoid_synthase_domain_superfamily;_Polyprenyl_synthetase	PF00348	Polyprenyl_synthetase	AOV94868.1_hypothetical_protein_AQV86_02990_[Nanohaloarchaea_archaeon_SG9]	6.7e-18	25.4	1737403	Archaea,Euryarchaeota,Nanohaloarchaea,none,none,none,Nanohaloarchaea_archaeon_SG9	No Homolog
Nanohaloarchaeota	Halo_Nar1	N_antarcticus	Halo_Nar1-Halo_Nar1_11040	Halo_Nar1_2	356951	Halo_Nar1_11040	0.063	79	-	-	-	-	-	-	-	-	-	-	-	-	-	-	-	-	-	-	-	-	-	-	-	-	-	-	-	-	-	-	-	-	PSH01702.1_hypothetical_protein_BRC27_01195_[Nanohaloarchaea_archaeon_SW_10_44_10]	1.8e-13	46.2	1919219	Archaea,Euryarchaeota,Nanohaloarchaea,none,none,none,Nanohaloarchaea_archaeon_SW_10_44_10	No Homolog
Nanohaloarchaeota	Halo_Nar1	N_antarcticus	Halo_Nar1-Halo_Nar1_11060	Halo_Nar1_2	356951	Halo_Nar1_11060	0.062	482	-	-	-	-	-	-	-	-	-	-	-	-	-	-	-	-	-	-	-	-	-	-	-	-	-	-	-	-	IPR024079	Metallopeptidase,_catalytic_domain_superfamily	-	-	-	-	-	-	-	No Homolog
Nanohaloarchaeota	Halo_Nar1	N_antarcticus	Halo_Nar1-Halo_Nar1_11070	Halo_Nar1_2	356951	Halo_Nar1_11070	0.038	181	-	-	-	-	-	-	-	-	-	-	-	-	-	-	-	-	-	-	-	-	-	-	-	-	-	-	-	-	-	-	-	-	-	-	-	-	-	No Homolog
Nanohaloarchaeota	Halo_Nar1	N_antarcticus	Halo_Nar1-Halo_Nar1_11080	Halo_Nar1_2	356951	Halo_Nar1_11080	0.057	121	-	-	-	-	-	-	-	-	-	-	-	-	-	-	-	-	-	-	-	-	-	-	-	-	-	-	-	-	-	-	-	-	-	-	-	-	-	No Homolog
Nanohaloarchaeota	Halo_Nar1	N_antarcticus	Halo_Nar1-Halo_Nar1_11160	Halo_Nar1_2	356951	Halo_Nar1_11160	0.065	123	-	-	-	-	-	-	-	-	-	-	-	-	-	-	-	-	-	-	-	-	-	-	-	-	-	-	-	-	-	-	-	-	-	-	-	-	-	No Homolog
Nanohaloarchaeota	Halo_Nar1	N_antarcticus	Halo_Nar1-Halo_Nar1_11240	Halo_Nar1_2	356951	Halo_Nar1_11240	0.054	55	-	-	-	-	-	-	-	-	-	-	-	-	-	-	-	-	-	-	-	-	-	-	-	-	-	-	-	-	-	-	-	-	-	-	-	-	-	No Homolog
Nanohaloarchaeota	Halo_Nar1	N_antarcticus	Halo_Nar1-Halo_Nar1_11250	Halo_Nar1_2	356951	Halo_Nar1_11250	0.062	159	-	-	-	-	-	-	-	-	-	-	-	-	-	-	-	-	-	-	-	-	-	-	-	-	-	-	-	-	-	-	-	-	-	-	-	-	-	No Homolog
Nanohaloarchaeota	Halo_Nar1	N_antarcticus	Halo_Nar1-Halo_Nar1_11260	Halo_Nar1_2	356951	Halo_Nar1_11260	0.068	698	arCOG00329	PolB2	DNA_polymerase_PolB2,_inactivated	L	4.65e-145	K02319	1.6e-118	402.9	-	DNA_polymerase,_archaea_type_[EC:2.7.7.7]	PF00136	DNA_polymerase_family_B	4.4e-22	-	-	-	-	-	-	-	MER0161449	family_N10_unassigned_peptide_lyases_N10_N10.UPW	4.32e-36	-	-	-	-	-	IPR012337;_IPR023211;_IPR006134;_IPR006172	Ribonuclease_H-like_superfamily;_DNA_polymerase,_palm_domain_superfamily;_DNA-directed_DNA_polymerase,_family_B,_multifunctional_domain;_DNA-directed_DNA_polymerase,_family_B	PF00136	DNA_polymerase_family_B	PSG99081.1_DNA_polymerase_I_[Nanohaloarchaea_archaeon_SW_7_43_1]	0	73.1	1919221	Archaea,Euryarchaeota,Nanohaloarchaea,none,none,none,Nanohaloarchaea_archaeon_SW_7_43_1	No Homolog
Nanohaloarchaeota	Halo_Nar1	N_antarcticus	Halo_Nar1-Halo_Nar1_11270	Halo_Nar1_2	356951	Halo_Nar1_11270	0.076	91	arCOG07300	-	Uncharacterized_protein_associated_with_inactivated_PolB-like_polymerase	L	3.08e-13	-	-	-	-	-	-	-	-	-	-	-	-	-	-	-	-	-	-	-	-	-	-	-	-	-	-	-	PSG99080.1_hypothetical_protein_BRC29_03060_[Nanohaloarchaea_archaeon_SW_7_43_1]	6.3e-31	71.1	1919221	Archaea,Euryarchaeota,Nanohaloarchaea,none,none,none,Nanohaloarchaea_archaeon_SW_7_43_1	No Homolog
Nanohaloarchaeota	Halo_Nar1	N_antarcticus	Halo_Nar1-Halo_Nar1_11280	Halo_Nar1_2	356951	Halo_Nar1_11280	0.05	237	arCOG08101	-	Inactivated_RecA-like_ATPase_associated_with_inactivated_PolB_gene	L	9.97e-28	-	-	-	-	-	-	-	-	-	-	-	-	-	-	-	-	-	-	-	-	-	-	-	-	-	-	-	PSG99079.1_hypothetical_protein_BRC29_03055_[Nanohaloarchaea_archaeon_SW_7_43_1]	1.2e-60	60.3	1919221	Archaea,Euryarchaeota,Nanohaloarchaea,none,none,none,Nanohaloarchaea_archaeon_SW_7_43_1	No Homolog
Nanohaloarchaeota	Halo_Nar1	N_antarcticus	Halo_Nar1-Halo_Nar1_11290	Halo_Nar1_2	356951	Halo_Nar1_11290	0.104	96	-	-	-	-	-	K00148	1.5e-10	46	-	glutathione-independent_formaldehyde_dehydrogenase_[EC:1.2.1.46]	-	-	-	-	-	-	-	-	-	-	-	-	-	-	-	-	-	-	IPR036291	NAD(P)-binding_domain_superfamily	-	-	WP_049897110.1_MULTISPECIES:_IMP_dehydrogenase_[Haloferax]	2.9e-34	73.4	2251	Archaea,Euryarchaeota,Halobacteria,Haloferacales,Haloferacaceae,Haloferax,none	No Homolog
Nanohaloarchaeota	Halo_Nar1	N_antarcticus	Halo_Nar1-Halo_Nar1_11310	Halo_Nar1_2	356951	Halo_Nar1_11310	0.046	129	-	-	-	-	-	-	-	-	-	-	-	-	-	-	-	-	-	-	-	-	-	-	-	-	-	-	-	-	-	-	-	-	-	-	-	-	-	No Homolog
Nanohaloarchaeota	Halo_Nar1	N_antarcticus	Halo_Nar1-Halo_Nar1_11320	Halo_Nar1_2	356951	Halo_Nar1_11320	0	30	-	-	-	-	-	-	-	-	-	-	-	-	-	-	-	-	-	-	-	-	-	-	-	-	-	-	-	-	-	-	-	-	-	-	-	-	-	No Homolog
Nanohaloarchaeota	Halo_Nar1	N_antarcticus	Halo_Nar1-Halo_Nar1_11330	Halo_Nar1_2	356951	Halo_Nar1_11330	0.068	29	-	-	-	-	-	-	-	-	-	-	-	-	-	-	-	-	-	-	-	-	-	-	-	-	-	-	-	-	-	-	-	-	-	-	-	-	-	No Homolog
Nanohaloarchaeota	Halo_Nar1	N_antarcticus	Halo_Nar1-Halo_Nar1_11340	Halo_Nar1_2	356951	Halo_Nar1_11340	0.054	37	-	-	-	-	-	-	-	-	-	-	-	-	-	-	-	-	-	-	-	-	-	-	-	-	-	-	-	-	-	-	-	-	-	-	-	-	-	No Homolog
Nanohaloarchaeota	Halo_Nar1	N_antarcticus	Halo_Nar1-Halo_Nar1_11350	Halo_Nar1_2	356951	Halo_Nar1_11350	0.06	116	-	-	-	-	-	-	-	-	-	-	-	-	-	-	-	-	-	-	-	-	-	-	-	-	-	-	-	-	-	-	-	-	-	-	-	-	-	No Homolog
Nanohaloarchaeota	Halo_Nar1	N_antarcticus	Halo_Nar1-Halo_Nar1_11360	Halo_Nar1_2	356951	Halo_Nar1_11360	0.095	221	-	-	-	-	-	K06915	1e-09	43.8	-	uncharacterized_protein	-	-	-	-	-	-	-	-	-	-	-	-	-	-	-	-	-	-	IPR027417	P-loop_containing_nucleoside_triphosphate_hydrolase	-	-	-	-	-	-	-	No Homolog
Nanohaloarchaeota	Halo_Nar1	N_antarcticus	Halo_Nar1-Halo_Nar1_11370	Halo_Nar1_2	356951	Halo_Nar1_11370	0.017	58	-	-	-	-	-	-	-	-	-	-	-	-	-	-	-	-	-	-	-	-	-	-	-	-	-	-	-	-	-	-	-	-	-	-	-	-	-	No Homolog
Nanohaloarchaeota	Halo_Nar1	N_antarcticus	Halo_Nar1-Halo_Nar1_11380	Halo_Nar1_2	356951	Halo_Nar1_11380	0.103	97	-	-	-	-	-	-	-	-	-	-	-	-	-	-	-	-	-	-	-	-	-	-	-	-	-	-	-	-	-	-	-	-	-	-	-	-	-	No Homolog
Nanohaloarchaeota	Halo_Nar1	N_antarcticus	Halo_Nar1-Halo_Nar1_11390	Halo_Nar1_2	356951	Halo_Nar1_11390	0	60	-	-	-	-	-	-	-	-	-	-	-	-	-	-	-	-	-	-	-	-	-	-	-	-	-	-	-	-	-	-	-	-	-	-	-	-	-	No Homolog
Nanohaloarchaeota	Halo_Nar1	N_antarcticus	Halo_Nar1-Halo_Nar1_11400	Halo_Nar1_2	356951	Halo_Nar1_11400	0.119	84	-	-	-	-	-	-	-	-	-	-	-	-	-	-	-	-	-	-	-	-	-	-	-	-	-	-	-	-	-	-	-	-	-	-	-	-	-	No Homolog
Nanohaloarchaeota	Halo_Nar1	N_antarcticus	Halo_Nar1-Halo_Nar1_11410	Halo_Nar1_2	356951	Halo_Nar1_11410	0.062	129	-	-	-	-	-	K07491	1.4e-26	99.4	high_score	putative_transposase	PF01797	Transposase_IS200_like	1.7e-33	-	-	-	-	-	-	-	-	-	-	-	-	-	-	-	IPR002686;_IPR036515	Transposase_IS200-like;_Transposase_IS200-like_superfamily	PF01797	Transposase_IS200_like	WP_049934299.1_IS200/IS605_family_transposase_[Haloplanus_natans]	3.5e-67	97.7	376171	Archaea,Euryarchaeota,Halobacteria,Haloferacales,Haloferacaceae,Haloplanus,Haloplanus_natans	No Homolog
Nanohaloarchaeota	Halo_Nar1	N_antarcticus	Halo_Nar1-Halo_Nar1_11420	Halo_Nar1_3	61422	Halo_Nar1_11420	0.099	724	arCOG02552	-	Secreted_protein,_with_PKD_repeat_domain	S	5.57e-15	K07218	7.5e-21	79.9	-	nitrous_oxidase_accessory_protein	-	-	-	-	-	-	-	-	-	-	-	-	-	-	-	-	-	-	IPR012334;_IPR011050;_IPR006626	Pectin_lyase_fold;_Pectin_lyase_fold/virulence_factor;_Parallel_beta-helix_repeat	-	-	PSG98781.1_hypothetical_protein_BRC29_01480_[Nanohaloarchaea_archaeon_SW_7_43_1]	8.6e-14	26.3	1919221	Archaea,Euryarchaeota,Nanohaloarchaea,none,none,none,Nanohaloarchaea_archaeon_SW_7_43_1	No Homolog
Nanohaloarchaeota	Halo_Nar1	N_antarcticus	Halo_Nar1-Halo_Nar1_11430	Halo_Nar1_3	61422	Halo_Nar1_11430	0.05	139	arCOG02495	-	Secreted_protein,_with_PKD_repeat_domain	S	9.24e-10	K07218	1.2e-08	39.8	-	nitrous_oxidase_accessory_protein	-	-	-	-	-	-	-	-	-	-	-	-	-	-	-	-	-	-	IPR011050;_IPR012334	Pectin_lyase_fold/virulence_factor;_Pectin_lyase_fold	-	-	-	-	-	-	-	No Homolog
Nanohaloarchaeota	Halo_Nar1	N_antarcticus	Halo_Nar1-Halo_Nar1_11440	Halo_Nar1_3	61422	Halo_Nar1_11440	0.12	116	-	-	-	-	-	-	-	-	-	-	-	-	-	-	-	-	-	-	-	-	-	-	-	-	-	-	-	-	-	-	-	-	-	-	-	-	-	No Homolog
Nanohaloarchaeota	Halo_Nar1	N_antarcticus	Halo_Nar1-Halo_Nar1_11450	Halo_Nar1_3	61422	Halo_Nar1_11450	0.064	170	-	-	-	-	-	-	-	-	-	-	-	-	-	-	-	-	-	-	-	-	-	-	-	-	-	-	-	-	-	-	-	-	EGQ42686.1_hypothetical_protein_J07AB43_06730_[Candidatus_Nanosalina_sp._J07AB43]	2.9e-13	35.2	889948	Archaea,Euryarchaeota,Nanohaloarchaea,none,none,Candidatus_Nanosalina,Candidatus_Nanosalina_sp._J07AB43	No Homolog
Nanohaloarchaeota	Halo_Nar1	N_antarcticus	Halo_Nar1-Halo_Nar1_11460	Halo_Nar1_3	61422	Halo_Nar1_11460	0.065	1221	arCOG00553	BRR2	Replicative_superfamily_II_helicase	L	1.34e-105	K03726	5.6e-279	933.2	high_score	helicase_[EC:3.6.4.-]	PF14890	Intein_splicing_domain	1.6e-25	-	-	-	-	-	-	-	MER0195407	family_N10_non-lyase_homologue_N10_N10.UNW	2.05e-74	-	-	-	-	-	IPR027417;_IPR004042;_IPR003587;_IPR010982;_IPR027434;_IPR001650;_IPR036390;_IPR030934;_IPR004860;_IPR003586;_IPR014001;_IPR022965;_IPR001387;_IPR006141;_IPR011545;_IPR006142;_IPR036844	P-loop_containing_nucleoside_triphosphate_hydrolase;_Intein_DOD_homing_endonuclease;_Hint_domain_N-terminal;_Lambda_repressor-like,_DNA-binding_domain_superfamily;_Homing_endonuclease;_Helicase,_C-terminal;_Winged_helix_DNA-binding_domain_superfamily;_Intein_C-terminal_splicing_region;_Homing_endonuclease,_LAGLIDADG;_Hint_domain_C-terminal;_Helicase_superfamily_1/2,_ATP-binding_domain;_ATP-depend…	PF14528;_PF14890;_PF00270	LAGLIDADG-like_domain;_Intein_splicing_domain;_DEAD/DEAH_box_helicase	PSG98779.1_hypothetical_protein_BRC29_01470_[Nanohaloarchaea_archaeon_SW_7_43_1]	1.5e-268	45.8	1919221	Archaea,Euryarchaeota,Nanohaloarchaea,none,none,none,Nanohaloarchaea_archaeon_SW_7_43_1	No Homolog
Nanohaloarchaeota	Halo_Nar1	N_antarcticus	Halo_Nar1-Halo_Nar1_11470	Halo_Nar1_3	61422	Halo_Nar1_11470	0.07	1231	arCOG00702	AprE	Predicted_multidomain_toxin,_contains_peptidase_S8_domain,_delivery_module_and_Rnase_A_domain	V	3e-20	K01361	1e-30	111.9	-	lactocepin_[EC:3.4.21.96]	PF00082	Subtilase_family	2.1e-28	-	-	-	-	-	-	-	MER0975006	subfamily_S8A_unassigned_peptidases_S08A_S08.UPA	8.49e-42	-	-	-	-	-	IPR008979;_IPR023828;_IPR000209;_IPR036852	Galactose-binding-like_domain_superfamily;_Peptidase_S8,_subtilisin,_Ser-active_site;_Peptidase_S8/S53_domain;_Peptidase_S8/S53_domain_superfamily	PF00082	Subtilase_family	EGQ42907.1_hypothetical_protein_J07AB43_08960,_partial_[Candidatus_Nanosalina_sp._J07AB43]	5.9e-71	35.3	889948	Archaea,Euryarchaeota,Nanohaloarchaea,none,none,Candidatus_Nanosalina,Candidatus_Nanosalina_sp._J07AB43	No Homolog
Nanohaloarchaeota	Halo_Nar1	N_antarcticus	Halo_Nar1-Halo_Nar1_11480	Halo_Nar1_3	61422	Halo_Nar1_11480	0.099	202	-	-	-	-	-	K17734	1.2e-11	50	-	serine_protease_AprX_[EC:3.4.21.-]	-	-	-	-	-	-	-	-	-	-	-	-	-	-	-	-	-	-	IPR036852	Peptidase_S8/S53_domain_superfamily	-	-	EGQ40076.1_hypothetical_protein_J07AB56_08040,_partial_[Candidatus_Nanosalinarum_sp._J07AB56]	1e-20	41.9	889962	Archaea,Euryarchaeota,Nanohaloarchaea,none,none,Candidatus_Nanosalinarum,Candidatus_Nanosalinarum_sp._J07AB56	No Homolog
Nanohaloarchaeota	Halo_Nar1	N_antarcticus	Halo_Nar1-Halo_Nar1_11490	Halo_Nar1_3	61422	Halo_Nar1_11490	0.143	139	-	-	-	-	-	-	-	-	-	-	-	-	-	-	-	-	-	-	-	-	-	-	-	-	-	-	-	-	-	-	-	-	PIP56800.1_hypothetical_protein_COX05_01020_[candidate_division_WWE3_bacterium_CG22_combo_CG10-13_8_21_14_all_39_12]	5.2e-08	31	1975094	Bacteria,candidate_division_WWE3,none,none,none,none,candidate_division_WWE3_bacterium_CG22_combo_CG10-13_8_21_14_all_39_12	No Homolog
Nanohaloarchaeota	Halo_Nar1	N_antarcticus	Halo_Nar1-Halo_Nar1_11720	Halo_Nar1_3	61422	Halo_Nar1_11720	0.083	131	-	-	-	-	-	-	-	-	-	-	-	-	-	-	-	-	-	-	-	-	-	-	-	-	-	-	-	-	-	-	-	-	PSG99994.1_hypothetical_protein_BRC28_01750_[Nanohaloarchaea_archaeon_SW_4_43_9]	2.2e-21	40	1919220	Archaea,Euryarchaeota,Nanohaloarchaea,none,none,none,Nanohaloarchaea_archaeon_SW_4_43_9	No Homolog
Nanohaloarchaeota	Halo_Nar1	N_antarcticus	Halo_Nar1-Halo_Nar1_11740	Halo_Nar1_3	61422	Halo_Nar1_11740	0.06	214	-	-	-	-	-	-	-	-	-	-	-	-	-	-	-	-	-	-	-	-	-	-	-	-	-	-	-	-	-	-	-	-	-	-	-	-	-	No Homolog
Nanohaloarchaeota	Halo_Nar1	N_antarcticus	Halo_Nar1-Halo_Nar1_11760	Halo_Nar1_3	61422	Halo_Nar1_11760	0.084	119	-	-	-	-	-	-	-	-	-	-	-	-	-	-	-	-	-	-	-	-	-	-	-	-	-	-	-	-	-	-	-	-	-	-	-	-	-	No Homolog
Nanohaloarchaeota	Halo_Nar1	N_antarcticus	Halo_Nar1-Halo_Nar1_11790	Halo_Nar1_3	61422	Halo_Nar1_11790	0.071	436	arCOG07581	-	Glycosyl_hydrolase_family_18,_contains_cellulose_binding_domain	G	1.88e-20	K07329	8.7e-08	38	-	archaeal_flagellar_protein_FlaF	-	-	-	-	-	-	-	-	-	-	-	-	-	-	-	-	-	-	IPR013783;_IPR035986;_IPR013373;_IPR000601;_IPR022409	Immunoglobulin-like_fold;_PKD_domain_superfamily;_Flagellin/pilin,_N-terminal;_PKD_domain;_PKD/Chitinase_domain	PF00801	PKD_domain	WP_098726308.1_hypothetical_protein_[Natrinema_sp._CBA1119]	5.4e-11	34.1	1608465	Archaea,Euryarchaeota,Halobacteria,Natrialbales,Natrialbaceae,Natrinema,Natrinema_sp._CBA1119	No Homolog
Nanohaloarchaeota	Halo_Nar1	N_antarcticus	Halo_Nar1-Halo_Nar1_11840	Halo_Nar1_3	61422	Halo_Nar1_11840	0.102	88	-	-	-	-	-	-	-	-	-	-	-	-	-	-	-	-	-	-	-	-	-	-	-	-	-	-	-	-	-	-	-	-	-	-	-	-	-	No Homolog
Nanohaloarchaeota	Halo_Nar1	N_antarcticus	Halo_Nar1-Halo_Nar1_11900	Halo_Nar1_3	61422	Halo_Nar1_11900	0.078	500	-	-	-	-	-	-	-	-	-	-	-	-	-	-	-	-	-	-	-	-	-	-	-	-	-	-	-	-	IPR013783	Immunoglobulin-like_fold	-	-	WP_103425959.1_hypothetical_protein_[Salinigranum_rubrum]	3.1e-10	39.4	755307	Archaea,Euryarchaeota,Halobacteria,Haloferacales,Halorubraceae,Salinigranum,Salinigranum_rubrum	No Homolog
Nanohaloarchaeota	Halo_Nar1	N_antarcticus	Halo_Nar1-Halo_Nar1_11930	Halo_Nar1_3	61422	Halo_Nar1_11930	0.05	119	arCOG04287	RPP1A	Ribosomal_protein_L12E/L44/L45/RPP1/RPP2	J	5.55e-34	K02869	1.4e-28	105.1	high_score	large_subunit_ribosomal_protein_L12	PF00428	60s_Acidic_ribosomal_protein	1e-12	-	-	-	-	-	-	-	-	-	-	-	-	-	-	-	IPR022295;_IPR027534;_IPR038716	Ribosomal_protein_L12,_archaea;_Ribosomal_protein_L12_family;_Ribosomal_protein_P1/P2,_N-terminal_domain	PF00428	60s_Acidic_ribosomal_protein	EGQ43858.1_LSU_ribosomal_protein_L12AE_[Candidatus_Nanosalina_sp._J07AB43]	2.3e-17	94.6	889948	Archaea,Euryarchaeota,Nanohaloarchaea,none,none,Candidatus_Nanosalina,Candidatus_Nanosalina_sp._J07AB43	No Homolog
Nanohaloarchaeota	Halo_Nar1	N_antarcticus	Halo_Nar1-Halo_Nar1_11960	Halo_Nar1_3	61422	Halo_Nar1_11960	0.071	264	-	-	-	-	-	-	-	-	-	-	-	-	-	-	-	-	-	-	-	-	-	-	-	-	-	-	-	-	-	-	-	-	-	-	-	-	-	No Homolog
Nanohaloarchaeota	Halo_Nar1	N_antarcticus	Halo_Nar1-Halo_Nar1_12020	Halo_Nar1_3	61422	Halo_Nar1_12020	0.083	48	-	-	-	-	-	-	-	-	-	-	-	-	-	-	-	-	-	-	-	-	-	-	-	-	-	-	-	-	-	-	-	-	-	-	-	-	-	No Homolog

## Sheet: Supplementary Dataset 4
Supplementary Dataset 4 Phyre2 structural predictions of Ca. Nha. antarcticus proteins that did not have identifiable homologs in the Ca. Nanohalobium MAG
Ca. Nha. antarcticus protein	Job id	Hit	Confidence (%)	Sequence identity (%)	Alignment coverage (%)	Hit info 1	Hit info 2	Hit info 3
Halo_Nar1-Halo_Nar1_07330_hypothetical_protein	77e3ce54a1ddca3d	c6e7aY_	98.8	24	50	4.2	PDB header:dna binding protein/dna/rna	Chain: Y: PDB Molecule:casx;
Halo_Nar1-Halo_Nar1_10050_hypothetical_protein	eeae1d49eb25a998	c4rfsS_	65.9	28	27	3.23	PDB header:hydrolase, transport protein	Chain: S: PDB Molecule:substrate binding pritein s;
Halo_Nar1-Halo_Nar1_06650_hypothetical_protein	a3ac24cf20e8a376	c3u44B_	100	16	95	3.2	PDB header:hydrolase/dna	Chain: B: PDB Molecule:atp-dependent helicase/deoxyribonuclease subunit b;
Halo_Nar1-Halo_Nar1_07090_hypothetical_protein	3900ea7073582e3d	c4n7wA_	100	15	95	1.95	PDB header:transport protein	Chain: A: PDB Molecule:transporter, sodium/bile acid symporter family;
Halo_Nar1-Halo_Nar1_07940_hypothetical_protein	5d9a8a32a5c9fcbd	c2r39A_	33.6	30	27	2.02	PDB header:structural genomics, unknown function	Chain: A: PDB Molecule:fixg-related protein;
Halo_Nar1-Halo_Nar1_08300_hypothetical_protein	0eaf3ca1819fab55	c5xavB_	85.4	20	33	1.48	PDB header:biosynthetic protein	Chain: B: PDB Molecule:intracellular polyhydroxyalkanoate synthase;
Halo_Nar1-Halo_Nar1_06680_hypothetical_protein	076a0d89d5ef1f18	d2odgc1	36.7	59	3	LEM/SAP HeH motif	LEM domain	LEM domain
Halo_Nar1-Halo_Nar1_09390_hypothetical_protein	e232d18da527f775	d3dm8a1	62.1	13	22	Cystatin-like	NTF2-like	Rpa4348-like
Halo_Nar1-Halo_Nar1_08270_hypothetical_protein	5d2ed96eaab97337	c6pnjW_	17.3	23	15	3.2	PDB header:photosynthesis	Chain: W: PDB Molecule:photosystem one psax;
Halo_Nar1-Halo_Nar1_07420_hypothetical_protein	b4335212071c19d3	c6l85A_	100	26	98	2.3	PDB header:membrane protein	Chain: A: PDB Molecule:phosphate transporter;
Halo_Nar1-Halo_Nar1_10510_hypothetical_protein	cba9bdda9df500b5	c2bbjB_	44.9	20	55	3.9	PDB header:metal transport/membrane protein	Chain: B: PDB Molecule:divalent cation transport-related protein;
Halo_Nar1-Halo_Nar1_10200_Endoribonuclease_Nob1	ee1a2a62721ade28	c6g5iy_	100	28	96	3.5	PDB header:ribosome	Chain: Y: PDB Molecule:40s ribosomal protein s24;
Halo_Nar1-Halo_Nar1_09740_hypothetical_protein	d452dd2386684be2	d2g7oa1	57.1	38	16	TraM-like	TraM-like	TraM-like
Halo_Nar1-Halo_Nar1_09490_UvrABC_system_protein_C	539543d31148d45b	c2nrzB_	100	38	37	2	PDB header:hydrolase	Chain: B: PDB Molecule:uvrabc system protein c;
Halo_Nar1-Halo_Nar1_09460_hypothetical_protein	56fff73ad991348c	c5ho0A_	100	24	47	2.35	PDB header:hydrolase	Chain: A: PDB Molecule:extracellular arabinanase;
Halo_Nar1-Halo_Nar1_08350_hypothetical_protein	58e4cacbfe65d2a0	c3dczA_	16.4	59	14	1.65	PDB header:oxidoreductase	Chain: A: PDB Molecule:putative rnfg subunit of electron transport complex;
Halo_Nar1-Halo_Nar1_06810_hypothetical_protein	20a9b06510c8bfd6	c3f6vA_	40.5	16	35	1.48	PDB header:transcription regulator	Chain: A: PDB Molecule:possible transcriptional regulator, arsr family protein;
Halo_Nar1-Halo_Nar1_07340_hypothetical_protein	708215adbe6fdf68	c2c26A_	99.7	12	52	2.1	PDB header:hydrolase	Chain: A: PDB Molecule:endoglucanase;
Halo_Nar1-Halo_Nar1_07490_hypothetical_protein	3f24b014ce5a31bc	c5j72B_	100	16	67	1.7	PDB header:hydrolase	Chain: B: PDB Molecule:putative n-acetylmuramoyl-l-alanine amidase,autolysin cwp6;
Halo_Nar1-Halo_Nar1_10090_DNA_polymerase_III_PolC-type	44a16c1aa763eba9	c3e0fA_	100	29	97	2.4	PDB header:hydrolase	Chain: A: PDB Molecule:putative metal-dependent phosphoesterase;
Halo_Nar1-Halo_Nar1_08250_hypothetical_protein	0368b5ffda62f691	d1kshb_	57.1	32	52	Immunoglobulin-like beta-sandwich	E set domains	RhoGDI-like
Halo_Nar1-Halo_Nar1_07500_hypothetical_protein	cbc78fee48326414	c5jkiA_	98.9	12	97	2.25	PDB header:hydrolase	Chain: A: PDB Molecule:putative lipid phosphate phosphatase yodm;
Halo_Nar1-Halo_Nar1_09210_hypothetical_protein	69d8c15610ba227f	c4jqfA_	61.4	23	31	1.6	PDB header:dna binding protein	Chain: A: PDB Molecule:cst complex subunit stn1;
Halo_Nar1-Halo_Nar1_07820_hypothetical_protein	4bf75efaa595c97f	c4wiaA_	100	13	98	2.2	PDB header:atp-binding protein	Chain: A: PDB Molecule:putative flagella-related protein h;
Halo_Nar1-Halo_Nar1_07960_tRNA-splicing_ligase_RtcB	294199d56e680c7b	d1uc2a_	100	51	39	Hypothetical protein PH1602	Hypothetical protein PH1602	Hypothetical protein PH1602
Halo_Nar1-Halo_Nar1_07270_hypothetical_protein	62f69361a4ef341c	c6i1rA_	100	14	99	2.8	PDB header:membrane protein	Chain: A: PDB Molecule:cmp-sialic acid transporter 1;
Halo_Nar1-Halo_Nar1_07600_hypothetical_protein	3464678fa04db168	c6cztA_	97.7	19	68	UNK	PDB header:cell adhesion	Chain: A: PDB Molecule:alginate biosynthesis protein algf;
Halo_Nar1-Halo_Nar1_06770_hypothetical_protein	ed70e8b10ec446dd	d1ekga_	38.3	16	40	N domain of copper amine oxidase-like	Frataxin/Nqo15-like	Frataxin-like
Halo_Nar1-Halo_Nar1_07130_hypothetical_protein	bb34e94d2b2d471a	c3lmmB_	99.4	11	91	3	PDB header:structural genomics, unknown function	Chain: B: PDB Molecule:uncharacterized protein;
Halo_Nar1-Halo_Nar1_09430_Integration_host_factor_subunit_alpha	489539218f08e883	c2iifA_	98.2	44	6	2.72	PDB header:recombination/dna	Chain: A: PDB Molecule:integration host factor;
Halo_Nar1-Halo_Nar1_07260_hypothetical_protein	594bff6de66b9c7a	c3pv9D_	29.4	45	18	2.85	PDB header:immune system	Chain: D: PDB Molecule:putative uncharacterized protein ph1245;
Halo_Nar1-Halo_Nar1_09330_hypothetical_protein	94bdf6d21a081caa	c4rh7A_	94.3	16	47	3.41	PDB header:motor protein	Chain: A: PDB Molecule:green fluorescent protein/cytoplasmic dynein 2 heavy chain
Halo_Nar1-Halo_Nar1_09470_UvrABC_system_protein_B	615b37b98550a416	c2d7dA_	100	58	96	2.1	PDB header:hydrolase/dna	Chain: A: PDB Molecule:uvrabc system protein b;
Halo_Nar1-Halo_Nar1_07060_hypothetical_protein	361769b28d308fd6	c4q66J_	35.7	50	9	3.35	PDB header:protein transport	Chain: J: PDB Molecule:chs5p;
Halo_Nar1-Halo_Nar1_06980_hypothetical_protein	cd964434764050af	c2pg1L_	25.4	37	16	2.8	PDB header:structural protein	Chain: L: PDB Molecule:cytoplasmic dynein 1 intermediate chain 2;
Halo_Nar1-Halo_Nar1_07290_hypothetical_protein	9f7feb5815026309	c2e76D_	74.7	40	8	3.41	PDB header:photosynthesis	Chain: D: PDB Molecule:cytochrome b6-f complex iron-sulfur subunit;
Halo_Nar1-Halo_Nar1_10500_Methylated-DNA--protein-cysteine_methyltransferase	dd971b83a13cacf1	c4zyeA_	100	34	93	1.85	PDB header:transferase	Chain: A: PDB Molecule:methylated-dna--protein-cysteine methyltransferase;
Halo_Nar1-Halo_Nar1_08030_hypothetical_protein	bcbd385d44b6a1d7	c3qvqB_	45.2	50	12	1.6	PDB header:hydrolase	Chain: B: PDB Molecule:phosphodiesterase olei02445;
Halo_Nar1-Halo_Nar1_09440_hypothetical_protein	a5b6b6e255d90d45	d1j9ia_	60.2	19	26	Putative DNA-binding domain	Putative DNA-binding domain	Terminase gpNU1 subunit domain
Halo_Nar1-Halo_Nar1_09370_hypothetical_protein	7240dbba1ff5941b	c3kf8D_	56.2	18	21	2.4	PDB header:structural protein	Chain: D: PDB Molecule:protein ten1;
Halo_Nar1-Halo_Nar1_08180_hypothetical_protein	162ceda0b39d244e	d1zxoa1	42.6	40	22	Ribonuclease H-like motif	Actin-like ATPase domain	BadF/BadG/BcrA/BcrD-like
Halo_Nar1-Halo_Nar1_09550_hypothetical_protein	d73859d78eed4994	c4oc8A_	99.9	21	30	2.88	PDB header:hydrolase	Chain: A: PDB Molecule:restriction endonuclease aspbhi;
Halo_Nar1-Halo_Nar1_06660_hypothetical_protein	fc0fc9da0757387d	c2zf9D_	68.3	32	23	1.95	PDB header:structural protein	Chain: D: PDB Molecule:scae cell-surface anchored scaffoldin protein;
Halo_Nar1-Halo_Nar1_07240_hypothetical_protein	5e0986d1b6361648	c5d50I_	68.9	18	53	2.49	PDB header:dna binding protein	Chain: I: PDB Molecule:repressor;
Halo_Nar1-Halo_Nar1_07410_hypothetical_protein	f461f837f89f711d	c4fc9B_	51.5	36	10	1.8	PDB header:structural genomics, unknown function	Chain: B: PDB Molecule:uncharacterized protein;
Halo_Nar1-Halo_Nar1_07300_Digeranylgeranylglycerophospholipid_reductase	73174c2bc34629b6	c3atrA_	100	23	98	1.8	PDB header:oxidoreductase	Chain: A: PDB Molecule:conserved archaeal protein;
Halo_Nar1-Halo_Nar1_08720_hypothetical_protein	7d87f461db8f5230	c6gszA_	91.1	23	13	1.38	PDB header:hydrolase	Chain: A: PDB Molecule:alpha-l-rhamnosidase;
Halo_Nar1-Halo_Nar1_09700_hypothetical_protein	fc4f8a4054f20d11	d2f6mb1	34	27	31	Long alpha-hairpin	Endosomal sorting complex assembly domain	VPS28 N-terminal domain
Halo_Nar1-Halo_Nar1_07950_hypothetical_protein	4e141ca74f95957d	c3t1wA_	99.6	9	79	2.4	PDB header:protein binding	Chain: A: PDB Molecule:four-domain fibronectin fragment;
Halo_Nar1-Halo_Nar1_10240_hypothetical_protein	ed65cc4787a09e7d	c6ff1A_	44.4	24	17	1.3	PDB header:chaperone	Chain: A: PDB Molecule:csoz;
Halo_Nar1-Halo_Nar1_09450_hypothetical_protein	fbba728b50c1dfc3	c3ot2A_	52.3	32	32	1.96	PDB header:structural genomics, unknown function	Chain: A: PDB Molecule:uncharacterized protein;
Halo_Nar1-Halo_Nar1_07230_hypothetical_protein	eeeb2c7f69b51c92	c3cuoB_	97.2	11	56	2	PDB header:transcription regulator	Chain: B: PDB Molecule:uncharacterized hth-type transcriptional regulator ygav;
Halo_Nar1-Halo_Nar1_09540_hypothetical_protein	b34f3e68c1609e6a	c5tsaA_	100	13	95	2.4	PDB header:metal binding protein	Chain: A: PDB Molecule:membrane protein;
Halo_Nar1-Halo_Nar1_09260_hypothetical_protein	51e541e06e627960	d1lr5a_	41.1	15	60	Double-stranded beta-helix	RmlC-like cupins	Germin/Seed storage 7S protein
Halo_Nar1-Halo_Nar1_07810_Sensory_rhodopsin-1	edc17e83c70edabc	c6nwfB_	100	24	94	2.06	PDB header:membrane protein	Chain: B: PDB Molecule:halorhodopsin;
Halo_Nar1-Halo_Nar1_06850_hypothetical_protein	da3a07a5c65387b4	c2m0eA_	78	46	24	UNK	PDB header:transcription	Chain: A: PDB Molecule:zinc finger and btb domain-containing protein 17;
Halo_Nar1-Halo_Nar1_08310_hypothetical_protein	1b244e54927869fe	d2d13a1	100	31	98	Adenine nucleotide alpha hydrolase-like	Adenine nucleotide alpha hydrolases-like	N-type ATP pyrophosphatases
Halo_Nar1-Halo_Nar1_07040_hypothetical_protein	7661e2453601382a	c4ruwA_	100	17	98	1.28	PDB header:hydrolase	Chain: A: PDB Molecule:endonuclease/exonuclease/phosphatase;
Halo_Nar1-Halo_Nar1_09400_hypothetical_protein	2bd6610c6b6eb9de	c3zhnA_	57.8	21	35	1.4	PDB header:toxin	Chain: A: PDB Molecule:pa_0080;
Halo_Nar1-Halo_Nar1_06730_hypothetical_protein	db67f43f88f09b02	d2apla1	22.5	19	15	PG0816-like	PG0816-like	PG0816-like
Halo_Nar1-Halo_Nar1_08700_hypothetical_protein	2246e51044d6d893	c5wdaL_	77.2	7	42	5	PDB header:protein transport	Chain: L: PDB Molecule:general secretion pathway protein g;
Halo_Nar1-Halo_Nar1_10120_Xaa-Pro_dipeptidase	db6b404b123793e1	c1w7vD_	100	25	97	2	PDB header:hydrolase	Chain: D: PDB Molecule:xaa-pro aminopeptidase;
Halo_Nar1-Halo_Nar1_07630_hypothetical_protein	2cf84780cf3cf408	c4dmbA_	100	30	96	1.9	PDB header:immune system	Chain: A: PDB Molecule:hd domain-containing protein 2;
Halo_Nar1-Halo_Nar1_09510_hypothetical_protein	f913daf945d05bf1	d2htja1	35.4	24	10	DNA/RNA-binding 3-helical bundle	"Winged helix" DNA-binding domain	FaeA-like
Halo_Nar1-Halo_Nar1_08000_hypothetical_protein	0b70cd9eba047fde	c1zlgA_	100	13	86	UNK	PDB header:hormone/growth factor	Chain: A: PDB Molecule:anosmin 1;
Halo_Nar1-Halo_Nar1_10390_hypothetical_protein	f8e7aceaafbe3e86	c4inpA_	32.5	18	29	2.3	PDB header:transport protein	Chain: A: PDB Molecule:iron (iii) abc transporter, periplasmic iron-binding
Halo_Nar1-Halo_Nar1_06670_hypothetical_protein	e09284642ea81cd2	d2e9xd2	40.1	50	5	GINS/PriA/YqbF domain	PriA/YqbF domain	SLD5 C-terminal domain-like
Halo_Nar1-Halo_Nar1_06640_hypothetical_protein	1bf06c76e48402ef	d2gcla1	37.5	24	14	PH domain-like barrel	PH domain-like	SSRP1-like
Halo_Nar1-Halo_Nar1_09500_hypothetical_protein	38ac5b742079ed03	c1lw7A_	99.9	19	92	2.9	PDB header:transferase	Chain: A: PDB Molecule:transcriptional regulator nadr;
Halo_Nar1-Halo_Nar1_09220_hypothetical_protein	13961d15d7fbce90	c1byyA_	13.3	38	9	UNK	PDB header:membrane protein	Chain: A: PDB Molecule:protein (sodium channel alpha-subunit);
Halo_Nar1-Halo_Nar1_07100_hypothetical_protein	2a9ec668414eab1f	c2pq4B_	59.2	52	6	UNK	PDB header:chaperone/oxidoreductase	Chain: B: PDB Molecule:periplasmic nitrate reductase precursor;
Halo_Nar1-Halo_Nar1_06890_hypothetical_protein	f3f1de1ebb6b461f	c2yskA_	100	24	91	1.9	PDB header:structural genomics, unknown function	Chain: A: PDB Molecule:hypothetical protein ttha1432;
Halo_Nar1-Halo_Nar1_06990_hypothetical_protein	17f3e649232cba30	c5brmG_	25.9	78	2	2.65	PDB header:transferase/signaling protein	Chain: G: PDB Molecule:serine/threonine-protein kinase 3;
Halo_Nar1-Halo_Nar1_06710_hypothetical_protein	873ffbabe2d1e738	c2vy8A_	53.9	58	8	1.2	PDB header:transcription	Chain: A: PDB Molecule:polymerase basic protein 2;
Halo_Nar1-Halo_Nar1_08200_hypothetical_protein	96a9606ef5ae8b38	c2na9A_	39	47	10	UNK	PDB header:signaling protein	Chain: A: PDB Molecule:cytokine receptor common subunit beta;
Halo_Nar1-Halo_Nar1_09480_DNA_double-strand_break_repair_Rad50_ATPase	956946a3decde7da	c3zqjC_	100	52	99	3.4	PDB header:dna binding protein	Chain: C: PDB Molecule:uvrabc system protein a;
Halo_Nar1-Halo_Nar1_08220_hypothetical_protein	ab86ac45da24eca1	c5dn6X_	18	38	15	3.98	PDB header:hydrolase	Chain: X: PDB Molecule:atp synthase subunit a,atp synthase subunit a,atp synthase
Halo_Nar1-Halo_Nar1_11480_hypothetical_protein	37cc3208eb20fdfd	c3afgA_	100	17	91	2	PDB header:hydrolase	Chain: A: PDB Molecule:subtilisin-like serine protease;
Halo_Nar1-Halo_Nar1_11260_DNA_polymerase	ea9ca85006e56822	c2vwkA_	100	24	99	2.6	PDB header:dna replication	Chain: A: PDB Molecule:dna polymerase;
Halo_Nar1-Halo_Nar1_10750_hypothetical_protein	8653d5c0edbe5ab7	c6eqoB_	100	16	84	2.7	PDB header:oxidoreductase	Chain: B: PDB Molecule:acetyl-coenzyme a synthetase;
Halo_Nar1-Halo_Nar1_11450_hypothetical_protein	f7d205f0e7d38bcd	d1ufza_	39.7	33	14	RuvA C-terminal domain-like	HBS1-like domain	HBS1-like domain
Halo_Nar1-Halo_Nar1_11490_hypothetical_protein	044213ce1b8e38a0	d1erda_	67	48	15	Protozoan pheromone-like	Protozoan pheromone proteins	Protozoan pheromone proteins
Halo_Nar1-Halo_Nar1_11250_hypothetical_protein	2b576ceaf9a3b5b5	c3mgjA_	66.4	27	45	2.7	PDB header:structural genomics, unknown function	Chain: A: PDB Molecule:uncharacterized protein mj1480;
Halo_Nar1-Halo_Nar1_11720_hypothetical_protein	e1f1534bc54addc8	c2mqlA_	18.5	17	49	UNK	PDB header:rna binding protein	Chain: A: PDB Molecule:protein hnrnpl;
Halo_Nar1-Halo_Nar1_11760_hypothetical_protein	f6afa77939a94aa9	c2qa4I_	21.1	35	16	3	PDB header:ribosome	Chain: I: PDB Molecule:50s ribosomal protein l11p;
Halo_Nar1-Halo_Nar1_11790_hypothetical_protein	12d380a636b6ec33	c2c26A_	99.9	18	60	2.1	PDB header:hydrolase	Chain: A: PDB Molecule:endoglucanase;
Halo_Nar1-Halo_Nar1_11460_ATP-dependent_DNA_helicase_Hel308	c9fd15ab975a1592	c5dcaA_	100	20	98	2.8	PDB header:hydrolase	Chain: A: PDB Molecule:pre-mrna-splicing helicase brr2;
Halo_Nar1-Halo_Nar1_10720_hypothetical_protein	70994b86b3c873b9	c4tqvI_	100	15	94	4.5	PDB header:transport protein	Chain: I: PDB Molecule:algm1;
Halo_Nar1-Halo_Nar1_11160_hypothetical_protein	3d4ea6465842cefe	c2m3eA_	38.7	40	15	UNK	PDB header:membrane protein	Chain: A: PDB Molecule:integrin alpha-l;
Halo_Nar1-Halo_Nar1_10730_hypothetical_protein	c4ca1214dcd2953d	c2de4B_	100	13	86	1.8	PDB header:hydrolase	Chain: B: PDB Molecule:dibenzothiophene desulfurization enzyme b;
Halo_Nar1-Halo_Nar1_11470_Subtilisin-like_serine_protease	4d9381d6dbe6ef7a	c5xyrA_	100	18	77	2.8	PDB header:lyase	Chain: A: PDB Molecule:chemokine protease c;
Halo_Nar1-Halo_Nar1_11280_hypothetical_protein	1aa69a4c846db10a	c1xp8A_	97.8	15	70	2.5	PDB header:dna binding protein	Chain: A: PDB Molecule:reca protein;
Halo_Nar1-Halo_Nar1_11420_hypothetical_protein	eafaf3a4ae4e8d2c	c5z9tB_	99.8	17	60	1.8	PDB header:lyase	Chain: B: PDB Molecule:alginate lyase alyf-ou02;
Halo_Nar1-Halo_Nar1_10560_hypothetical_protein	9d8fa4ea431bcc6c	c5ho0A_	100	18	48	2.35	PDB header:hydrolase	Chain: A: PDB Molecule:extracellular arabinanase;
Halo_Nar1-Halo_Nar1_11060_hypothetical_protein	d5e7f4c204e8c4d2	c4cgkA_	97.3	9	42	2.55	PDB header:cell cycle	Chain: A: PDB Molecule:secreted 45 kda protein;
Halo_Nar1-Halo_Nar1_10950_hypothetical_protein	3df2606b250da014	c2eo0A_	23.1	53	17	2.4	PDB header:dna binding protein	Chain: A: PDB Molecule:hypothetical protein st1444;
Halo_Nar1-Halo_Nar1_10830_hypothetical_protein	7d2de3ecd773976e	d1igna2	35	27	33	DNA/RNA-binding 3-helical bundle	Homeodomain-like	DNA-binding domain of rap1
Halo_Nar1-Halo_Nar1_10620_hypothetical_protein	c3162f164ff24fdb	c6qhgB_	29.9	29	23	1.48	PDB header:viral protein	Chain: B: PDB Molecule:polymerase;
Halo_Nar1-Halo_Nar1_10990_hypothetical_protein	903ffedd3319f59c	c3mzvB_	100	21	93	1.9	PDB header:transferase	Chain: B: PDB Molecule:decaprenyl diphosphate synthase;
Halo_Nar1-Halo_Nar1_11440_hypothetical_protein	af07accec73c061d	c3j20Q_	39.7	20	16	6.6	PDB header:ribosome	Chain: Q: PDB Molecule:30s ribosomal protein s15p/s13e;
Halo_Nar1-Halo_Nar1_10640_hypothetical_protein	f5e3c8f11612df3f	c3bv8A_	9.7	24	43	1.75	PDB header:transferase	Chain: A: PDB Molecule:tetrahydrodipicolinate acetyltransferase;
Halo_Nar1-Halo_Nar1_10780_hypothetical_protein	313c3566bfa3fbf8	c6e9fA_	83.2	27	8	3.3	PDB header:rna binding protein/rna	Chain: A: PDB Molecule:escas13d;
Halo_Nar1-Halo_Nar1_11310_hypothetical_protein	027eeb7750489624	c6ox6A_	67.1	19	67	2.17	PDB header:transferase	Chain: A: PDB Molecule:tas1;
Halo_Nar1-Halo_Nar1_10870_hypothetical_protein	afc2daad998cf94e	c1s1hB_	41.8	19	15	11.7	PDB header:ribosome	Chain: B: PDB Molecule:40s ribosomal protein s0-a;
Halo_Nar1-Halo_Nar1_10700_hypothetical_protein	8b2f54cda74fe78e	c2ygkA_	99.4	16	90	2.5	PDB header:hydrolase	Chain: A: PDB Molecule:nura;
Halo_Nar1-Halo_Nar1_10840_hypothetical_protein	91b1d69944d205d3	d1knya2	97.9	14	47	Nucleotidyltransferase	Nucleotidyltransferase	Kanamycin nucleotidyltransferase (KNTase), N-terminal domain
Halo_Nar1-Halo_Nar1_10660_hypothetical_protein	9c580c78b4fc7352	c4o8wE_	44.9	47	6	2.29	PDB header:structural protein, signaling protein	Chain: E: PDB Molecule:spore germination protein;
Halo_Nar1-Halo_Nar1_10960_hypothetical_protein	1ffe755da97388c5	c7bywB_	93.6	15	75	1.75	PDB header:sugar binding protein	Chain: B: PDB Molecule:l-fucose mutarotase;
Halo_Nar1-Halo_Nar1_10740_hypothetical_protein	14e6a09bf85fb10a	d1k78a1	97.2	12	33	DNA/RNA-binding 3-helical bundle	Homeodomain-like	Paired domain
Halo_Nar1-Halo_Nar1_11070_hypothetical_protein	6f022e99533fa831	c7ck6I_	46.7	53	7	3.4	PDB header:structural protein	Chain: I: PDB Molecule:mitochondrial import receptor subunit tom5 homolog;
Halo_Nar1-Halo_Nar1_10940_hypothetical_protein	6782bfb41f843008	c4h69A_	54.9	33	24	2	PDB header:isomerase	Chain: A: PDB Molecule:allene oxide cyclase;
Halo_Nar1-Halo_Nar1_11430_hypothetical_protein	346edecc10373390	d1gq8a_	99.7	18	74	Single-stranded right-handed beta-helix	Pectin lyase-like	Pectin methylesterase
Halo_Nar1-Halo_Nar1_11740_hypothetical_protein	6ec17fc710953414	c2gr7C_	56.4	27	13	2.3	PDB header:membrane protein	Chain: C: PDB Molecule:adhesin;
Halo_Nar1-Halo_Nar1_11410_hypothetical_protein	c68e02143897774f	c2vicA_	100	30	99	2.35	PDB header:dna-binding protein	Chain: A: PDB Molecule:transposase orfa;
Halo_Nar1-Halo_Nar1_10590_hypothetical_protein	0e89cf4b02e77813	d1uf3a_	95.7	22	76	Metallo-dependent phosphatases	Metallo-dependent phosphatases	TT1561-like
Halo_Nar1-Halo_Nar1_06480_RNA_polymerase-associated_protein_RapA	4d977939e62b1842	c3dmqA_	100	20	97	3.2	PDB header:hydrolase	Chain: A: PDB Molecule:rna polymerase-associated protein rapa;
Halo_Nar1-Halo_Nar1_04070_hypothetical_protein	6b9b35b161f5e876	c6sceA_	21.9	52	17	1.83	PDB header:dna	Chain: A: PDB Molecule:uncharacterized protein;
Halo_Nar1-Halo_Nar1_06420_hypothetical_protein	d3bcaee32b62bf6d	c3bhwA_	99	15	63	1.5	PDB header:structural genomics, unknown function	Chain: A: PDB Molecule:uncharacterized protein;
Halo_Nar1-Halo_Nar1_05720_F(420)H(2)_dehydrogenase_subunit_N	8b70cc6e2812b4bd	c6z16D_	100	35	96	2.98	PDB header:membrane protein	Chain: D: PDB Molecule:multisubunit na+/h+ antiporter, d subunit;
Halo_Nar1-Halo_Nar1_04840_hypothetical_protein	f050804c883708ab	c4bryB_	27.1	25	31	2.89	PDB header:cell cycle	Chain: B: PDB Molecule:multicilin;
Halo_Nar1-Halo_Nar1_04240_hypothetical_protein	677d31045a7b5f08	c5us5B_	48	29	22	UNK	PDB header:structural genomics	Chain: B: PDB Molecule:upf0297 protein ef_1202;
Halo_Nar1-Halo_Nar1_06220_hypothetical_protein	234b3755c543e2ac	c6hu9p_	74.6	36	25	3.35	PDB header:oxidoreductase/electron transport	Chain: P: PDB Molecule:cytochrome b-c1 complex subunit rieske, mitochondrial;
Halo_Nar1-Halo_Nar1_05740_hypothetical_protein	79181635d1b7e82d	c6z16b_	100	43	98	2.98	PDB header:membrane protein	Chain: B: PDB Molecule:multisubunit na+/h+ antiporter, b subunit;
Halo_Nar1-Halo_Nar1_05310_hypothetical_protein	590025e51d7d7b00	c2xs4A_	93.9	27	57	1.7	PDB header:hydrolase	Chain: A: PDB Molecule:karilysin protease;
Halo_Nar1-Halo_Nar1_04750_hypothetical_protein	bc0f2446ecf3ec8c	c4ikgA_	62.4	36	39	1.93	PDB header:apoptosis	Chain: A: PDB Molecule:cell death activator cide-3;
Halo_Nar1-Halo_Nar1_06270_Tritrans,polycis-undecaprenyl-diphosphate_synthase_(GGDP_specific)	dfa3e22b22489680	c2vg2C_	100	23	99	1.95	PDB header:transferase	Chain: C: PDB Molecule:undecaprenyl pyrophosphate synthetase;
Halo_Nar1-Halo_Nar1_05140_hypothetical_protein	fa6b337e212f2876	c6cc4A_	100	10	95	3.5	PDB header:transport protein	Chain: A: PDB Molecule:soluble cytochrome b562, lipid ii flippase murj chimera;
Halo_Nar1-Halo_Nar1_04350_hypothetical_protein	44ddfe197a0df663	d3buxb1	41.3	64	9	EF Hand-like	EF-hand	EF-hand modules in multidomain proteins
Halo_Nar1-Halo_Nar1_06550_hypothetical_protein	98640384aefcc19f	d1bm8a_	23	29	24	DNA-binding domain of Mlu1-box binding protein MBP1	DNA-binding domain of Mlu1-box binding protein MBP1	DNA-binding domain of Mlu1-box binding protein MBP1
Halo_Nar1-Halo_Nar1_06430_hypothetical_protein	562edbac9d9a9ee8	c4cgkA_	97.5	6	18	2.55	PDB header:cell cycle	Chain: A: PDB Molecule:secreted 45 kda protein;
Halo_Nar1-Halo_Nar1_04320_hypothetical_protein	7f24d53d8bf3b431	c3pe9B_	95.8	21	31	1.69	PDB header:unknown function	Chain: B: PDB Molecule:fibronectin(iii)-like module;
Halo_Nar1-Halo_Nar1_04440_hypothetical_protein	ea7ef91d565e3447	c3qnqD_	85.5	13	67	3.3	PDB header:membrane protein, transport protein	Chain: D: PDB Molecule:pts system, cellobiose-specific iic component;
Halo_Nar1-Halo_Nar1_05050_hypothetical_protein	4338eddd947011f5	c4rmbB_	26.7	22	17	1.7	PDB header:cell adhesion	Chain: B: PDB Molecule:serine rich repeat protein-1 (srr-1);
Halo_Nar1-Halo_Nar1_04590_hypothetical_protein	8405bb7121b30127	c2owrD_	47.6	19	43	2.3	PDB header:hydrolase	Chain: D: PDB Molecule:uracil-dna glycosylase;
Halo_Nar1-Halo_Nar1_06360_hypothetical_protein	11192a04e97ad37b	d1t23a_	35.5	45	10	Chromosomal protein MC1	Chromosomal protein MC1	Chromosomal protein MC1
Halo_Nar1-Halo_Nar1_05680_hypothetical_protein	1824e13fcd8339e4	c2kbiA_	53.4	30	16	UNK	PDB header:metal binding protein	Chain: A: PDB Molecule:sodium channel protein type 5 subunit alpha;
Halo_Nar1-Halo_Nar1_06200_Amidophosphoribosyltransferase	d485c22ca07bc8cd	d1wd5a_	100	34	86	PRTase-like	PRTase-like	Phosphoribosyltransferases (PRTases)
Halo_Nar1-Halo_Nar1_05650_Imidazole_glycerol_phosphate_synthase_subunit_HisF	7666af6d318c5060	d1jvna1	100	18	98	TIM beta/alpha-barrel	Ribulose-phoshate binding barrel	Histidine biosynthesis enzymes
Halo_Nar1-Halo_Nar1_05690_hypothetical_protein	d18ec77c2401cd8e	c6z16g_	100	38	78	2.98	PDB header:membrane protein	Chain: G: PDB Molecule:multisubunit na+/h+ antiporter, g subunit;
Halo_Nar1-Halo_Nar1_05020_DNA_double-strand_break_repair_Rad50_ATPase	09ec1c231ae1e2cd	c6yvuB_	100	21	99	7.5	PDB header:cell cycle	Chain: B: PDB Molecule:structural maintenance of chromosomes protein 4;
Halo_Nar1-Halo_Nar1_04680_50S_ribosomal_protein_L31e	f213af78c63ab1af	d1vqox1	100	35	46	Ribosomal protein L31e	Ribosomal protein L31e	Ribosomal protein L31e
Halo_Nar1-Halo_Nar1_04330_hypothetical_protein	c2cec09f4eddf1fa	c2oqgA_	99.8	22	62	1.54	PDB header:transcription	Chain: A: PDB Molecule:possible transcriptional regulator, arsr family protein;
Halo_Nar1-Halo_Nar1_06410_hypothetical_protein	d0dcab2047e9fb9d	d2a8ea1	78.5	23	5	YktB/PF0168-like	YktB/PF0168-like	YktB-like
Halo_Nar1-Halo_Nar1_03940_hypothetical_protein	cc24629f21579aed	c4e70A_	97.2	19	47	1.61	PDB header:transferase	Chain: A: PDB Molecule:coniferyl alcohol 9-o-methyltransferase;
Halo_Nar1-Halo_Nar1_06530_hypothetical_protein	88f9bbe50a0e436e	c6jrfB_	24.3	17	34	2.05	PDB header:dna binding protein/dna	Chain: B: PDB Molecule:monokaryotic chloroplast 1;
Halo_Nar1-Halo_Nar1_05350_hypothetical_protein	dede44ea19ada5db	c3umuA_	96.6	21	76	1.75	PDB header:hydrolase	Chain: A: PDB Molecule:histidinol-phosphatase;
Halo_Nar1-Halo_Nar1_05300_hypothetical_protein	1f29cfeb0f199b71	c3e4cB_	40.4	18	59	2.05	PDB header:hydrolase	Chain: B: PDB Molecule:caspase-1;
Halo_Nar1-Halo_Nar1_04610_hypothetical_protein	2fcc7f0992b263a4	c5lnkq_	27.8	33	25	3.9	PDB header:oxidoreductase	Chain: Q: PDB Molecule:
Halo_Nar1-Halo_Nar1_05040_hypothetical_protein	0e78de408891d214	c2k5cA_	84.9	50	18	UNK	PDB header:metal binding protein	Chain: A: PDB Molecule:uncharacterized protein pf0385;
Halo_Nar1-Halo_Nar1_06570_hypothetical_protein	7a6c17ee119de284	c5n9jB_	91.7	20	19	3.4	PDB header:transcription	Chain: B: PDB Molecule:mediator of rna polymerase ii transcription subunit 10;
Halo_Nar1-Halo_Nar1_05030_DNA_double-strand_break_repair_protein_Mre11	09f0cef16f2e6f78	c4ykeA_	100	26	81	2.78	PDB header:hydrolase	Chain: A: PDB Molecule:mre11;
Halo_Nar1-Halo_Nar1_05320_hypothetical_protein	7b0de1f0b43d6a82	d2ovxa1	97.8	30	16	Zincin-like	Metalloproteases ("zincins"), catalytic domain	Matrix metalloproteases, catalytic domain
Halo_Nar1-Halo_Nar1_05750_F(420)H(2)_dehydrogenase_subunit_L	eed344908238404b	c6z16a_	100	38	96	2.98	PDB header:membrane protein	Chain: A: PDB Molecule:multisubunit na+/h+ antiporter, a subunit;
Halo_Nar1-Halo_Nar1_05580_hypothetical_protein	6554ae08e152288c	c2nq2A_	98.6	18	80	2.4	PDB header:metal transport	Chain: A: PDB Molecule:hypothetical abc transporter permease protein
Halo_Nar1-Halo_Nar1_04120_hypothetical_protein	c6fb758e0fc9b763	c6iatF_	19.6	53	13	3.3	PDB header:structural protein	Chain: F: PDB Molecule:arstotzka protein;
Halo_Nar1-Halo_Nar1_06000_hypothetical_protein	6d75b7d02973e670	c6o7ua_	96.5	16	32	3.1	PDB header:membrane protein	Chain: A: PDB Molecule:
Halo_Nar1-Halo_Nar1_06150_hypothetical_protein	8d53c86316b7c4e8	c4o96D_	93	18	52	2.6	PDB header:hydrolase	Chain: D: PDB Molecule:type iii effector protein kinase;
Halo_Nar1-Halo_Nar1_04140_hypothetical_protein	662280f7db1e5737	c1vs1B_	51	39	27	2.3	PDB header:transferase	Chain: B: PDB Molecule:3-deoxy-7-phosphoheptulonate synthase;
Halo_Nar1-Halo_Nar1_06110_hypothetical_protein	841fc726e6285d0c	d2hh6a1	34.9	24	28	Left-handed superhelix	BH3980-like	BH3980-like
Halo_Nar1-Halo_Nar1_04090_hypothetical_protein	698c6524f7e57492	c4x8yA_	45.4	26	22	1.95	PDB header:membrane protein	Chain: A: PDB Molecule:membrane-associated progesterone receptor component 1;
Halo_Nar1-Halo_Nar1_06400_hypothetical_protein	c7449dcc2d419ae6	c3j21g_	88.7	53	12	6.6	PDB header:ribosome	Chain: G: PDB Molecule:50s ribosomal protein l7ae;
Halo_Nar1-Halo_Nar1_04400_putative_protein	f8f42cfcc6034f87	d1r61a_	100	32	99	The "swivelling" beta/beta/alpha domain	Putative cyclase	Putative cyclase
Halo_Nar1-Halo_Nar1_06190_hypothetical_protein	0272cfb9d2159dde	c6az1X_	55.5	29	12	2.7	PDB header:ribosome/antibiotic	Chain: X: PDB Molecule:ribosomal protein s19e;
Halo_Nar1-Halo_Nar1_06160_hypothetical_protein	4a9d0550cb169501	c5vjwA_	100	24	97	1.8	PDB header:hydrolase	Chain: A: PDB Molecule:rhizobiales-like phosphatase 2;
Halo_Nar1-Halo_Nar1_05360_hypothetical_protein	d6a4dc4279fffa91	c3auoB_	100	21	94	2.7	PDB header:transferase/dna	Chain: B: PDB Molecule:dna polymerase beta family (x family);
Halo_Nar1-Halo_Nar1_06520_hypothetical_protein	abc169a65b750399	d1yb3a1	62.7	35	36	YktB/PF0168-like	YktB/PF0168-like	PF0168-like
Halo_Nar1-Halo_Nar1_04420_Protein_SprT	27b292fbbbb4452d	c6mdxA_	100	23	83	1.55	PDB header:dna binding protein/dna	Chain: A: PDB Molecule:sprt-like domain-containing protein spartan;
Halo_Nar1-Halo_Nar1_06540_hypothetical_protein	ba49596d9cd7852e	c2jg0A_	49.9	17	55	1.5	PDB header:hydrolase	Chain: A: PDB Molecule:periplasmic trehalase;
Halo_Nar1-Halo_Nar1_06330_hypothetical_protein	40afdd636f279261	c1zj8B_	68.4	25	27	2.8	PDB header:oxidoreductase	Chain: B: PDB Molecule:probable ferredoxin-dependent nitrite reductase nira;
Halo_Nar1-Halo_Nar1_05160_hypothetical_protein	227e4a493985d49c	c5f15A_	100	13	86	3.2	PDB header:transferase	Chain: A: PDB Molecule:4-amino-4-deoxy-l-arabinose (l-ara4n) transferase;
Halo_Nar1-Halo_Nar1_05110_hypothetical_protein	d9ddfd9d3ec8e015	c5f15A_	100	11	93	3.2	PDB header:transferase	Chain: A: PDB Molecule:4-amino-4-deoxy-l-arabinose (l-ara4n) transferase;
Halo_Nar1-Halo_Nar1_05060_Chromosome_partition_protein_Smc	d9e67bffc1d6a9c0	c6yvuA_	99.7	10	97	7.5	PDB header:cell cycle	Chain: A: PDB Molecule:structural maintenance of chromosomes protein 2,structural
Halo_Nar1-Halo_Nar1_06280_Digeranylgeranylglycerophospholipid_reductase	64dedc378594b958	c2qa2A_	100	19	87	2.7	PDB header:oxidoreductase	Chain: A: PDB Molecule:polyketide oxygenase cabe;
Halo_Nar1-Halo_Nar1_05570_hypothetical_protein	39bf5b6ebaf94db5	c2nq2A_	98	14	82	2.4	PDB header:metal transport	Chain: A: PDB Molecule:hypothetical abc transporter permease protein
Halo_Nar1-Halo_Nar1_04710_hypothetical_protein	764ea42b1670de9d	c5n9yB_	72.6	14	69	4.2	PDB header:membrane protein	Chain: B: PDB Molecule:zinc transport protein zntb;
Halo_Nar1-Halo_Nar1_03950_hypothetical_protein	2b9b714ccdaf031c	c5kbhB_	100	16	97	2.55	PDB header:transcription	Chain: B: PDB Molecule:mopr;
Halo_Nar1-Halo_Nar1_05610_Chemotactic_signal_transduction_system_substrate-binding_protein_BasB	b052447e3e98015e	c6uoaA_	100	15	90	6.3	PDB header:membrane protein	Chain: A: PDB Molecule:gamma-aminobutyric acid type b receptor subunit 1;
Halo_Nar1-Halo_Nar1_05710_hypothetical_protein	2e51622ccc846db4	c6z16e_	100	27	94	2.98	PDB header:membrane protein	Chain: E: PDB Molecule:multisubunit na+/h+ antiporter, e subunit;
Halo_Nar1-Halo_Nar1_05730_hypothetical_protein	1c3f862c2a19df78	c6z16c_	100	47	93	2.98	PDB header:membrane protein	Chain: C: PDB Molecule:multisubunit na+/h+ antiporter, c subunit;
Halo_Nar1-Halo_Nar1_04520_hypothetical_protein	2c8f13e3a101f6d8	c6iu3A_	42.3	12	54	2.7	PDB header:metal transport	Chain: A: PDB Molecule:vit1;
Halo_Nar1-Halo_Nar1_03960_hypothetical_protein	4e3328708eb0a5b7	c6mfzA_	100	16	96	6	PDB header:ligase	Chain: A: PDB Molecule:linear gramicidin synthase subunit a;
Halo_Nar1-Halo_Nar1_04170_hypothetical_protein	95ed5f2f0265f220	d1ub9a_	76.2	14	54	DNA/RNA-binding 3-helical bundle	"Winged helix" DNA-binding domain	MarR-like transcriptional regulators
Halo_Nar1-Halo_Nar1_04010_hypothetical_protein	99858413497497ce	c6znmx_	73.1	15	23	4.1	PDB header:structural protein	Chain: X: PDB Molecule:bicd family-like cargo adapter 1,bicd family-like cargo
Halo_Nar1-Halo_Nar1_04430_hypothetical_protein	50d4ffee09a5733c	d1uwka_	56.8	24	20	Urocanase	Urocanase	Urocanase
Halo_Nar1-Halo_Nar1_06440_hypothetical_protein	430d977a13c8ca4d	d1un8a4	81.4	13	39	DAK1/DegV-like	DAK1/DegV-like	DAK1
Halo_Nar1-Halo_Nar1_05150_hypothetical_protein	4925c5f0ab38e1fc	d1nqua_	37.3	26	81	Lumazine synthase	Lumazine synthase	Lumazine synthase
Halo_Nar1-Halo_Nar1_05370_hypothetical_protein	8f01d9383f66ef04	d1a79a2	37	50	11	MutS N-terminal domain-like	tRNA-intron endonuclease N-terminal domain-like	tRNA-intron endonuclease N-terminal domain-like
Halo_Nar1-Halo_Nar1_00680_hypothetical_protein	dd4cc3b85842c446	c5ja9D_	48.3	45	16	1.85	PDB header:toxin	Chain: D: PDB Molecule:toxin higb-2;
Halo_Nar1-Halo_Nar1_00840_DNA_primase_DnaG	2367d1e053bbe7e2	c5gujA_	100	16	48	2.5	PDB header:transferase	Chain: A: PDB Molecule:dna primase;
Halo_Nar1-Halo_Nar1_02630_hypothetical_protein	566937175decf259	c6pnjW_	5.7	32	15	3.2	PDB header:photosynthesis	Chain: W: PDB Molecule:photosystem one psax;
Halo_Nar1-Halo_Nar1_02440_hypothetical_protein	f730116b65d37224	c3ffvA_	91.1	25	56	2	PDB header:protein binding	Chain: A: PDB Molecule:protein syd;
Halo_Nar1-Halo_Nar1_02340_hypothetical_protein	2fd6b602e0ed1dc7	d1uoza_	22.7	28	35	7-stranded beta/alpha barrel	Glycosyl hydrolases family 6, cellulases	Glycosyl hydrolases family 6, cellulases
Halo_Nar1-Halo_Nar1_03840_hypothetical_protein	27d6e53d30f2f3e5	c2zmeA_	38.9	28	26	2.9	PDB header:protein transport	Chain: A: PDB Molecule:vacuolar-sorting protein snf8;
Halo_Nar1-Halo_Nar1_02240_NAD-specific_glutamate_dehydrogenase_A	0e3d5f2ebe0ef015	c3aogA_	100	41	99	2.1	PDB header:oxidoreductase	Chain: A: PDB Molecule:glutamate dehydrogenase;
Halo_Nar1-Halo_Nar1_00620_hypothetical_protein	1015646322689880	c5nv6A_	100	26	80	2.93	PDB header:structural protein	Chain: A: PDB Molecule:transforming growth factor-beta-induced protein ig-h3;
Halo_Nar1-Halo_Nar1_02210_hypothetical_protein	79b7a3a54233f5c2	c5n76C_	14.2	41	19	1.9	PDB header:nickel-binding protein	Chain: C: PDB Molecule:coot;
Halo_Nar1-Halo_Nar1_03640_hypothetical_protein	19c7ff471258bcfa	d1k28a1	33.3	41	5	OB-fold	gp5 N-terminal domain-like	gp4 N-terminal domain-like
Halo_Nar1-Halo_Nar1_02230_hypothetical_protein	1da6ffe8de0e0316	c5hmqE_	100	14	95	2.37	PDB header:lyase	Chain: E: PDB Molecule:4-hydroxyphenylpyruvate dioxygenase;
Halo_Nar1-Halo_Nar1_02010_hypothetical_protein	14b028c4f0580482	c2l6pA_	49.3	39	5	UNK	PDB header:structure genomics, unknown function	Chain: A: PDB Molecule:phac1, phac2 and phad genes;
Halo_Nar1-Halo_Nar1_02460_hypothetical_protein	72f288b4f22edc90	c2cxaA_	37	28	22	1.6	PDB header:transferase	Chain: A: PDB Molecule:leucyl/phenylalanyl-trna-protein transferase;
Halo_Nar1-Halo_Nar1_02300_hypothetical_protein	e844257b9aef48ba	c6rkoH_	25.3	53	9	2.68	PDB header:membrane protein	Chain: H: PDB Molecule:uncharacterized protein ynhf;
Halo_Nar1-Halo_Nar1_02050_hypothetical_protein	82ff2ff154e736ea	c1g2yB_	25.9	50	16	1	PDB header:transcription	Chain: B: PDB Molecule:hepatocyte nuclear factor 1-alpha;
Halo_Nar1-Halo_Nar1_01210_hypothetical_protein	b127c6cee4b894cd	d1zvfa1	89.6	27	29	Double-stranded beta-helix	RmlC-like cupins	3-hydroxyanthranilic acid dioxygenase-like
Halo_Nar1-Halo_Nar1_00360_hypothetical_protein	3a25b1481c4cc4ec	c3tbiA_	14.1	40	7	3	PDB header:transcription	Chain: A: PDB Molecule:rna polymerase-associated protein gp33;
Halo_Nar1-Halo_Nar1_01570_hypothetical_protein	2ce1943e0bde848f	d2g7oa1	17.5	35	13	TraM-like	TraM-like	TraM-like
Halo_Nar1-Halo_Nar1_03590_hypothetical_protein	106e7683f15f8192	c3ogiC_	18.9	60	11	2.55	PDB header:structural genomics, unknown function	Chain: C: PDB Molecule:putative esat-6-like protein 6;
Halo_Nar1-Halo_Nar1_02260_hypothetical_protein	6b4d19a5c126299c	c5xnmj_	32.3	76	12	3.2	PDB header:membrane protein	Chain: J: PDB Molecule:photosystem ii reaction center protein j;
Halo_Nar1-Halo_Nar1_00420_hypothetical_protein	e67b04d420ba2f34	c5wqeA_	12.5	15	36	3.13	PDB header:rna binding protein	Chain: A: PDB Molecule:crispr-associated endonuclease c2c1;
Halo_Nar1-Halo_Nar1_01500_hypothetical_protein	25a02929361b1858	d1c0ma1	62.9	36	6	SH3-like barrel	DNA-binding domain of retroviral integrase	DNA-binding domain of retroviral integrase
Halo_Nar1-Halo_Nar1_00100_hypothetical_protein	a97e23efee7e3c74	c4c3hM_	17.3	20	9	3.27	PDB header:transcription	Chain: M: PDB Molecule:dna-directed rna polymerase i subunit rpa49;
Halo_Nar1-Halo_Nar1_02850_hypothetical_protein	cdb1246fc41e4f5d	c2daoA_	39.5	50	14	UNK	PDB header:dna binding protein	Chain: A: PDB Molecule:transcription factor etv6;
Halo_Nar1-Halo_Nar1_01780_hypothetical_protein	ea39bc25d96ef011	c3mu3A_	52.9	26	31	2.4	PDB header:immune system	Chain: A: PDB Molecule:protein md-1;
Halo_Nar1-Halo_Nar1_03180_hypothetical_protein	505cdeb4ccd315ec	c5l0lB_	59.1	50	15	1.8	PDB header:unknown function	Chain: B: PDB Molecule:uncharacterized protein;
Halo_Nar1-Halo_Nar1_00300_hypothetical_protein	e684d12f030d19a4	d1seia_	73.1	29	25	Ribosomal protein S8	Ribosomal protein S8	Ribosomal protein S8
Halo_Nar1-Halo_Nar1_03230_Putative_3-methyladenine_DNA_glycosylase	38412481aa5977bf	d1ewna_	100	32	91	FMT C-terminal domain-like	FMT C-terminal domain-like	3-methyladenine DNA glycosylase (AAG, ANPG, MPG)
Halo_Nar1-Halo_Nar1_02320_hypothetical_protein	19b611f0052cc07c	c1gygA_	35	16	23	1.9	PDB header:hydrolase	Chain: A: PDB Molecule:phospholipase c;
Halo_Nar1-Halo_Nar1_00250_hypothetical_protein	38e9b9109292706f	c3nkgA_	35	55	6	2	PDB header:structural genomics, unknown function	Chain: A: PDB Molecule:uncharacterized protein geba250068378;
Halo_Nar1-Halo_Nar1_00610_putative_bifunctional_tRNA_threonylcarbamoyladenosine_biosynthesis_protein	e87146743d9bb890	c5ebzF_	100	14	91	4.5	PDB header:transferase/transferase inhibitor	Chain: F: PDB Molecule:inhibitor of nuclear factor kappa-b kinase subunit alpha;
Halo_Nar1-Halo_Nar1_03690_hypothetical_protein	10686d6bc86a48c7	c4urpB_	86.2	26	21	2.99	PDB header:oxidoreductase	Chain: B: PDB Molecule:fatty acid repression mutant protein 2;
Halo_Nar1-Halo_Nar1_01410_Thiol-disulfide_oxidoreductase_ResA	4b11c82197a4a56f	c2hyxA_	100	20	97	1.9	PDB header:unknown function	Chain: A: PDB Molecule:protein dipz;
Halo_Nar1-Halo_Nar1_01870_hypothetical_protein	1c253ba334d4da09	c3ghgI_	96.5	11	25	2.9	PDB header:blood clotting	Chain: I: PDB Molecule:fibrinogen gamma chain;
Halo_Nar1-Halo_Nar1_00900_DNA_polymerase_II_large_subunit	70c6c6f109799b8d	c6hmsB_	100	49	99	7.1	PDB header:replication	Chain: B: PDB Molecule:dna polymerase ii large subunit,dna polymerase ii large
Halo_Nar1-Halo_Nar1_01640_Chromosome_partition_protein_Smc	86bd98ef4bdd9e1b	c1ciiA_	98.6	11	74	3	PDB header:transmembrane protein	Chain: A: PDB Molecule:colicin ia;
Halo_Nar1-Halo_Nar1_02890_hypothetical_protein	db1eb51ff51b1f5c	c5i20E_	100	13	97	2.4	PDB header:membrane protein	Chain: E: PDB Molecule:uncharacterized protein;
Halo_Nar1-Halo_Nar1_01560_hypothetical_protein	fd1472f6da6f4344	c5cwhA_	98	17	91	1.3	PDB header:de novo protein	Chain: A: PDB Molecule:designed helical repeat protein;
Halo_Nar1-Halo_Nar1_01540_hypothetical_protein	ec744e6ca3de02a4	d1dbha1	24.7	21	17	DBL homology domain (DH-domain)	DBL homology domain (DH-domain)	DBL homology domain (DH-domain)
Halo_Nar1-Halo_Nar1_01710_putative_protein	8388c2c1364daf94	c2cw8A_	100	23	39	2.5	PDB header:hydrolase	Chain: A: PDB Molecule:endonuclease pi-pkoii;
Halo_Nar1-Halo_Nar1_00460_N-glycosylase/DNA_lyase	16647967363c9f5f	c3kntC_	100	31	98	2.7	PDB header:hydrolase, lyase/dna	Chain: C: PDB Molecule:n-glycosylase/dna lyase;
Halo_Nar1-Halo_Nar1_00140_hypothetical_protein	0da416bae55b3e53	c3kz5E_	16.8	39	13	1.58	PDB header:dna binding protein	Chain: E: PDB Molecule:protein sopb;
Halo_Nar1-Halo_Nar1_03770_hypothetical_protein	dce20c8896096c5b	c5djeB_	42.3	41	8	1.85	PDB header:chaperone	Chain: B: PDB Molecule:zuotin;
Halo_Nar1-Halo_Nar1_00770_Chromosome_partition_protein_Smc	ef586913aefaaf07	c5xg2A_	98.4	14	37	2	PDB header:dna binding protein	Chain: A: PDB Molecule:chromosome partition protein smc;
Halo_Nar1-Halo_Nar1_01820_hypothetical_protein	aad61032397d9349	c2k2tA_	49.7	46	7	UNK	PDB header:cell adhesion	Chain: A: PDB Molecule:micronemal protein 6;
Halo_Nar1-Halo_Nar1_02280_hypothetical_protein	8a4e628cc881323e	c3wccC_	100	24	97	2.32	PDB header:transferase	Chain: C: PDB Molecule:farnesyltransferase, putative;
Halo_Nar1-Halo_Nar1_02510_hypothetical_protein	929c42b1dff9f91c	c6v4sE_	57.2	44	28	3.55	PDB header:transport protein	Chain: E: PDB Molecule:neur_chan_lbd domain-containing protein;
Halo_Nar1-Halo_Nar1_03780_hypothetical_protein	b091a090cfef9635	c2qh9B_	100	34	96	1.8	PDB header:structural genomics, unknown function	Chain: B: PDB Molecule:upf0215 protein af_1433;
Halo_Nar1-Halo_Nar1_01140_hypothetical_protein	fc5ea657916aa555	c4uplC_	100	17	98	1.81	PDB header:hydrolase	Chain: C: PDB Molecule:sulfatase family protein;
Halo_Nar1-Halo_Nar1_01750_hypothetical_protein	e1284683abeaff5c	c1oz3C_	50.8	26	10	1.85	PDB header:transcription	Chain: C: PDB Molecule:lethal(3)malignant brain tumor-like protein;
Halo_Nar1-Halo_Nar1_00640_hypothetical_protein	86ae2d477e1a7002	c2d35A_	34.5	57	11	UNK	PDB header:cell cycle	Chain: A: PDB Molecule:cell division activator ceda;
Halo_Nar1-Halo_Nar1_02330_hypothetical_protein	c62b6242a156e389	c2voyE_	31.3	31	4	18	PDB header:hydrolase	Chain: E: PDB Molecule:sarcoplasmic/endoplasmic reticulum calcium atpase 1;
Halo_Nar1-Halo_Nar1_00320_hypothetical_protein	d8d82ee11b7263ea	d1mg7a1	32.1	23	8	Ribosomal protein S5 domain 2-like	Ribosomal protein S5 domain 2-like	Early switch protein XOL-1, N-terminal domain
Halo_Nar1-Halo_Nar1_00110_hypothetical_protein	8b72f655692803a9	d1tdha3	34.3	44	10	Glucocorticoid receptor-like (DNA-binding domain)	Glucocorticoid receptor-like (DNA-binding domain)	C-terminal, Zn-finger domain of MutM-like DNA repair proteins
Halo_Nar1-Halo_Nar1_03660_hypothetical_protein	6f974d8f413a47b3	c1efvA_	33.7	29	19	2.1	PDB header:electron transport	Chain: A: PDB Molecule:electron transfer flavoprotein;
Halo_Nar1-Halo_Nar1_01090_hypothetical_protein	bd3ec9ba7129ad41	c4upkC_	100	12	93	2.24	PDB header:hydrolase	Chain: C: PDB Molecule:phosphonate monoester hydrolase;
Halo_Nar1-Halo_Nar1_01580_hypothetical_protein	65b589f122127b88	c1c1gA_	98.7	7	79	7	PDB header:contractile protein	Chain: A: PDB Molecule:tropomyosin;
Halo_Nar1-Halo_Nar1_02110_hypothetical_protein	0db8594c4cfb632c	d1tf7a1	100	26	99	P-loop containing nucleoside triphosphate hydrolases	P-loop containing nucleoside triphosphate hydrolases	RecA protein-like (ATPase-domain)
Halo_Nar1-Halo_Nar1_01550_hypothetical_protein	5e219bd70df40259	c1gshA_	97.6	22	32	2	PDB header:glutathione biosynthesis ligase	Chain: A: PDB Molecule:glutathione biosynthetic ligase;
Halo_Nar1-Halo_Nar1_02250_Plastocyanin	6fb4f10e6597c833	d2ov0a1	99.9	18	81	Cupredoxin-like	Cupredoxins	Plastocyanin/azurin-like
Halo_Nar1-Halo_Nar1_02680_hypothetical_protein	a55274ccb1cd920f	c6hwhX_	82.3	17	17	3.3	PDB header:electron transport	Chain: X: PDB Molecule:cytochrome c oxidase polypeptide 4;
Halo_Nar1-Halo_Nar1_01240_hypothetical_protein	1748096c3e6aa894	c5fljK_	99.8	14	93	1.82	PDB header:oxidoreductase	Chain: K: PDB Molecule:quercetinase qued;
Halo_Nar1-Halo_Nar1_02530_hypothetical_protein	8.94509e+17	c5xg2A_	83.2	9	21	2	PDB header:dna binding protein	Chain: A: PDB Molecule:chromosome partition protein smc;
Halo_Nar1-Halo_Nar1_01180_Bifunctional_protein_FolD_protein	7d4896c64e63977b	c4b4uB_	100	33	99	1.45	PDB header:oxidoreductase	Chain: B: PDB Molecule:bifunctional protein fold;
Halo_Nar1-Halo_Nar1_02000_hypothetical_protein	058f24b6ef6f6f1c	c2ostC_	99.9	25	97	3.1	PDB header:hydrolase/dna	Chain: C: PDB Molecule:putative endonuclease;
Halo_Nar1-Halo_Nar1_02620_hypothetical_protein	faee192af6f308ad	c5i6jA_	93.1	7	98	2.7	PDB header:signaling protein	Chain: A: PDB Molecule:slit-robo rho gtpase-activating protein 2;
Halo_Nar1-Halo_Nar1_00600_hypothetical_protein	e31710ef474e9f7a	c5j72B_	100	17	76	1.7	PDB header:hydrolase	Chain: B: PDB Molecule:putative n-acetylmuramoyl-l-alanine amidase,autolysin cwp6;
Halo_Nar1-Halo_Nar1_00290_Chromosome_partition_protein_Smc	e24ee879fa903ed2	c1ciiA_	97.7	10	98	3	PDB header:transmembrane protein	Chain: A: PDB Molecule:colicin ia;
Halo_Nar1-Halo_Nar1_02180_hypothetical_protein	3492a71915a01930	c3p01C_	99.9	15	80	2.65	PDB header:signaling protein	Chain: C: PDB Molecule:two-component response regulator;
Halo_Nar1-Halo_Nar1_01390_Thymidine_kinase	76c675b36c574d0d	c2b8tA_	100	46	94	2	PDB header:transferase	Chain: A: PDB Molecule:thymidine kinase;
Halo_Nar1-Halo_Nar1_00160_hypothetical_protein	be24aa67e0afe98d	d1cooa_	42.3	32	24	SAM domain-like	C-terminal domain of RNA polymerase alpha subunit	C-terminal domain of RNA polymerase alpha subunit
Halo_Nar1-Halo_Nar1_01800_hypothetical_protein	04a357db3e15e71d	c3neuA_	25.1	44	17	1.58	PDB header:structural genomics, unknown function	Chain: A: PDB Molecule:lin1836 protein;
Halo_Nar1-Halo_Nar1_03730_hypothetical_protein	0487fd6381ba5034	c2abyA_	58.8	53	23	UNK	PDB header:unknown function	Chain: A: PDB Molecule:hypothetical protein ta0743;
Halo_Nar1-Halo_Nar1_03510_hypothetical_protein	c6d80adf4191f00e	c2qubG_	99.9	11	94	1.8	PDB header:hydrolase	Chain: G: PDB Molecule:extracellular lipase;
Halo_Nar1-Halo_Nar1_03650_hypothetical_protein	11594e7eea127122	c6az5A_	22.7	55	11	2.2	PDB header:sugar binding protein	Chain: A: PDB Molecule:alpha-amylase;
Halo_Nar1-Halo_Nar1_03530_hypothetical_protein	3ec6b69cfa70fd29	d2dx5a1	85.4	27	22	PH domain-like barrel	PH domain-like	VPS36 N-terminal domain-like
Halo_Nar1-Halo_Nar1_00820_hypothetical_protein	d0ca6196477a1474	c3rurB_	46.2	19	26	1.7	PDB header:metal transport	Chain: B: PDB Molecule:iron-regulated surface determinant protein b;
Halo_Nar1-Halo_Nar1_02190_hypothetical_protein	8f4f8e698f35de8c	c4wiaA_	99.9	14	97	2.2	PDB header:atp-binding protein	Chain: A: PDB Molecule:putative flagella-related protein h;
Halo_Nar1-Halo_Nar1_01070_hypothetical_protein	c43af920cf92d96f	c4uplC_	100	21	98	1.81	PDB header:hydrolase	Chain: C: PDB Molecule:sulfatase family protein;
Halo_Nar1-Halo_Nar1_01810_hypothetical_protein	7ac94f4c35395dab	c2i75A_	48.8	27	41	2.45	PDB header:hydrolase	Chain: A: PDB Molecule:tyrosine-protein phosphatase non-receptor type 4;
Halo_Nar1-Halo_Nar1_02350_hypothetical_protein	edf5134be8af647b	c3jqhA_	45	80	7	2.2	PDB header:sugar binding protein	Chain: A: PDB Molecule:c-type lectin domain family 4 member m;
Halo_Nar1-Halo_Nar1_01770_hypothetical_protein	a6395d7e64cf3a42	c4nn7A_	39.3	50	29	3.78	PDB header:cytokine/cytokine receptor	Chain: A: PDB Molecule:thymic stromal lymphopoietin;
Halo_Nar1-Halo_Nar1_09120_hypothetical_protein	14f323ec9c437931	c5jsiA_	29.9	25	37	2	PDB header:unknown function	Chain: A: PDB Molecule:bacteriorhodopsin;
Halo_Nar1-Halo_Nar1_07120_hypothetical_protein	3be54241ae654a0e	c2x4hA_	60.7	12	83	2.3	PDB header:transcription	Chain: A: PDB Molecule:hypothetical protein sso2273;
Halo_Nar1-Halo_Nar1_11290_hypothetical_protein	58287a286e575be1	c3krtC_	99.7	17	96	2.19	PDB header:oxidoreductase	Chain: C: PDB Molecule:crotonyl coa reductase;
Halo_Nar1-Halo_Nar1_02390_hypothetical_protein	e4df7b5bcbc4e686	c1ecjB_	12	26	45	2.5	PDB header:transferase	Chain: B: PDB Molecule:glutamine phosphoribosylpyrophosphate
Halo_Nar1-Halo_Nar1_11400_hypothetical_protein	2f73a976a00bc805	d1tzyb_	40.2	35	35	Histone-fold	Histone-fold	Nucleosome core histones
Halo_Nar1-Halo_Nar1_00070_hypothetical_protein	c339bb4192625fcc	d1jhfa1	94.2	31	55	DNA/RNA-binding 3-helical bundle	"Winged helix" DNA-binding domain	LexA repressor, N-terminal DNA-binding domain
Halo_Nar1-Halo_Nar1_08280_hypothetical_protein	54d4070dd917c32f	c6v22F_	46	14	27	3.2	PDB header:transport protein	Chain: F: PDB Molecule:calcium-activated potassium channel subunit beta-4;
Halo_Nar1-Halo_Nar1_06340_hypothetical_protein	1144236202e01313	d1ngra_	15.7	67	12	DEATH domain	DEATH domain	DEATH domain, DD
Halo_Nar1-Halo_Nar1_10760_hypothetical_protein	a87e71b06c9deafb	c6gjeB_	39.2	61	19	2.3	PDB header:protein transport	Chain: B: PDB Molecule:cubilin;
Halo_Nar1-Halo_Nar1_06970_hypothetical_protein	b1958e7edf7882a3	c5l2bC_	27	38	40	3.8	PDB header:transport protein	Chain: C: PDB Molecule:nucleoside permease;
Halo_Nar1-Halo_Nar1_02610_hypothetical_protein	4e5a1ecf7346f1a9	c4uutA_	41.5	50	13	2.8	PDB header:transcription	Chain: A: PDB Molecule:homeotic protein ultrabithorax;
Halo_Nar1-Halo_Nar1_09810_hypothetical_protein	cf10cd3cd6facec4	d1wjia_	90.7	31	52	RuvA C-terminal domain-like	UBA-like	UBA domain
Halo_Nar1-Halo_Nar1_06910_hypothetical_protein	ee3c97fefde06970	c4xa6C_	8.5	41	50	3.42	PDB header:motor protein	Chain: C: PDB Molecule:gp7-myh7(1777-1855)-eb1 chimera protein;
Halo_Nar1-Halo_Nar1_03330_hypothetical_protein	94ce566f7eeebbfa	c6d42A_	35.6	80	12	1.75	PDB header:membrane protein	Chain: A: PDB Molecule:intermediate conductance calcium-activated potassium
Halo_Nar1-Halo_Nar1_10000_hypothetical_protein	2f060ebae87d209c	c4krrA_	38.3	33	21	2.12	PDB header:signaling protein	Chain: A: PDB Molecule:wnt inhibitor of dorsal protein;
Halo_Nar1-Halo_Nar1_09270_hypothetical_protein	1973626a3af3a8ce	d2cjsa1	41.4	13	74	C2 domain-like	C2 domain (Calcium/lipid-binding domain, CaLB)	PLC-like (P variant)
Halo_Nar1-Halo_Nar1_06860_hypothetical_protein	9646f8deb0573d4b	c6umlC_	85.6	31	56	3.58	PDB header:ligase	Chain: C: PDB Molecule:protein cereblon;
Halo_Nar1-Halo_Nar1_06920_hypothetical_protein	dc8c972ffd0c98e4	c3dl8F_	35.1	34	34	7.5	PDB header:protein transport	Chain: F: PDB Molecule:protein-export membrane protein secg;
Halo_Nar1-Halo_Nar1_11380_hypothetical_protein	97417528d9bbcf9a	c2omkB_	33.7	39	17	1.8	PDB header:transferase	Chain: B: PDB Molecule:hypothetical protein;
Halo_Nar1-Halo_Nar1_00470_hypothetical_protein	288645600e53ff09	c6m8tA_	22	31	15	1.67	PDB header:lyase	Chain: A: PDB Molecule:flavin prenyltransferase ubix;
Halo_Nar1-Halo_Nar1_05970_hypothetical_protein	dbbd945724819f99	c5vbdA_	15.1	19	51	1.5	PDB header:signaling protein	Chain: A: PDB Molecule:usp9x;
Halo_Nar1-Halo_Nar1_05460_hypothetical_protein	6fd78273bc531a97	c2dxcG_	93.7	21	88	1.9	PDB header:hydrolase	Chain: G: PDB Molecule:thiocyanate hydrolase subunit alpha;
Halo_Nar1-Halo_Nar1_01760_hypothetical_protein	c17086d3c26b673a	c6sz9D_	21.6	57	24	3.7	PDB header:membrane protein	Chain: D: PDB Molecule:dotz;
Halo_Nar1-Halo_Nar1_01350_hypothetical_protein	c4556a49b6ed4371	d2a3qa1	99.9	22	94	all-alpha NTP pyrophosphatases	all-alpha NTP pyrophosphatases	MazG-like
Halo_Nar1-Halo_Nar1_02220_hypothetical_protein	69a6a3fd2c3d73e7
Halo_Nar1-Halo_Nar1_09150_hypothetical_protein	bec76dbcc001c508
Halo_Nar1-Halo_Nar1_11390_hypothetical_protein	b693ce9238c35a3c	c4n21E_	44.7	26	56	1.99	PDB header:viral protein	Chain: E: PDB Molecule:gp2 ectodomain;
Halo_Nar1-Halo_Nar1_00310_hypothetical_protein	57ffcb5a06b142a5	c6cfzG_	28.6	39	25	4.5	PDB header:nuclear protein	Chain: G: PDB Molecule:hsk3;
Halo_Nar1-Halo_Nar1_04500_hypothetical_protein	656ac17109a0416a	d2uubr1	21.9	42	25	DNA/RNA-binding 3-helical bundle	Ribosomal protein S18	Ribosomal protein S18
Halo_Nar1-Halo_Nar1_09030_hypothetical_protein	784c53fe9e715aab	c6p0xA_	10	40	50	2.4	PDB header:unknown function	Chain: A: PDB Molecule:salmonella plasmid virulence: spvb;
Halo_Nar1-Halo_Nar1_01650_hypothetical_protein	184ac76c686e5e10	c6kw3J_	32.4	56	36	7.13	PDB header:dna binding protein/dna	Chain: J: PDB Molecule:nuclear protein sth1/nps1;
Halo_Nar1-Halo_Nar1_06320_hypothetical_protein	a7704950038d8778	c5ce6A_	29.2	12	41	1.7	PDB header:transcription	Chain: A: PDB Molecule:fact-spt16;
Halo_Nar1-Halo_Nar1_09570_hypothetical_protein	7bd97a98d48d0b92	d2rlda1	17.9	42	16	Bromodomain-like	IVS-encoded protein-like	IVS-encoded protein-like
Halo_Nar1-Halo_Nar1_05880_hypothetical_protein	65d907b6023abd14	d2gf4a1	100	27	91	immunoglobulin/albumin-binding domain-like	Vng1086c-like	Vng1086c-like
Halo_Nar1-Halo_Nar1_02150_hypothetical_protein	66051cfa4331b7f8	d2p12a1	26.6	29	62	FomD barrel-like	FomD-like	FomD-like
Halo_Nar1-Halo_Nar1_08910_hypothetical_protein	943546962341d6df	d1ftra2	54.5	67	14	Ferredoxin-like	Formylmethanofuran:tetrahydromethanopterin formyltransferase	Formylmethanofuran:tetrahydromethanopterin formyltransferase
Halo_Nar1-Halo_Nar1_05700_hypothetical_protein	40c68a27b1ab024c	c6z16F_	100	31	88	2.98	PDB header:membrane protein	Chain: F: PDB Molecule:multisubunit na+/h+ antiporter, f subunit;
Halo_Nar1-Halo_Nar1_04340_hypothetical_protein	e9af252ac50b3bc8	c2kpeB_	38.3	41	29	UNK	PDB header:membrane protein	Chain: B: PDB Molecule:glycophorin-a;
Halo_Nar1-Halo_Nar1_07020_hypothetical_protein	54959e385c71c223	c2kmvA_	20.8	42	25	UNK	PDB header:hydrolase	Chain: A: PDB Molecule:copper-transporting atpase 1;
Halo_Nar1-Halo_Nar1_10430_hypothetical_protein	c2e111033da7dc71	c2lxmB_	35	44	48	UNK	PDB header:protein transport	Chain: B: PDB Molecule:charged multivesicular body protein 5;
Halo_Nar1-Halo_Nar1_01740_hypothetical_protein	7ce1543ad9eb4cdc	c4xtrG_	15.7	57	20	2.05	PDB header:hydrolase/transport protein	Chain: G: PDB Molecule:pep12p;
Halo_Nar1-Halo_Nar1_02470_hypothetical_protein	1e80dbd69ebd8c30	c3h8dF_	15	58	21	2.2	PDB header:motor protein/signaling protein	Chain: F: PDB Molecule:disabled homolog 2;
Halo_Nar1-Halo_Nar1_11320_hypothetical_protein	06c9c6afd17a4f5b	c3zj35_	13.3	47	53	3.37	PDB header:toxin/cell adhesion	Chain: 5: PDB Molecule:claudin-2;
Halo_Nar1-Halo_Nar1_12020_hypothetical_protein	34e1d3ccdee8cc66	d2c3ba1	10.4	24	77	Cyclophilin-like	Cyclophilin-like	Cyclophilin (peptidylprolyl isomerase)
Halo_Nar1-Halo_Nar1_06260_hypothetical_protein	af0303a5444b8da8	c3bvoA_	80.2	23	78	3	PDB header:chaperone	Chain: A: PDB Molecule:co-chaperone protein hscb, mitochondrial precursor;
Halo_Nar1-Halo_Nar1_06020_hypothetical_protein	3d5d0517d416a8a9	c2mfrA_	22.9	35	26	UNK	PDB header:transferase	Chain: A: PDB Molecule:insulin receptor;
Halo_Nar1-Halo_Nar1_05530_hypothetical_protein	76d9f44366529c1d	c5z7iC_	21.4	43	27	1.6	PDB header:dna binding protein/dna	Chain: C: PDB Molecule:cell cycle regulatory protein gcra;
Halo_Nar1-Halo_Nar1_07210_hypothetical_protein	f4ac458c20027dbe	c3ougA_	48.7	39	41	1.55	PDB header:lyase	Chain: A: PDB Molecule:aspartate 1-decarboxylase;
Halo_Nar1-Halo_Nar1_06500_hypothetical_protein	ace3b93cf3fa9e50	c6mafB_	17.8	52	51	3.79	PDB header:hydrolase	Chain: B: PDB Molecule:bbvci endonuclease subunit 1;
Halo_Nar1-Halo_Nar1_09420_hypothetical_protein	eac67556d3145bbd	c6sy0C_	27.5	47	20	3.1	PDB header:dna binding protein	Chain: C: PDB Molecule:transcription factor with ap2 domain(s);
Halo_Nar1-Halo_Nar1_09910_hypothetical_protein	b8575e0465342516	d1k4za_	30.6	29	57	Single-stranded right-handed beta-helix	C-terminal domain of adenylylcyclase associated protein	C-terminal domain of adenylylcyclase associated protein
Halo_Nar1-Halo_Nar1_05810_hypothetical_protein	5c06fad970aec657	c3psqA_	21.3	39	36	2.32	PDB header:hydrolase	Chain: A: PDB Molecule:hypothetical exported protein;
Halo_Nar1-Halo_Nar1_02170_hypothetical_protein	ab06bf277c2904a8	c5t3yA_	95.1	18	86	UNK	PDB header:signaling protein	Chain: A: PDB Molecule:two-component system response regulator;
Halo_Nar1-Halo_Nar1_10970_hypothetical_protein	e30df54660c91c8d	c5y7yA_	76.9	26	49	2.4	PDB header:transcription	Chain: A: PDB Molecule:aryl hydrocarbon receptor repressor;
Halo_Nar1-Halo_Nar1_01030_hypothetical_protein	dba98af0c505a251	c3busB_	35.8	12	86	2.65	PDB header:transferase	Chain: B: PDB Molecule:methyltransferase;
Halo_Nar1-Halo_Nar1_06250_hypothetical_protein	ad2b99ba751ab548	c2xxsA_	39.8	86	22	UNK	PDB header:protein binding	Chain: A: PDB Molecule:protein mxig;
Halo_Nar1-Halo_Nar1_01010_hypothetical_protein	023fec0f13e27c53	c6xqnE_	36.6	88	14	3.3	PDB header:transport protein/calcium binding protei	Chain: E: PDB Molecule:protein emre homolog, mitochondrial-like protein;
Halo_Nar1-Halo_Nar1_06960_hypothetical_protein	1eb69e1c3c698d91	d2gf4a1	94.5	32	62	immunoglobulin/albumin-binding domain-like	Vng1086c-like	Vng1086c-like
Halo_Nar1-Halo_Nar1_06560_hypothetical_protein	bddc8b31538b584d	c3a44D_	59.9	29	84	3.31	PDB header:metal binding protein	Chain: D: PDB Molecule:hydrogenase nickel incorporation protein hypa;
Halo_Nar1-Halo_Nar1_04250_hypothetical_protein	33fa473593a357b6	d1dgsa1	45.4	63	17	SAM domain-like	RuvA domain 2-like	NAD+-dependent DNA ligase, domain 3
Halo_Nar1-Halo_Nar1_05990_hypothetical_protein	9f2bf9b4819a2532	c6b8hb_	25.4	27	57	3.6	PDB header:membrane protein	Chain: B: PDB Molecule:atp synthase subunit alpha, mitochondrial;
Halo_Nar1-Halo_Nar1_04300_hypothetical_protein	601aac3a5fc88a39	c5aonB_	16.1	36	21	1.65	PDB header:signaling protein	Chain: B: PDB Molecule:peroxin 14;
Halo_Nar1-Halo_Nar1_06840_hypothetical_protein	b52f7e697d140f5c	c6n7pX_	21.8	23	47	3.6	PDB header:rna binding protein	Chain: X: PDB Molecule:nuclear cap-binding protein complex subunit 1;
Halo_Nar1-Halo_Nar1_09350_hypothetical_protein	28bbd959af7b6da3	c2iifA_	96.8	42	61	2.72	PDB header:recombination/dna	Chain: A: PDB Molecule:integration host factor;
Halo_Nar1-Halo_Nar1_03490_hypothetical_protein	007ba83334d5d0b3	c7k7aA_	36.2	63	16	UNK	PDB header:apoptosis	Chain: A: PDB Molecule:tumor necrosis factor receptor superfamily member 1a;
Halo_Nar1-Halo_Nar1_09870_hypothetical_protein	8c14ac7e18eddb69	c2e76G_	65.5	40	27	3.41	PDB header:photosynthesis	Chain: G: PDB Molecule:cytochrome b6-f complex subunit 5;
Halo_Nar1-Halo_Nar1_03520_hypothetical_protein	149cc0253172c14f	c4csdA_	58.9	47	16	1.35	PDB header:fucose-binding protein	Chain: A: PDB Molecule:fucose-binding lectin protein;
Halo_Nar1-Halo_Nar1_02290_hypothetical_protein	f96193b27ebfac83	c5jcpB_	57.8	64	26	2.1	PDB header:signaling protein,hydrolase	Chain: B: PDB Molecule:arf-gap with rho-gap domain, ank repeat and ph domain-
Halo_Nar1-Halo_Nar1_11040_hypothetical_protein	5886b5d63ad4d472	c2l0kA_	65	58	29	UNK	PDB header:transcription	Chain: A: PDB Molecule:stage iii sporulation protein d;
Halo_Nar1-Halo_Nar1_04260_hypothetical_protein	55c89dd10cc32145	d2rdva_	21.9	50	13	Rubredoxin-like	Rubredoxin-like	Rubredoxin
Halo_Nar1-Halo_Nar1_03310_hypothetical_protein	6603781d61753164	c4rrcA_	53.7	35	36	1.86	PDB header:ligase	Chain: A: PDB Molecule:probable threonine--trna ligase 2;
Halo_Nar1-Halo_Nar1_05820_hypothetical_protein	88b33425fce7d161	c6j05B_	94.2	21	95	1.86	PDB header:transcription	Chain: B: PDB Molecule:transcriptional regulator arsr;
Halo_Nar1-Halo_Nar1_05870_hypothetical_protein	4e701643cf0cc5c7	d1wt8a1	31	70	10	Knottins (small inhibitors, toxins, lectins)	Scorpion toxin-like	Short-chain scorpion toxins
Halo_Nar1-Halo_Nar1_00760_hypothetical_protein	ed3bbe5d3fc6cb02	d1vqow1	45.5	14	70	Ribosomal protein L30p/L7e	Ribosomal protein L30p/L7e	Ribosomal protein L30p/L7e
Halo_Nar1-Halo_Nar1_05760_hypothetical_protein	e97727a616c64a6c	c6qwjQ_	42.3	52	39	4.5	PDB header:photosynthesis	Chain: Q: PDB Molecule:photosystem i reaction center subunit ix;
Halo_Nar1-Halo_Nar1_00080_hypothetical_protein	2dadd48d16f85434	c4auvH_	25.2	57	16	2	PDB header:apoptosis	Chain: H: PDB Molecule:breast cancer metastasis suppressor 1;
Halo_Nar1-Halo_Nar1_11240_hypothetical_protein	c48761895bb0b0c8	c4u1eB_	49.7	34	56	2	PDB header:translation	Chain: B: PDB Molecule:eukaryotic translation initiation factor 3 subunit b;
Halo_Nar1-Halo_Nar1_10610_hypothetical_protein	7142668b733338ad	c6majB_	13	46	30	2.14	PDB header:antitumor protein/inhibitor	Chain: B: PDB Molecule:brd1 protein;
Halo_Nar1-Halo_Nar1_00020_hypothetical_protein	5eba1e8533894f03	d1tp4a_	23.8	25	31	XPC-binding domain	XPC-binding domain	XPC-binding domain
Halo_Nar1-Halo_Nar1_00940_hypothetical_protein	33f14e590740b892	c5yr0A_	20.2	50	52	1.9	PDB header:endocytosis	Chain: A: PDB Molecule:beclin-1;
Halo_Nar1-Halo_Nar1_11370_hypothetical_protein	58299d08eca619f5	d1x9ba_	40.6	38	20	Protozoan pheromone-like	Hypothetical membrane protein Ta0354, soluble domain	Hypothetical membrane protein Ta0354, soluble domain
Halo_Nar1-Halo_Nar1_11340_hypothetical_protein	6ada105a86cc42d9	c6rflF_	27.2	27	67	2.76	PDB header:viral protein	Chain: F: PDB Molecule:dna-directed rna polymerase 19 kda subunit;
Halo_Nar1-Halo_Nar1_04490_hypothetical_protein	dbf0dcb2d7d1c763	c4wybJ_	25.4	45	27	3.49	PDB header:contractile protein/protein binding	Chain: J: PDB Molecule:bud site selection protein 6;
Halo_Nar1-Halo_Nar1_07320_hypothetical_protein	6a070631789b4424	c2m0aA_	20.6	30	45	UNK	PDB header:hydrolase	Chain: A: PDB Molecule:non-structural protein 3;
Halo_Nar1-Halo_Nar1_08770_hypothetical_protein	3c2d40250c94bccb	c5yq72_	30.9	62	30	4.1	PDB header:photosynthesis	Chain: 2: PDB Molecule:beta subunit of light-harvesting 1;
Halo_Nar1-Halo_Nar1_04410_hypothetical_protein	71461817842f1333	d2cg7a2	20	24	16	FnI-like domain	FnI-like domain	Fibronectin type I module

## Sheet: Supplementary Dataset 5
Supplementary Dataset 5 FoldSeek search output for OmegaFold structural predictions of Ca. Nha. antarcticus proteins
Query	Hit	fident	alnlen	mismatch	gapopen	qstart	qend	tstart	tend	evalue	bits	Uni_ID	RefSeq_ID	GO_Terms	NCBI-Taxon	NCBI-Taxon_Names	GO_Descriptions
Halo_Nar1-Halo_Nar1_08590_ATPase_RavA.pdb	AF-A0A842SBP5-F1-model_v4	0.464	336	178	0	1	336	34	367	6.995e-42	1819	A0A842SBP5		GO:0005524; GO:0016887	2026803	Candidatus Woesearchaeota archaeon	GO:ATP binding GO:ATP hydrolysis activity
Halo_Nar1-Halo_Nar1_08590_ATPase_RavA.pdb	AF-A0A5C6EWQ2-F1-model_v4	0.466	327	173	0	10	336	44	368	6.987e-41	1778	A0A5C6EWQ2		GO:0005524; GO:0016887	2528032	Candidatus Brocadiaceae bacterium B188	GO:ATP binding GO:ATP hydrolysis activity
Halo_Nar1-Halo_Nar1_08590_ATPase_RavA.pdb	AF-A0A2D6P2Y9-F1-model_v4	0.447	325	179	0	12	336	41	365	3.558e-40	1749	A0A2D6P2Y9		GO:0005524; GO:0016887	1906665	archaea archaeon, archaeon	GO:ATP binding GO:ATP hydrolysis activity
Halo_Nar1-Halo_Nar1_08590_ATPase_RavA.pdb	AF-A0A7Z9L0K9-F1-model_v4	0.468	327	172	0	10	336	43	367	1.713e-39	1721	A0A7Z9L0K9		GO:0005524; GO:0016887	2021391	Flavobacteriales bacterium	GO:ATP binding GO:ATP hydrolysis activity
Halo_Nar1-Halo_Nar1_08590_ATPase_RavA.pdb	AF-A0A2S9XU92-F1-model_v4	0.44	336	186	0	1	336	1	334	1.917e-39	1719	A0A2S9XU92		GO:0005524; GO:0016887	215803	DSM 15217, Enhygromyxa salina Iizuka et al. 2003, Enhygromyxa salina, JCM 11769, strain SHK-1	GO:ATP binding GO:ATP hydrolysis activity
Halo_Nar1-Halo_Nar1_08590_ATPase_RavA.pdb	AF-A0A7C2FJ47-F1-model_v4	0.481	320	165	0	17	336	77	394	4.706e-39	1703	A0A7C2FJ47		GO:0005524; GO:0016887	2026724	Chloroflexota bacterium	GO:ATP binding GO:ATP hydrolysis activity
Halo_Nar1-Halo_Nar1_08590_ATPase_RavA.pdb	AF-A0A1V6A1V7-F1-model_v4	0.437	333	186	0	4	335	222	554	6.59e-39	1697	A0A1V6A1V7		GO:0016020; GO:0005524; GO:0016887	1866935	bacterium ADurb.Bin157	GO:membrane GO:ATP binding GO:ATP hydrolysis activity
Halo_Nar1-Halo_Nar1_08590_ATPase_RavA.pdb	AF-A0A3D3AMJ7-F1-model_v4	0.448	327	176	0	10	336	5	324	1.222e-38	1686	A0A3D3AMJ7		GO:0005524; GO:0016887	2053615	Spirochaetia bacterium	GO:ATP binding GO:ATP hydrolysis activity
Halo_Nar1-Halo_Nar1_08590_ATPase_RavA.pdb	AF-A0A1T4JLL3-F1-model_v4	0.458	333	177	0	4	336	2	329	1.81e-38	1679	A0A1T4JLL3		GO:0005524; GO:0016887	261392	ATCC BAA-908, CIP 108245, culture-collection:ATCC:BAA:908, JCM 12342, strain 14V28, Treponema porcinum Nordhoff et al. 2005, Treponema porcinum, Treponema sp. 14V28	GO:ATP binding GO:ATP hydrolysis activity
Halo_Nar1-Halo_Nar1_08590_ATPase_RavA.pdb	AF-A0A6N7FSB8-F1-model_v4	0.451	317	172	0	20	336	17	330	1.915e-38	1678	A0A6N7FSB8		GO:0005524; GO:0016887; GO:0016491	2080302	Acidimicrobiia bacterium	GO:ATP binding GO:ATP hydrolysis activity GO:oxidoreductase activity
Halo_Nar1-Halo_Nar1_08590_ATPase_RavA.pdb	AF-A0A1S6GYM4-F1-model_v4	0.433	318	177	0	14	331	22	335	2.266e-38	1675	A0A1S6GYM4		GO:0005524; GO:0016887	115547	uncultured Archaea archaeon, uncultured archaeon, uncultured archaeoote	GO:ATP binding GO:ATP hydrolysis activity
Halo_Nar1-Halo_Nar1_08590_ATPase_RavA.pdb	AF-A0A7W0KRR3-F1-model_v4	0.432	324	182	0	13	336	7	327	2.266e-38	1675	A0A7W0KRR3		GO:0005524; GO:0016887	2080302	Acidimicrobiia bacterium	GO:ATP binding GO:ATP hydrolysis activity
Halo_Nar1-Halo_Nar1_08590_ATPase_RavA.pdb	AF-M6VPG4-F1-model_v4	0.41	323	189	0	14	336	37	358	3.356e-38	1668	M6VPG4		GO:0005524; GO:0016887	1193059	Leptospira santarosai str. CBC1416	GO:ATP binding GO:ATP hydrolysis activity
Halo_Nar1-Halo_Nar1_08590_ATPase_RavA.pdb	AF-A0A0S8FRT3-F1-model_v4	0.475	323	166	0	14	336	2	319	3.55e-38	1667	A0A0S8FRT3		GO:0005524; GO:0016887	1704029	Planctomycetes bacterium SM23_32	GO:ATP binding GO:ATP hydrolysis activity
Halo_Nar1-Halo_Nar1_08590_ATPase_RavA.pdb	AF-A0A7H0H8S6-F1-model_v4	0.453	320	173	0	17	336	20	336	3.755e-38	1666	A0A7H0H8S6		GO:0005524; GO:0016887	1285901	JCM 17540, KEMB 5401-076, KEMB:5401-076, strain LNB-140, Tessaracoccus defluvii, Tessaracoccus defluvii Srinivasan et al. 2017, Tessaracoccus sp. LNB-140	GO:ATP binding GO:ATP hydrolysis activity
Halo_Nar1-Halo_Nar1_08590_ATPase_RavA.pdb	AF-A0A3G5HMD1-F1-model_v4	0.428	320	181	0	17	336	35	351	3.755e-38	1666	A0A3G5HMD1		GO:0005524; GO:0016887	556499	CCUG 57100, DSM 21887, JCM 16571, NCTC 13654, Propionibacterium acidifaciens Downes and Wade 2009, Propionibacterium acidifaciens, Propionibacterium genomosp. C1, Propionibacterium genomospecies C1, Propionibacterium sp. C3M_31, strain C3M_31	GO:ATP binding GO:ATP hydrolysis activity
Halo_Nar1-Halo_Nar1_08590_ATPase_RavA.pdb	AF-A0A519X044-F1-model_v4	0.484	313	160	0	24	336	2	313	4.7e-38	1662	A0A519X044		GO:0005524; GO:0016887	1411316	Pedobacter sp.	GO:ATP binding GO:ATP hydrolysis activity
Halo_Nar1-Halo_Nar1_07250_Undecaprenyl-diphosphatase.pdb	AF-A0A7X7N7Z5-F1-model_v4	0.201	264	204	0	1	264	1	256	1.461e-07	523	A0A7X7N7Z5		GO:0005886; GO:0050380; GO:0016311; GO:0046677	1932692	Lentisphaerae bacterium, Lentisphaerota bacterium	GO:plasma membrane GO:undecaprenyl-diphosphatase activity GO:dephosphorylation GO:response to antibiotic
Halo_Nar1-Halo_Nar1_07250_Undecaprenyl-diphosphatase.pdb	AF-A0A1W9P3J9-F1-model_v4	0.225	216	157	0	48	263	9	211	1.667e-07	520	A0A1W9P3J9		GO:0005886; GO:0050380; GO:0016311; GO:0046677	1968528	Candidatus Omnitrophica bacterium 4484_213	GO:plasma membrane GO:undecaprenyl-diphosphatase activity GO:dephosphorylation GO:response to antibiotic
Halo_Nar1-Halo_Nar1_07250_Undecaprenyl-diphosphatase.pdb	AF-I0ILL6-F1-model_v4	0.248	232	164	0	47	265	2	233	1.667e-07	520	I0ILL6		GO:0005886; GO:0016301; GO:0050380; GO:0016311; GO:0016310; GO:0046677	1162668	Leptospirillum ferrooxidans C2-3, Leptospirillum ferrooxidans strain C2-3, Leptospirillum ferrooxidans str. C2-3	GO:plasma membrane GO:kinase activity GO:undecaprenyl-diphosphatase activity GO:dephosphorylation GO:phosphorylation GO:response to antibiotic
Halo_Nar1-Halo_Nar1_07250_Undecaprenyl-diphosphatase.pdb	AF-A0A3A0BCW4-F1-model_v4	0.183	264	210	0	1	264	1	258	1.743e-07	519	A0A3A0BCW4		GO:0005886; GO:0050380; GO:0071555; GO:0016311; GO:0009252; GO:0008360; GO:0046677	2093373	Candidatus Microgenomates bacterium, Microgenomates bacterium	GO:plasma membrane GO:undecaprenyl-diphosphatase activity GO:cell wall organization GO:dephosphorylation GO:peptidoglycan biosynthetic process GO:regulation of cell shape GO:response to antibiotic
Halo_Nar1-Halo_Nar1_07250_Undecaprenyl-diphosphatase.pdb	AF-A0A3D1G3M1-F1-model_v4	0.232	265	200	0	2	266	1	262	1.743e-07	519	A0A3D1G3M1		GO:0005886; GO:0050380; GO:0071555; GO:0016311; GO:0009252; GO:0008360; GO:0046677	1913988	Alphaproteobacteria bacterium	GO:plasma membrane GO:undecaprenyl-diphosphatase activity GO:cell wall organization GO:dephosphorylation GO:peptidoglycan biosynthetic process GO:regulation of cell shape GO:response to antibiotic
Halo_Nar1-Halo_Nar1_07250_Undecaprenyl-diphosphatase.pdb	AF-A0A517R2M9-F1-model_v4	0.236	261	191	0	6	266	3	253	1.821e-07	518	A0A517R2M9		GO:0005886; GO:0050380; GO:0071555; GO:0016311; GO:0009252; GO:0008360; GO:0046677	2527980	Planctomycetes bacterium Pan189	GO:plasma membrane GO:undecaprenyl-diphosphatase activity GO:cell wall organization GO:dephosphorylation GO:peptidoglycan biosynthetic process GO:regulation of cell shape GO:response to antibiotic
Halo_Nar1-Halo_Nar1_07250_Undecaprenyl-diphosphatase.pdb	AF-A0A7W1NDR5-F1-model_v4	0.196	259	206	0	3	261	6	262	1.821e-07	518	A0A7W1NDR5		GO:0005886; GO:0050380; GO:0071555; GO:0016311; GO:0009252; GO:0008360; GO:0046677	2026780	Planctomycetaeota bacterium, Planctomycetes bacterium, Planctomycetota bacterium	GO:plasma membrane GO:undecaprenyl-diphosphatase activity GO:cell wall organization GO:dephosphorylation GO:peptidoglycan biosynthetic process GO:regulation of cell shape GO:response to antibiotic
Halo_Nar1-Halo_Nar1_07250_Undecaprenyl-diphosphatase.pdb	AF-A0A523XE19-F1-model_v4	0.243	223	168	0	44	266	5	227	1.903e-07	517	A0A523XE19		GO:0005886; GO:0050380; GO:0016311; GO:0046677	2250710	candidate division TA06 bacterium	GO:plasma membrane GO:undecaprenyl-diphosphatase activity GO:dephosphorylation GO:response to antibiotic
Halo_Nar1-Halo_Nar1_07250_Undecaprenyl-diphosphatase.pdb	AF-A0A520D6R8-F1-model_v4	0.181	237	192	0	29	265	3	237	1.903e-07	517	A0A520D6R8		GO:0005886; GO:0050380; GO:0016311; GO:0046677	1871043	Variovorax sp.	GO:plasma membrane GO:undecaprenyl-diphosphatase activity GO:dephosphorylation GO:response to antibiotic
Halo_Nar1-Halo_Nar1_07250_Undecaprenyl-diphosphatase.pdb	AF-A0A3E2JMU3-F1-model_v4	0.222	268	203	0	3	264	6	273	1.903e-07	517	A0A3E2JMU3		GO:0005886; GO:0050380; GO:0071555; GO:0016311; GO:0009252; GO:0008360; GO:0046677	1758642	Bacillus sp. V59.32b	GO:plasma membrane GO:undecaprenyl-diphosphatase activity GO:cell wall organization GO:dephosphorylation GO:peptidoglycan biosynthetic process GO:regulation of cell shape GO:response to antibiotic
Halo_Nar1-Halo_Nar1_07250_Undecaprenyl-diphosphatase.pdb	AF-A6TE36-F1-model_v4	0.234	264	199	0	3	263	7	270	1.989e-07	516	A6TE36	WP_004144532.1	GO:0005886; GO:0050380; GO:0071555; GO:0016311; GO:0009252; GO:0008360; GO:0046677	272620	Klebsiella pneumoniae MCG 78578, Klebsiella pneumoniae str. MCG 78578, Klebsiella pneumoniae subsp. pneumoniae ATCC 700721, Klebsiella pneumoniae subsp. pneumoniae MGH 78578, Klebsiella pneumoniae subsp. pneumoniae strain MGH 78578, Klebsiella pneumoniae subsp. pneumoniae str. MGH 78578	GO:plasma membrane GO:undecaprenyl-diphosphatase activity GO:cell wall organization GO:dephosphorylation GO:peptidoglycan biosynthetic process GO:regulation of cell shape GO:response to antibiotic
Halo_Nar1-Halo_Nar1_07250_Undecaprenyl-diphosphatase.pdb	AF-A0A377U0J0-F1-model_v4	0.227	264	201	0	3	263	45	308	1.989e-07	516	A0A377U0J0		GO:0005886; GO:0050380; GO:0071555; GO:0016311; GO:0009252; GO:0008360; GO:0046677	573	ATCC 13883, Bacillus pneumoniae (Schroeter 1886) Flugge 1886, Bacillus pneumoniae, Bacterium pneumoniae crouposae, Bacterium pneumoniae crouposae Zopf 1885, CCUG 225, CDC 298-53, CIP 82.91, DSM 30104, HAMBI 450, Hyalococcus pneumoniae Schroeter 1886, Hyalococcus pneumoniae, IAM 14200, IFO 14940, JCM 1662, 'Klebsiella aerogenes' (Kruse) Taylor et al. 1956, Klebsiella pneumoniae aerogenes, Klebsiel…	GO:plasma membrane GO:undecaprenyl-diphosphatase activity GO:cell wall organization GO:dephosphorylation GO:peptidoglycan biosynthetic process GO:regulation of cell shape GO:response to antibiotic
Halo_Nar1-Halo_Nar1_07250_Undecaprenyl-diphosphatase.pdb	AF-A0A7C3SUV0-F1-model_v4	0.206	262	206	0	3	264	5	265	2.079e-07	515	A0A7C3SUV0		GO:0005886; GO:0050380; GO:0071555; GO:0016311; GO:0009252; GO:0008360; GO:0046677	2030809	Candidatus Hydrogenedentes bacterium	GO:plasma membrane GO:undecaprenyl-diphosphatase activity GO:cell wall organization GO:dephosphorylation GO:peptidoglycan biosynthetic process GO:regulation of cell shape GO:response to antibiotic
Halo_Nar1-Halo_Nar1_07250_Undecaprenyl-diphosphatase.pdb	AF-A0A389M4U7-F1-model_v4	0.23	270	203	0	3	266	7	276	2.079e-07	515	A0A389M4U7		GO:0005886; GO:0050380; GO:0071555; GO:0016311; GO:0009252; GO:0008360; GO:0046677	2049044	Erysipelotrichaceae bacterium	GO:plasma membrane GO:undecaprenyl-diphosphatase activity GO:cell wall organization GO:dephosphorylation GO:peptidoglycan biosynthetic process GO:regulation of cell shape GO:response to antibiotic
Halo_Nar1-Halo_Nar1_07250_Undecaprenyl-diphosphatase.pdb	AF-A0A4U1HMQ5-F1-model_v4	0.226	266	203	0	1	266	1	263	2.173e-07	514	A0A4U1HMQ5		GO:0005886; GO:0016301; GO:0050380; GO:0016311; GO:0016310; GO:0046677	2567896	CGMCC 1.16875, KCTC 72136, Polyangium aurulentum, Polyangium aurulentum Wang et al. 2021, Polyangium sp. SDU3-1, strain SDU3-1	GO:plasma membrane GO:kinase activity GO:undecaprenyl-diphosphatase activity GO:dephosphorylation GO:phosphorylation GO:response to antibiotic
Halo_Nar1-Halo_Nar1_07250_Undecaprenyl-diphosphatase.pdb	AF-A0A4P5XNW5-F1-model_v4	0.212	265	205	0	2	266	13	273	2.271e-07	513	A0A4P5XNW5		GO:0005886; GO:0050380; GO:0071555; GO:0016311; GO:0009252; GO:0008360; GO:0046677	2026780	Planctomycetaeota bacterium, Planctomycetes bacterium, Planctomycetota bacterium	GO:plasma membrane GO:undecaprenyl-diphosphatase activity GO:cell wall organization GO:dephosphorylation GO:peptidoglycan biosynthetic process GO:regulation of cell shape GO:response to antibiotic
Halo_Nar1-Halo_Nar1_07250_Undecaprenyl-diphosphatase.pdb	AF-A0A3M1ZD16-F1-model_v4	0.226	231	176	0	3	233	4	231	2.48e-07	511	A0A3M1ZD16		GO:0005886; GO:0050380; GO:0016311; GO:0046677	2026724	Chloroflexota bacterium	GO:plasma membrane GO:undecaprenyl-diphosphatase activity GO:dephosphorylation GO:response to antibiotic
Halo_Nar1-Halo_Nar1_07250_Undecaprenyl-diphosphatase.pdb	AF-A0A1F5Z6V0-F1-model_v4	0.186	265	207	0	1	265	1	255	2.48e-07	511	A0A1F5Z6V0		GO:0005886; GO:0050380; GO:0071555; GO:0016311; GO:0009252; GO:0008360; GO:0046677	1798376	Candidatus Gottesmanbacteria bacterium RIFCSPHIGHO2_01_FULL_40_15	GO:plasma membrane GO:undecaprenyl-diphosphatase activity GO:cell wall organization GO:dephosphorylation GO:peptidoglycan biosynthetic process GO:regulation of cell shape GO:response to antibiotic
Halo_Nar1-Halo_Nar1_07250_Undecaprenyl-diphosphatase.pdb	AF-A0A0G1MPD2-F1-model_v4	0.193	264	199	0	1	264	1	247	2.592e-07	510	A0A0G1MPD2		GO:0005886; GO:0050380; GO:0071555; GO:0016311; GO:0009252; GO:0008360; GO:0046677	1618958	Parcubacteria group bacterium GW2011_GWF1_45_5	GO:plasma membrane GO:undecaprenyl-diphosphatase activity GO:cell wall organization GO:dephosphorylation GO:peptidoglycan biosynthetic process GO:regulation of cell shape GO:response to antibiotic
Halo_Nar1-Halo_Nar1_07250_Undecaprenyl-diphosphatase.pdb	AF-A0A2V2EDH5-F1-model_v4	0.206	271	209	0	3	266	11	281	2.592e-07	510	A0A2V2EDH5		GO:0005886; GO:0050380; GO:0016311; GO:0046677	1898207	Clostridiales bacterium	GO:plasma membrane GO:undecaprenyl-diphosphatase activity GO:dephosphorylation GO:response to antibiotic
Halo_Nar1-Halo_Nar1_07250_Undecaprenyl-diphosphatase.pdb	AF-A0A512HAG0-F1-model_v4	0.183	264	211	0	1	259	24	287	2.709e-07	509	A0A512HAG0		GO:0005886; GO:0050380; GO:0016311; GO:0046677	478448	KCTC 5960, NBRC 107573, Pararhodospirillum oryzae (Lakshmi et al. 2013) Lakshmi et al. 2014, Pararhodospirillum oryzae, Rhodospirillum oryzae Lakshmi et al. 2013, Rhodospirillum oryzae, strain JA318	GO:plasma membrane GO:undecaprenyl-diphosphatase activity GO:dephosphorylation GO:response to antibiotic
Halo_Nar1-Halo_Nar1_07250_Undecaprenyl-diphosphatase.pdb	AF-A0A1K1LBX6-F1-model_v4	0.19	265	211	0	3	267	4	264	2.832e-07	508	A0A1K1LBX6	WP_072332175.1	GO:0005886; GO:0050380; GO:0071555; GO:0016311; GO:0009252; GO:0008360; GO:0046677	901	ATCC 29098, Desulfomonas pigra Moore et al. 1976, Desulfomonas pigra, Desulfovibrio piger (Moore et al. 1976) Loubinoux et al. 2002, Desulfovibrio piger, DSM 749	GO:plasma membrane GO:undecaprenyl-diphosphatase activity GO:cell wall organization GO:dephosphorylation GO:peptidoglycan biosynthetic process GO:regulation of cell shape GO:response to antibiotic
Halo_Nar1-Halo_Nar1_07250_Undecaprenyl-diphosphatase.pdb	AF-Q6D159-F1-model_v4	0.231	263	200	0	3	263	7	269	2.832e-07	508	Q6D159	WP_011095092.1	GO:0005886; GO:0050380; GO:0071555; GO:0016311; GO:0009252; GO:0008360; GO:0046677	218491	Erwinia carotovora subsp. atroseptica SCRI1043, Erwinia carotovora subsp. atroseptica str. SCRI1043, Pectobacterium atrosepticum SCRI1043, Pectobacterium atrosepticum strain SCRI1043, Pectobacterium atrosepticum str. SCRI1043, Pectobacterium carotovora subsp. atroseptica SCRI1043, Pectobacterium carotovora subsp. atroseptica str. SCRI1043	GO:plasma membrane GO:undecaprenyl-diphosphatase activity GO:cell wall organization GO:dephosphorylation GO:peptidoglycan biosynthetic process GO:regulation of cell shape GO:response to antibiotic
Halo_Nar1-Halo_Nar1_07250_Undecaprenyl-diphosphatase.pdb	AF-A0A7C4QXL4-F1-model_v4	0.213	265	200	0	1	265	1	255	2.959e-07	507	A0A7C4QXL4		GO:0005886; GO:0050380; GO:0071555; GO:0016311; GO:0009252; GO:0008360; GO:0046677	1869227	Bacteria bacterium, Bacterial sp., Bacteria sp., bacterium, Bacterium sp., unclassified bacterium, unidentified bacteria, unidentified bacterium, unidentified eubacterium, unknown bacteria, Unknown eubacteria, Unknown eubacterium	GO:plasma membrane GO:undecaprenyl-diphosphatase activity GO:cell wall organization GO:dephosphorylation GO:peptidoglycan biosynthetic process GO:regulation of cell shape GO:response to antibiotic
Halo_Nar1-Halo_Nar1_07250_Undecaprenyl-diphosphatase.pdb	AF-A0A4Q3JEF5-F1-model_v4	0.203	240	188	0	27	266	2	238	3.093e-07	506	A0A4Q3JEF5		GO:0005886; GO:0050380; GO:0016311; GO:0046677	1909294	Hyphomicrobiales bacterium, Rhizobiales bacterium	GO:plasma membrane GO:undecaprenyl-diphosphatase activity GO:dephosphorylation GO:response to antibiotic
Halo_Nar1-Halo_Nar1_07250_Undecaprenyl-diphosphatase.pdb	AF-A4IJS3-F1-model_v4	0.226	265	201	0	3	263	6	270	3.232e-07	505	A4IJS3	WP_011886664.1	GO:0005886; GO:0050380; GO:0071555; GO:0016311; GO:0009252; GO:0008360; GO:0046677	420246	Geobacillus thermodenitrificans NG80-2, Geobacillus thermodenitrificans strain NG80-2, Geobacillus thermodenitrificans str. NG80-2	GO:plasma membrane GO:undecaprenyl-diphosphatase activity GO:cell wall organization GO:dephosphorylation GO:peptidoglycan biosynthetic process GO:regulation of cell shape GO:response to antibiotic
Halo_Nar1-Halo_Nar1_07250_Undecaprenyl-diphosphatase.pdb	AF-A0A1F9UBQ4-F1-model_v4	0.23	254	183	0	10	263	2	240	3.531e-07	503	A0A1F9UBQ4		GO:0005886; GO:0050380; GO:0071555; GO:0016311; GO:0009252; GO:0008360; GO:0046677	1797947	Elusimicrobia bacterium RIFCSPLOWO2_01_FULL_60_11	GO:plasma membrane GO:undecaprenyl-diphosphatase activity GO:cell wall organization GO:dephosphorylation GO:peptidoglycan biosynthetic process GO:regulation of cell shape GO:response to antibiotic
Halo_Nar1-Halo_Nar1_07250_Undecaprenyl-diphosphatase.pdb	AF-A0A0Q8SV31-F1-model_v4	0.214	243	185	0	3	245	6	242	3.69e-07	502	A0A0Q8SV31	WP_057201204.1	GO:0005886; GO:0050380; GO:0016311; GO:0046677	1736492	Acidovorax sp. Root217	GO:plasma membrane GO:undecaprenyl-diphosphatase activity GO:dephosphorylation GO:response to antibiotic
Halo_Nar1-Halo_Nar1_07250_Undecaprenyl-diphosphatase.pdb	AF-A0A7X2V5F7-F1-model_v4	0.206	269	208	0	3	265	6	274	3.69e-07	502	A0A7X2V5F7		GO:0005886; GO:0050380; GO:0071555; GO:0016311; GO:0009252; GO:0008360; GO:0046677	1491830	Bacillus mangrovi Gupta et al. 2017, Bacillus mangrovi, Bacillus sp. AK61, JCM 31087, KCTC 33872, Metabacillus mangrovi (Gupta et al. 2017) Gupta et al. 2020, Metabacillus mangrovi, MTCC 12015, strain AK61	GO:plasma membrane GO:undecaprenyl-diphosphatase activity GO:cell wall organization GO:dephosphorylation GO:peptidoglycan biosynthetic process GO:regulation of cell shape GO:response to antibiotic
Halo_Nar1-Halo_Nar1_07250_Undecaprenyl-diphosphatase.pdb	AF-A0A2G6L0H1-F1-model_v4	0.259	223	164	0	44	265	11	233	4.031e-07	500	A0A2G6L0H1		GO:0005886; GO:0050380; GO:0016311; GO:0046677	1913989	Gammaproteobacteria bacterium	GO:plasma membrane GO:undecaprenyl-diphosphatase activity GO:dephosphorylation GO:response to antibiotic
Halo_Nar1-Halo_Nar1_07250_Undecaprenyl-diphosphatase.pdb	AF-Q8D281-F1-model_v4	0.175	261	215	0	3	263	4	264	4.031e-07	500	Q8D281	WP_011070277.1	GO:0005886; GO:0050380; GO:0071555; GO:0016311; GO:0009252; GO:0008360; GO:0046677	36870	Glossina brevipalpis P-endosymbiont, Wigglesworthia brevipalpis, Wigglesworthia glossinidia brevipalpis, Wigglesworthia glossinidia endosymbiont of Glossina brevipalpis	GO:plasma membrane GO:undecaprenyl-diphosphatase activity GO:cell wall organization GO:dephosphorylation GO:peptidoglycan biosynthetic process GO:regulation of cell shape GO:response to antibiotic
Halo_Nar1-Halo_Nar1_07250_Undecaprenyl-diphosphatase.pdb	AF-A0A3B0YIW4-F1-model_v4	0.212	317	207	0	3	266	7	323	4.212e-07	499	A0A3B0YIW4		GO:0005886; GO:0050380; GO:0016311	652676	hydrothermal vent metagenome	GO:plasma membrane GO:undecaprenyl-diphosphatase activity GO:dephosphorylation
Halo_Nar1-Halo_Nar1_07250_Undecaprenyl-diphosphatase.pdb	AF-A0A7C2SBG1-F1-model_v4	0.2	237	186	0	29	265	4	237	4.601e-07	497	A0A7C2SBG1		GO:0005886; GO:0050380; GO:0071555; GO:0016311; GO:0009252; GO:0008360; GO:0046677	2026725	Chromatiales bacterium	GO:plasma membrane GO:undecaprenyl-diphosphatase activity GO:cell wall organization GO:dephosphorylation GO:peptidoglycan biosynthetic process GO:regulation of cell shape GO:response to antibiotic
Halo_Nar1-Halo_Nar1_07250_Undecaprenyl-diphosphatase.pdb	AF-B3DFB4-F1-model_v4	0.22	258	197	0	13	266	2	259	5.026e-07	495	B3DFB4	WP_011394255.1	GO:0005886; GO:0050380; GO:0071555; GO:0016311; GO:0009252; GO:0008360; GO:0046677	449447	Microcystis aeruginosa NIES-843	GO:plasma membrane GO:undecaprenyl-diphosphatase activity GO:cell wall organization GO:dephosphorylation GO:peptidoglycan biosynthetic process GO:regulation of cell shape GO:response to antibiotic
Halo_Nar1-Halo_Nar1_07250_Undecaprenyl-diphosphatase.pdb	AF-A0A0E3U330-F1-model_v4	0.229	263	197	0	3	259	7	269	6.266e-07	490	A0A0E3U330	WP_046288613.1	GO:0005886; GO:0050380; GO:0071555; GO:0016311; GO:0009252; GO:0008360; GO:0046677	1505596	Blochmannia endosymbiont of Polyrhachis (Hedomyrma) turneri	GO:plasma membrane GO:undecaprenyl-diphosphatase activity GO:cell wall organization GO:dephosphorylation GO:peptidoglycan biosynthetic process GO:regulation of cell shape GO:response to antibiotic
Halo_Nar1-Halo_Nar1_07250_Undecaprenyl-diphosphatase.pdb	AF-A0A178U2K3-F1-model_v4	0.207	266	207	0	3	264	76	341	6.266e-07	490	A0A178U2K3		GO:0005886; GO:0050380; GO:0071555; GO:0016311; GO:0009252; GO:0008360; GO:0046677	1426	ATCC 43742, Bacillus sp. BGSC W9A92, Bacillus thermoglucosidasius Suzuki et al. 1984, Bacillus thermoglucosidasius, BGSC 95A1, CCUG 28887, CIP 106930, culture-collection:NRRL:B:14516, DSM 2542, Geobacillus thermoglucosidans corrig. (Suzuki et al. 1984) Nazina et al. 2001 emend. Coorevits et al. 2012, Geobacillus thermoglucosidans, Geobacillus thermoglucosidasius, LMG 7137, LMG:7137, NBRC 107763, …	GO:plasma membrane GO:undecaprenyl-diphosphatase activity GO:cell wall organization GO:dephosphorylation GO:peptidoglycan biosynthetic process GO:regulation of cell shape GO:response to antibiotic
Halo_Nar1-Halo_Nar1_07250_Undecaprenyl-diphosphatase.pdb	AF-A0A7Y3EKY5-F1-model_v4	0.198	222	173	0	45	266	3	219	6.549e-07	489	A0A7Y3EKY5		GO:0005886; GO:0050380; GO:0016311; GO:0046677	1871037	Flavobacteriaceae bacterium	GO:plasma membrane GO:undecaprenyl-diphosphatase activity GO:dephosphorylation GO:response to antibiotic
Halo_Nar1-Halo_Nar1_07250_Undecaprenyl-diphosphatase.pdb	AF-A0A3D5IR43-F1-model_v4	0.212	236	180	0	1	236	4	232	6.549e-07	489	A0A3D5IR43		GO:0005886; GO:0050380; GO:0016311; GO:0046677	361	Agrobacterium sp.	GO:plasma membrane GO:undecaprenyl-diphosphatase activity GO:dephosphorylation GO:response to antibiotic
Halo_Nar1-Halo_Nar1_07250_Undecaprenyl-diphosphatase.pdb	AF-A0A538TBX3-F1-model_v4	0.207	227	175	0	44	265	9	235	6.549e-07	489	A0A538TBX3		GO:0005886; GO:0050380; GO:0016311; GO:0046677	2212470	Candidatus Eisenbacteria bacterium	GO:plasma membrane GO:undecaprenyl-diphosphatase activity GO:dephosphorylation GO:response to antibiotic
Halo_Nar1-Halo_Nar1_07250_Undecaprenyl-diphosphatase.pdb	AF-A0A2M7J3S7-F1-model_v4	0.182	218	176	0	47	264	3	218	7.154e-07	487	A0A2M7J3S7		GO:0005886; GO:0050380; GO:0016311; GO:0046677	1974014	Gallionellales bacterium CG_4_8_14_3_um_filter_54_18	GO:plasma membrane GO:undecaprenyl-diphosphatase activity GO:dephosphorylation GO:response to antibiotic
Halo_Nar1-Halo_Nar1_07250_Undecaprenyl-diphosphatase.pdb	AF-A0A382HE05-F1-model_v4	0.245	233	163	0	1	233	2	218	7.476e-07	486	A0A382HE05		GO:0005886; GO:0050380; GO:0016311	408172	marine metagenome, ocean metagenome	GO:plasma membrane GO:undecaprenyl-diphosphatase activity GO:dephosphorylation
Halo_Nar1-Halo_Nar1_07250_Undecaprenyl-diphosphatase.pdb	AF-A7Z830-F1-model_v4	0.19	275	214	0	1	265	1	275	7.476e-07	486	A7Z830	WP_007613337.1	GO:0005886; GO:0050380; GO:0071555; GO:0016311; GO:0009252; GO:0008360; GO:0046677	326423	Bacillus amyloliquefaciens FZB42, Bacillus amyloliquefaciens subsp. plantarum FZB42, Bacillus methylotrophicus FZB42, Bacillus velezensis FZB42	GO:plasma membrane GO:undecaprenyl-diphosphatase activity GO:cell wall organization GO:dephosphorylation GO:peptidoglycan biosynthetic process GO:regulation of cell shape GO:response to antibiotic
Halo_Nar1-Halo_Nar1_07250_Undecaprenyl-diphosphatase.pdb	AF-A0A2E9XF65-F1-model_v4	0.201	273	212	0	1	266	1	273	8.166e-07	484	A0A2E9XF65		GO:0005886; GO:0050380; GO:0071555; GO:0016311; GO:0009252; GO:0008360; GO:0046677	1883427	Actinobacteria bacterium [class], actinobacterium, Actinomycetia bacterium, Actinomycetia sp.	GO:plasma membrane GO:undecaprenyl-diphosphatase activity GO:cell wall organization GO:dephosphorylation GO:peptidoglycan biosynthetic process GO:regulation of cell shape GO:response to antibiotic
Halo_Nar1-Halo_Nar1_07250_Undecaprenyl-diphosphatase.pdb	AF-A0A7C6FP64-F1-model_v4	0.209	272	208	0	1	264	1	272	8.535e-07	483	A0A7C6FP64		GO:0005886; GO:0050380; GO:0016311; GO:0046677	2699752	Papillibacter sp.	GO:plasma membrane GO:undecaprenyl-diphosphatase activity GO:dephosphorylation GO:response to antibiotic
Halo_Nar1-Halo_Nar1_07250_Undecaprenyl-diphosphatase.pdb	AF-R5PPF1-F1-model_v4	0.201	220	174	0	45	263	12	231	8.92e-07	482	R5PPF1		GO:0005886; GO:0050380; GO:0016311; GO:0046677	1263111	Sutterella wadsworthensis CAG:135	GO:plasma membrane GO:undecaprenyl-diphosphatase activity GO:dephosphorylation GO:response to antibiotic
Halo_Nar1-Halo_Nar1_07250_Undecaprenyl-diphosphatase.pdb	AF-A0A522WM97-F1-model_v4	0.168	223	181	0	44	266	7	225	9.322e-07	481	A0A522WM97		GO:0005886; GO:0050380; GO:0016311; GO:0046677	31872	Magnetospirillum sp.	GO:plasma membrane GO:undecaprenyl-diphosphatase activity GO:dephosphorylation GO:response to antibiotic
Halo_Nar1-Halo_Nar1_07250_Undecaprenyl-diphosphatase.pdb	AF-A0A6A8DIR2-F1-model_v4	0.238	268	201	0	3	267	4	271	9.322e-07	481	A0A6A8DIR2		GO:0005886; GO:0050380; GO:0071555; GO:0016311; GO:0009252; GO:0008360; GO:0046677	930132	Aquibacillus halophilus Amoozegar et al. 2014, Aquibacillus halophilus, IBRC-M 10775, KCTC 13828, strain B6B, Virgibacillus sp. B6B(2010)	GO:plasma membrane GO:undecaprenyl-diphosphatase activity GO:cell wall organization GO:dephosphorylation GO:peptidoglycan biosynthetic process GO:regulation of cell shape GO:response to antibiotic
Halo_Nar1-Halo_Nar1_07250_Undecaprenyl-diphosphatase.pdb	AF-A0A521IS46-F1-model_v4	0.257	221	160	0	48	264	2	222	1.064e-06	478	A0A521IS46		GO:0005886; GO:0050380; GO:0016311; GO:0046677	1879010	Bacillota bacterium, Firmicutes bacterium	GO:plasma membrane GO:undecaprenyl-diphosphatase activity GO:dephosphorylation GO:response to antibiotic
Halo_Nar1-Halo_Nar1_07250_Undecaprenyl-diphosphatase.pdb	AF-A0A0X1KRB1-F1-model_v4	0.199	221	159	0	44	264	8	207	1.112e-06	477	A0A0X1KRB1		GO:0005886; GO:0050380; GO:0016311; GO:0046677	1123384	Pseudothermotoga hypogea DSM 11164 = NBRC 106472, Pseudothermotoga hypogea DSM 11164, Pseudothermotoga hypogea NBRC 106472 = DSM 11164, Pseudothermotoga hypogea NBRC 106472, Thermotoga hypogea DSM 11164 = NBRC 106472, Thermotoga hypogea DSM 11164, Thermotoga hypogea NBRC 106472	GO:plasma membrane GO:undecaprenyl-diphosphatase activity GO:dephosphorylation GO:response to antibiotic
Halo_Nar1-Halo_Nar1_07250_Undecaprenyl-diphosphatase.pdb	AF-M6JRQ5-F1-model_v4	0.184	241	186	0	37	265	9	249	1.112e-06	477	M6JRQ5	WP_015533980.1	GO:0005886; GO:0050380; GO:0016311; GO:0046677	1049976	Leptospira santarosai serovar Arenal str. MAVJ 401	GO:plasma membrane GO:undecaprenyl-diphosphatase activity GO:dephosphorylation GO:response to antibiotic
Halo_Nar1-Halo_Nar1_07250_Undecaprenyl-diphosphatase.pdb	AF-A0A4D6Y202-F1-model_v4	0.197	264	208	0	3	266	7	266	1.162e-06	476	A0A4D6Y202		GO:0005886; GO:0050380; GO:0071555; GO:0016311; GO:0009252; GO:0008360; GO:0046677	1241865	Buchnera aphidicola (Macrosiphoniella sanborni)	GO:plasma membrane GO:undecaprenyl-diphosphatase activity GO:cell wall organization GO:dephosphorylation GO:peptidoglycan biosynthetic process GO:regulation of cell shape GO:response to antibiotic
Halo_Nar1-Halo_Nar1_07250_Undecaprenyl-diphosphatase.pdb	AF-A0A359CR56-F1-model_v4	0.189	226	181	0	44	267	5	230	1.215e-06	475	A0A359CR56		GO:0005886; GO:0050380; GO:0016311; GO:0046677	1898204	Clostridiaceae bacterium	GO:plasma membrane GO:undecaprenyl-diphosphatase activity GO:dephosphorylation GO:response to antibiotic
Halo_Nar1-Halo_Nar1_07250_Undecaprenyl-diphosphatase.pdb	AF-A0A3A8ESG7-F1-model_v4	0.171	223	183	0	44	266	12	233	1.215e-06	475	A0A3A8ESG7	WP_013751489.1	GO:0005886; GO:0050380; GO:0016311; GO:0046677	2419601	Acinetobacter rongchengensis Qin et al. 2021, Acinetobacter rongchengensis, Acinetobacter sp. WCHAc060115, GDMCC 1.1625, JCM 33512, strain WCHAc060115	GO:plasma membrane GO:undecaprenyl-diphosphatase activity GO:dephosphorylation GO:response to antibiotic
Halo_Nar1-Halo_Nar1_07250_Undecaprenyl-diphosphatase.pdb	AF-X7F1B1-F1-model_v4	0.198	222	175	0	44	265	13	231	1.27e-06	474	X7F1B1		GO:0005886; GO:0050380; GO:0016311; GO:0046677	1449351	Roseivivax isoporae LMG 25204, Roseivivax isoporae sw-2, Roseivivax sp. sw-2	GO:plasma membrane GO:undecaprenyl-diphosphatase activity GO:dephosphorylation GO:response to antibiotic
Halo_Nar1-Halo_Nar1_07250_Undecaprenyl-diphosphatase.pdb	AF-A0A543K8R3-F1-model_v4	0.283	230	159	0	1	230	1	223	1.387e-06	472	A0A543K8R3		GO:0005886; GO:0050380; GO:0016311; GO:0046677	393481	culture-collection:VKM:B:2404, DSM 18423, Roseinatronobacter monicus Boldareva et al. 2009, Roseinatronobacter monicus, strain ROS 35, UNIQEM U251, VKM B-2404	GO:plasma membrane GO:undecaprenyl-diphosphatase activity GO:dephosphorylation GO:response to antibiotic
Halo_Nar1-Halo_Nar1_07250_Undecaprenyl-diphosphatase.pdb	AF-A0A1I2PEY3-F1-model_v4	0.207	267	208	0	3	265	6	272	1.387e-06	472	A0A1I2PEY3		GO:0005886; GO:0050380; GO:0071555; GO:0016311; GO:0009252; GO:0008360; GO:0046677	396056	ATCC BAA-1361, culture-collection:ATCC:BAA:1361, DSM 18525, Halobacillus alkaliphilus Romano et al. 2008, Halobacillus alkaliphilus, Halobacillus sp. FP5, strain FP5	GO:plasma membrane GO:undecaprenyl-diphosphatase activity GO:cell wall organization GO:dephosphorylation GO:peptidoglycan biosynthetic process GO:regulation of cell shape GO:response to antibiotic
Halo_Nar1-Halo_Nar1_07250_Undecaprenyl-diphosphatase.pdb	AF-A0A7C4E4Q7-F1-model_v4	0.269	215	152	0	1	215	1	209	1.449e-06	471	A0A7C4E4Q7		GO:0005886; GO:0050380; GO:0016311; GO:0046677	1879010	Bacillota bacterium, Firmicutes bacterium	GO:plasma membrane GO:undecaprenyl-diphosphatase activity GO:dephosphorylation GO:response to antibiotic
Halo_Nar1-Halo_Nar1_07250_Undecaprenyl-diphosphatase.pdb	AF-W8PIN1-F1-model_v4	0.196	263	199	0	2	264	3	250	1.449e-06	471	W8PIN1	WP_042689297.1	GO:0005886; GO:0050380; GO:0016311	195522	CNCM 4275, JCM 19601, strain 30-1, Thermococcus nautili Gorlas et al. 2014, Thermococcus nautili, Thermococcus nautilus Soler et al. 2007, Thermococcus nautilus, Thermococcus sp. 30-1	GO:plasma membrane GO:undecaprenyl-diphosphatase activity GO:dephosphorylation
Halo_Nar1-Halo_Nar1_07250_Undecaprenyl-diphosphatase.pdb	AF-A0A2M7BTY4-F1-model_v4	0.186	219	167	0	45	263	15	220	1.655e-06	468	A0A2M7BTY4		GO:0005886; GO:0050380; GO:0016311; GO:0046677	1974847	Candidatus Roizmanbacteria bacterium CG03_land_8_20_14_0_80_39_12	GO:plasma membrane GO:undecaprenyl-diphosphatase activity GO:dephosphorylation GO:response to antibiotic
Halo_Nar1-Halo_Nar1_07250_Undecaprenyl-diphosphatase.pdb	AF-A0A7V7BDB0-F1-model_v4	0.206	233	179	0	6	238	10	236	1.655e-06	468	A0A7V7BDB0		GO:0005886; GO:0050380; GO:0016311; GO:0046677	1913988	Alphaproteobacteria bacterium	GO:plasma membrane GO:undecaprenyl-diphosphatase activity GO:dephosphorylation GO:response to antibiotic
Halo_Nar1-Halo_Nar1_07250_Undecaprenyl-diphosphatase.pdb	AF-A0A5B8U1J2-F1-model_v4	0.2	265	195	0	1	265	8	252	1.655e-06	468	A0A5B8U1J2		GO:0005886; GO:0050380; GO:0016311; GO:0046677	496014	Baekduia soli An et al. 2018, Baekduia soli An et al. 2019, Baekduia soli, KCTC 22257, LMG 24797, LMG:24797, Rubrobacterales bacterium BR7-21, Rubrobacterineae bacterium BR7-21, strain BR7-21	GO:plasma membrane GO:undecaprenyl-diphosphatase activity GO:dephosphorylation GO:response to antibiotic
Halo_Nar1-Halo_Nar1_07250_Undecaprenyl-diphosphatase.pdb	AF-A0A455T9P6-F1-model_v4	0.192	264	211	0	2	263	9	272	1.729e-06	467	A0A455T9P6		GO:0005886; GO:0050380; GO:0071555; GO:0016311; GO:0009252; GO:0008360; GO:0046677	2495405	Buchnera aphidicola (Nipponaphis monzeni)	GO:plasma membrane GO:undecaprenyl-diphosphatase activity GO:cell wall organization GO:dephosphorylation GO:peptidoglycan biosynthetic process GO:regulation of cell shape GO:response to antibiotic
Halo_Nar1-Halo_Nar1_07250_Undecaprenyl-diphosphatase.pdb	AF-A0A383BJV0-F1-model_v4	0.223	219	168	0	47	263	4	222	2.355e-06	460	A0A383BJV0		GO:0005886; GO:0050380; GO:0016311	408172	marine metagenome, ocean metagenome	GO:plasma membrane GO:undecaprenyl-diphosphatase activity GO:dephosphorylation
Halo_Nar1-Halo_Nar1_07250_Undecaprenyl-diphosphatase.pdb	AF-A0A355FZR5-F1-model_v4	0.255	222	158	0	45	266	6	218	2.461e-06	459	A0A355FZR5		GO:0005886; GO:0050380; GO:0016311; GO:0046677	2053634	Candidatus Uhrbacteria bacterium, Uhrbacteria bacterium	GO:plasma membrane GO:undecaprenyl-diphosphatase activity GO:dephosphorylation GO:response to antibiotic
Halo_Nar1-Halo_Nar1_07250_Undecaprenyl-diphosphatase.pdb	AF-A0A7X3Y520-F1-model_v4	0.293	200	132	0	80	266	22	221	2.572e-06	458	A0A7X3Y520		GO:0005886; GO:0050380; GO:0016311; GO:0046677	2026734	Dehalococcoidetes bacterium, Dehalococcoidia bacterium	GO:plasma membrane GO:undecaprenyl-diphosphatase activity GO:dephosphorylation GO:response to antibiotic
Halo_Nar1-Halo_Nar1_07250_Undecaprenyl-diphosphatase.pdb	AF-A0A257X1Q3-F1-model_v4	0.188	238	188	0	1	238	1	232	2.688e-06	457	A0A257X1Q3		GO:0005886; GO:0050380; GO:0016311; GO:0046677	1970329	Caulobacter sp. 12-67-6	GO:plasma membrane GO:undecaprenyl-diphosphatase activity GO:dephosphorylation GO:response to antibiotic
Halo_Nar1-Halo_Nar1_07250_Undecaprenyl-diphosphatase.pdb	AF-A0A3N9VNQ9-F1-model_v4	0.173	219	178	0	45	263	8	223	3.208e-06	453	A0A3N9VNQ9	WP_025908436.1	GO:0005886; GO:0050380; GO:0016311; GO:0046677	39769	Methylococcus sp.	GO:plasma membrane GO:undecaprenyl-diphosphatase activity GO:dephosphorylation GO:response to antibiotic
Halo_Nar1-Halo_Nar1_07250_Undecaprenyl-diphosphatase.pdb	AF-A0A1F8TZC4-F1-model_v4	0.189	225	181	0	44	267	4	228	3.504e-06	451	A0A1F8TZC4		GO:0005886; GO:0050380; GO:0016311; GO:0046677	1797677	Clostridiales bacterium GWB2_37_7	GO:plasma membrane GO:undecaprenyl-diphosphatase activity GO:dephosphorylation GO:response to antibiotic
Halo_Nar1-Halo_Nar1_07250_Undecaprenyl-diphosphatase.pdb	AF-A0A521KX38-F1-model_v4	0.195	256	178	0	44	265	4	259	3.662e-06	450	A0A521KX38		GO:0005886; GO:0050380; GO:0016311; GO:0046677	2026887	Nitrospirae bacterium, Nitrospirota bacterium	GO:plasma membrane GO:undecaprenyl-diphosphatase activity GO:dephosphorylation GO:response to antibiotic
Halo_Nar1-Halo_Nar1_07250_Undecaprenyl-diphosphatase.pdb	AF-A0A352NUB0-F1-model_v4	0.178	238	193	0	26	263	3	238	3.827e-06	449	A0A352NUB0		GO:0005886; GO:0050380; GO:0016311; GO:0046677	1506	Anaerobacter sp., Clostridium sp.	GO:plasma membrane GO:undecaprenyl-diphosphatase activity GO:dephosphorylation GO:response to antibiotic
Halo_Nar1-Halo_Nar1_07250_Undecaprenyl-diphosphatase.pdb	AF-A0A4Q3CIA2-F1-model_v4	0.23	208	158	0	59	266	2	207	4.18e-06	447	A0A4Q3CIA2		GO:0005886; GO:0050380; GO:0016311; GO:0046677	1978525	Sphingomonadales bacterium	GO:plasma membrane GO:undecaprenyl-diphosphatase activity GO:dephosphorylation GO:response to antibiotic
Halo_Nar1-Halo_Nar1_07250_Undecaprenyl-diphosphatase.pdb	AF-A0A840UK69-F1-model_v4	0.216	210	164	0	58	267	2	211	4.987e-06	443	A0A840UK69		GO:0005886; GO:0050380; GO:0016311; GO:0046677	862415	DSM 24661, JCM 17499, Pectinatus brassicae, Pectinatus brassicae Zhang et al. 2012, Pectinatus sp. TY, strain TY	GO:plasma membrane GO:undecaprenyl-diphosphatase activity GO:dephosphorylation GO:response to antibiotic
Halo_Nar1-Halo_Nar1_07250_Undecaprenyl-diphosphatase.pdb	AF-A0A1Q3MV80-F1-model_v4	0.183	261	212	0	6	266	5	264	5.447e-06	441	A0A1Q3MV80	WP_067767648.1	GO:0005886; GO:0050380; GO:0016311; GO:0046677	1895705	Alphaproteobacteria bacterium 40-19	GO:plasma membrane GO:undecaprenyl-diphosphatase activity GO:dephosphorylation GO:response to antibiotic
Halo_Nar1-Halo_Nar1_07250_Undecaprenyl-diphosphatase.pdb	AF-X0S5F2-F1-model_v4	0.259	183	135	0	83	265	16	198	5.95e-06	439	X0S5F2		GO:0005886; GO:0050380; GO:0016311	412755	marine sediment metagenome	GO:plasma membrane GO:undecaprenyl-diphosphatase activity GO:dephosphorylation
Halo_Nar1-Halo_Nar1_07250_Undecaprenyl-diphosphatase.pdb	AF-A0A4Q3ITP1-F1-model_v4	0.222	218	164	0	3	220	6	217	8.469e-06	431	A0A4Q3ITP1		GO:0005886; GO:0050380; GO:0016311; GO:0046677	1871070	Oxalobacteraceae bacterium	GO:plasma membrane GO:undecaprenyl-diphosphatase activity GO:dephosphorylation GO:response to antibiotic
Halo_Nar1-Halo_Nar1_07250_Undecaprenyl-diphosphatase.pdb	AF-A0A4Q6BZD2-F1-model_v4	0.161	262	216	0	1	259	2	263	1.01e-05	427	A0A4Q6BZD2		GO:0005886; GO:0050380; GO:0016311; GO:0046677	1977087	Proteobacteria bacterium, Pseudomonadota bacterium	GO:plasma membrane GO:undecaprenyl-diphosphatase activity GO:dephosphorylation GO:response to antibiotic
Halo_Nar1-Halo_Nar1_07250_Undecaprenyl-diphosphatase.pdb	AF-A0A4Q3SLR9-F1-model_v4	0.208	237	179	0	29	265	2	228	1.153e-05	424	A0A4Q3SLR9		GO:0005886; GO:0050380; GO:0016311; GO:0046677	1869212	Chitinophagaceae bacterium	GO:plasma membrane GO:undecaprenyl-diphosphatase activity GO:dephosphorylation GO:response to antibiotic
Halo_Nar1-Halo_Nar1_07250_Undecaprenyl-diphosphatase.pdb	AF-A0A1F8UMQ3-F1-model_v4	0.187	214	171	0	53	266	2	212	1.571e-05	417	A0A1F8UMQ3		GO:0005886; GO:0050380; GO:0016311; GO:0046677	1797676	Chromatiales bacterium RIFOXYA1_FULL_46_5	GO:plasma membrane GO:undecaprenyl-diphosphatase activity GO:dephosphorylation GO:response to antibiotic
Halo_Nar1-Halo_Nar1_07250_Undecaprenyl-diphosphatase.pdb	AF-A0A496NRL3-F1-model_v4	0.172	223	183	0	44	266	7	228	1.793e-05	414	A0A496NRL3		GO:0005886; GO:0050380; GO:0016311; GO:0046677	1898203	Lachnospiraceae bacterium	GO:plasma membrane GO:undecaprenyl-diphosphatase activity GO:dephosphorylation GO:response to antibiotic
Halo_Nar1-Halo_Nar1_07250_Undecaprenyl-diphosphatase.pdb	AF-A0A6B0ZJI9-F1-model_v4	0.256	210	152	0	1	210	1	205	1.874e-05	413	A0A6B0ZJI9		GO:0005886; GO:0050380; GO:0016311; GO:0046677	2024894	Acidimicrobiaceae bacterium	GO:plasma membrane GO:undecaprenyl-diphosphatase activity GO:dephosphorylation GO:response to antibiotic
Halo_Nar1-Halo_Nar1_07250_Undecaprenyl-diphosphatase.pdb	AF-C9LLM8-F1-model_v4	0.193	235	186	0	29	263	3	233	2.14e-05	410	C9LLM8		GO:0005886; GO:0050380; GO:0016311; GO:0046677	592028	Dialister invisus DSM 15470, Dialister invisus strain DSM 15470, Dialister invisus str. DSM 15470	GO:plasma membrane GO:undecaprenyl-diphosphatase activity GO:dephosphorylation GO:response to antibiotic
Halo_Nar1-Halo_Nar1_07250_Undecaprenyl-diphosphatase.pdb	AF-A0A7J2K844-F1-model_v4	0.258	178	126	0	94	264	4	181	2.553e-05	406	A0A7J2K844		GO:0005886; GO:0050380; GO:0016311	2268198	Nitrososphaeria archaeon	GO:plasma membrane GO:undecaprenyl-diphosphatase activity GO:dephosphorylation
Halo_Nar1-Halo_Nar1_07250_Undecaprenyl-diphosphatase.pdb	AF-A0A1X7FTS7-F1-model_v4	0.241	210	150	0	4	213	64	262	2.668e-05	405	A0A1X7FTS7		GO:0005886; GO:0050380; GO:0016311; GO:0046677	1305834	Pseudomonas sp. URMO17WK12:I5	GO:plasma membrane GO:undecaprenyl-diphosphatase activity GO:dephosphorylation GO:response to antibiotic
Halo_Nar1-Halo_Nar1_07250_Undecaprenyl-diphosphatase.pdb	AF-A0A2W5SNK6-F1-model_v4	0.212	214	161	0	3	216	6	210	3.633e-05	398	A0A2W5SNK6		GO:0005886; GO:0050380; GO:0016311; GO:0046677	40214	Acinetobacter genomosp. 7, Acinetobacter genomospecies 7, Acinetobacter johnsonii Bouvet and Grimont 1986, Acinetobacter johnsonii, Acinetobacter sp. NCIMB 9871, ATCC 17909, CCUG 19095, CIP 64.6, DSM 6963, HAMBI 1969, HAMBI 1971, LMG 999, LMG:999, NCIMB 12460, NCTC 10308, NCTC:10308, NCTC10308, strain Mannheim 3865/60	GO:plasma membrane GO:undecaprenyl-diphosphatase activity GO:dephosphorylation GO:response to antibiotic
Halo_Nar1-Halo_Nar1_07250_Undecaprenyl-diphosphatase.pdb	AF-A0A1F7JUM8-F1-model_v4	0.156	224	177	0	44	267	3	213	5.172e-05	390	A0A1F7JUM8		GO:0005886; GO:0050380; GO:0016311; GO:0046677	1802078	Candidatus Roizmanbacteria bacterium RIFCSPLOWO2_02_FULL_43_10	GO:plasma membrane GO:undecaprenyl-diphosphatase activity GO:dephosphorylation GO:response to antibiotic
Halo_Nar1-Halo_Nar1_07250_Undecaprenyl-diphosphatase.pdb	AF-A0A837Y1D5-F1-model_v4	0.167	224	183	0	44	264	8	231	8.041e-05	380	A0A837Y1D5		GO:0005886; GO:0050380; GO:0071555; GO:0016311; GO:0009252; GO:0008360; GO:0046677	1452	ATCC 49337, Bacillus atriphaeus, Bacillus atrophaeus Nakamura 1989, Bacillus atrophaeus, Bacillus sp. S2 BC-2, Bacillus subtilis DSM 2277, Bacillus subtilis DSM 675, CCUG 28524, CIP 107159, DSM 7264, IFO 15539, JCM 9070, LMG 16797, LMG:16797, NBRC 15539, NRRL NRS-213, NRRL:NRS:213, NRS 213, NRS-213	GO:plasma membrane GO:undecaprenyl-diphosphatase activity GO:cell wall organization GO:dephosphorylation GO:peptidoglycan biosynthetic process GO:regulation of cell shape GO:response to antibiotic
Halo_Nar1-Halo_Nar1_07250_Undecaprenyl-diphosphatase.pdb	AF-A0A3C1S2R7-F1-model_v4	0.194	172	132	0	102	266	2	173	0.0001492	366	A0A3C1S2R7		GO:0005886; GO:0050380; GO:0016311; GO:0046677	1906242	Tenacibaculum sp.	GO:plasma membrane GO:undecaprenyl-diphosphatase activity GO:dephosphorylation GO:response to antibiotic
Halo_Nar1-Halo_Nar1_07250_Undecaprenyl-diphosphatase.pdb	AF-A0A388PX54-F1-model_v4	0.242	222	146	0	1	222	2	195	0.0001559	365	A0A388PX54		GO:0005886; GO:0050380; GO:0016311; GO:0046677	2026776	Pelagibacterales bacterium, SAR11 cluster bacterium	GO:plasma membrane GO:undecaprenyl-diphosphatase activity GO:dephosphorylation GO:response to antibiotic
Halo_Nar1-Halo_Nar1_07580_hypothetical_protein.pdb	AF-A0A842KBM7-F1-model_v4	0.409	146	85	0	38	182	28	173	1.263e-16	720	A0A842KBM7		GO:0004518; GO:0003676	2594798	Nanohaloarchaea archaeon	GO:nuclease activity GO:nucleic acid binding
Halo_Nar1-Halo_Nar1_07580_hypothetical_protein.pdb	AF-A0A2P6W3N2-F1-model_v4	0.407	150	87	0	38	184	30	179	1.821e-16	714	A0A2P6W3N2		GO:0004518; GO:0003676	1919220	Nanohaloarchaea archaeon SW_4_43_9	GO:nuclease activity GO:nucleic acid binding
Halo_Nar1-Halo_Nar1_07580_hypothetical_protein.pdb	AF-A0A2P6W586-F1-model_v4	0.32	149	98	0	39	183	26	174	2.224e-15	673	A0A2P6W586		GO:0004518; GO:0003676	1919222	Nanohaloarchaea archaeon SW_7_46_7	GO:nuclease activity GO:nucleic acid binding
Halo_Nar1-Halo_Nar1_07580_hypothetical_protein.pdb	AF-A0A497RMP1-F1-model_v4	0.306	180	119	0	12	184	5	184	3.018e-15	668	A0A497RMP1		GO:0004518; GO:0003676	2250258	Archaeoglobales archaeon	GO:nuclease activity GO:nucleic acid binding
Halo_Nar1-Halo_Nar1_07580_hypothetical_protein.pdb	AF-E7QML3-F1-model_v4	0.379	149	89	0	40	183	21	169	5.906e-15	657	E7QML3	WP_007975853.1	GO:0004519; GO:0003676	797209	Haladaptatus paucihalophilus DX253, Haladaptatus paucihalophilus JCM 13897, Haladaptatus paucihalophilus strain DX253, Haladaptatus paucihalophilus str. DX253	GO:endonuclease activity GO:nucleic acid binding
Halo_Nar1-Halo_Nar1_07580_hypothetical_protein.pdb	AF-G0QHQ5-F1-model_v4	0.298	149	102	0	36	182	23	171	2.002e-14	637	G0QHQ5		GO:0005524; GO:0016887	889948	Candidatus Nanosalina sp. J07AB43, halophilic archaeon J07AB43	GO:ATP binding GO:ATP hydrolysis activity
Halo_Nar1-Halo_Nar1_07580_hypothetical_protein.pdb	AF-D3S314-F1-model_v4	0.357	146	92	0	40	183	55	200	2.555e-14	633	D3S314	WP_012964993.1	GO:0005524; GO:0016887	589924	Ferroglobus placidus AEDII12DO, Ferroglobus placidus DSM 10642, Ferroglobus placidus strain DSM 10642, Ferroglobus placidus str. DSM 10642	GO:ATP binding GO:ATP hydrolysis activity
Halo_Nar1-Halo_Nar1_07580_hypothetical_protein.pdb	AF-C7P642-F1-model_v4	0.341	158	98	0	32	181	28	185	3.917e-14	626	C7P642	WP_015790764.1	GO:0004518; GO:0003676	573064	Methanocaldococcus fervens AG86, Methanocaldococcus fervens DSM 4213, Methanocaldococcus fervens str. AG86, Methanocaldococcus fervens strain AG86	GO:nuclease activity GO:nucleic acid binding
Halo_Nar1-Halo_Nar1_07580_hypothetical_protein.pdb	AF-A0A5Q0UH09-F1-model_v4	0.329	149	97	0	38	183	32	180	7.666e-14	615	A0A5Q0UH09		GO:0016787	2565781	Candidatus Nanohalobium constans La Cono et al. 2020, Candidatus Nanohalobium constans, DPANN group archaeon LC1Nh	GO:hydrolase activity
Halo_Nar1-Halo_Nar1_07580_hypothetical_protein.pdb	AF-A0A6N0NPY0-F1-model_v4	0.344	145	93	0	40	182	30	174	1.175e-13	608	A0A6N0NPY0		GO:0004518; GO:0003676	2594798	Nanohaloarchaea archaeon	GO:nuclease activity GO:nucleic acid binding
Halo_Nar1-Halo_Nar1_07580_hypothetical_protein.pdb	AF-A0A2R6GJT8-F1-model_v4	0.331	147	94	0	40	181	37	183	1.249e-13	607	A0A2R6GJT8		GO:0004518; GO:0003676	1919175	Halobacteriales archaeon QS_4_69_225	GO:nuclease activity GO:nucleic acid binding
Halo_Nar1-Halo_Nar1_07580_hypothetical_protein.pdb	AF-A0A1V6IME8-F1-model_v4	0.335	142	93	0	41	181	30	171	1.595e-13	603	A0A1V6IME8		GO:0004518; GO:0003676	1852875	Euryarchaeota archaeon ADurb.Bin023	GO:nuclease activity GO:nucleic acid binding
Halo_Nar1-Halo_Nar1_07580_hypothetical_protein.pdb	AF-A0A2R6H4S7-F1-model_v4	0.322	153	98	0	37	181	64	216	1.915e-13	600	A0A2R6H4S7		GO:0005524; GO:0016887	1919177	Halobacteriales archaeon QS_4_69_34	GO:ATP binding GO:ATP hydrolysis activity
Halo_Nar1-Halo_Nar1_07580_hypothetical_protein.pdb	AF-A0A2R6HBY5-F1-model_v4	0.335	148	94	0	39	181	28	175	2.164e-13	598	A0A2R6HBY5		GO:0004519; GO:0003676; GO:0000272	1919177	Halobacteriales archaeon QS_4_69_34	GO:endonuclease activity GO:nucleic acid binding GO:polysaccharide catabolic process
Halo_Nar1-Halo_Nar1_07580_hypothetical_protein.pdb	AF-F7PK05-F1-model_v4	0.32	149	97	0	38	181	52	200	2.3e-13	597	F7PK05	WP_008526164.1	GO:0004518; GO:0003676	1033806	Halorhabdus tiamatea JCM 14471, Halorhabdus tiamatea SARL4B, Halorhabdus tiamatea strain SARL4B, Halorhabdus tiamatea str. SARL4B	GO:nuclease activity GO:nucleic acid binding
Halo_Nar1-Halo_Nar1_07580_hypothetical_protein.pdb	AF-A0A5C7E0Y1-F1-model_v4	0.243	172	119	0	10	181	30	187	2.599e-13	595	A0A5C7E0Y1	WP_035123849.1	GO:0016020; GO:0004518; GO:0003676	1031542	Campylobacter sp. LMG 24381, Campylobacter volucris Debruyne et al. 2010, Campylobacter volucris, CCUG 57498, DSM 25354, LMG 24380, LMG:24380	GO:membrane GO:nuclease activity GO:nucleic acid binding
Halo_Nar1-Halo_Nar1_07580_hypothetical_protein.pdb	AF-D2RH50-F1-model_v4	0.329	149	99	0	37	184	19	167	3.317e-13	591	D2RH50	WP_012939961.1	GO:0004518; GO:0003676	572546	Archaeoglobus profundus DSM 5631, Archaeoglobus profundus strain DSM 5631, Archaeoglobus profundus str. DSM 5631	GO:nuclease activity GO:nucleic acid binding
Halo_Nar1-Halo_Nar1_07580_hypothetical_protein.pdb	AF-D5VSI9-F1-model_v4	0.289	157	105	0	33	181	18	174	4.234e-13	587	D5VSI9	WP_013100288.1	GO:0004518; GO:0003676	573063	Methanocaldococcus infernus DSM 11812, Methanocaldococcus infernus ME, Methanocaldococcus infernus strain ME, Methanocaldococcus infernus str. ME	GO:nuclease activity GO:nucleic acid binding
Halo_Nar1-Halo_Nar1_07580_hypothetical_protein.pdb	AF-A6UPK1-F1-model_v4	0.262	185	133	0	1	181	1	185	4.501e-13	586	A6UPK1	WP_011972326.1	GO:0016020; GO:0004518; GO:0003676	406327	Methanococcus vannielii SB, Methanococcus vannielii strain SB, Methanococcus vannielii str. SB	GO:membrane GO:nuclease activity GO:nucleic acid binding
Halo_Nar1-Halo_Nar1_07580_hypothetical_protein.pdb	AF-A0A2R6K8Z6-F1-model_v4	0.263	180	104	0	39	180	90	269	4.784e-13	585	A0A2R6K8Z6		GO:0004518; GO:0003676	1919186	Halobacteriales archaeon QS_8_65_32	GO:nuclease activity GO:nucleic acid binding
Halo_Nar1-Halo_Nar1_07580_hypothetical_protein.pdb	AF-A0A4R5K642-F1-model_v4	0.308	141	89	0	41	181	24	153	5.746e-13	582	A0A4R5K642	WP_070946266.1	GO:0004518; GO:0003676	2547395	DSM 105496, KACC 19385, Paenibacillus piri, Paenibacillus piri Trinh and Kim 2020, Paenibacillus sp. MS74, strain MS74	GO:nuclease activity GO:nucleic acid binding
Halo_Nar1-Halo_Nar1_07580_hypothetical_protein.pdb	AF-G0QAA3-F1-model_v4	0.311	148	99	0	38	182	16	163	8.287e-13	576	G0QAA3		GO:0004518; GO:0003676	889962	Candidatus Nanosalinarum sp. J07AB56, halophilic archaeon J07AB56, Nanosalina sp. J07AB56	GO:nuclease activity GO:nucleic acid binding
Halo_Nar1-Halo_Nar1_07580_hypothetical_protein.pdb	AF-A0A2N6EA70-F1-model_v4	0.264	171	109	0	11	181	26	174	9.363e-13	574	A0A2N6EA70		GO:0004518; GO:0003676	892	Desulfuromonas sp.	GO:nuclease activity GO:nucleic acid binding
Halo_Nar1-Halo_Nar1_07580_hypothetical_protein.pdb	AF-A0A7C5IL88-F1-model_v4	0.24	186	134	0	5	181	11	196	9.363e-13	574	A0A7C5IL88		GO:0016020	2202144	Spirochaetota bacterium	GO:membrane
Halo_Nar1-Halo_Nar1_07580_hypothetical_protein.pdb	AF-A0A498TZT5-F1-model_v4	0.272	171	116	0	11	181	1	161	1.058e-12	572	A0A498TZT5		GO:0004519; GO:0003676	561879	ATCC BAA-1126, ATCC:BAA:1126, Bacillus safensis Satomi et al. 2006, Bacillus safensis, Bacillus sp. MS11, DSM 19292, NBRC 100820, strain FO-036b, strain FO-36b	GO:endonuclease activity GO:nucleic acid binding
Halo_Nar1-Halo_Nar1_07580_hypothetical_protein.pdb	AF-A0A7C2LEW6-F1-model_v4	0.265	170	106	0	12	181	18	162	1.124e-12	571	A0A7C2LEW6		GO:0004519; GO:0003676	2033014	Armatimonadetes bacterium, Armatimonadota bacterium	GO:endonuclease activity GO:nucleic acid binding
Halo_Nar1-Halo_Nar1_07580_hypothetical_protein.pdb	AF-A0A024P759-F1-model_v4	0.259	168	116	0	14	181	39	196	1.124e-12	571	A0A024P759	WP_051744220.1	GO:0004519; GO:0003676	195088	DSM 14948, Halobacillus karajensis Amoozegar et al. 2003, Halobacillus karajensis, Halobacillus karajiensis, LMG 21515, LMG:21515, strain MA-2	GO:endonuclease activity GO:nucleic acid binding
Halo_Nar1-Halo_Nar1_07580_hypothetical_protein.pdb	AF-A0A0A8H924-F1-model_v4	0.25	171	117	0	11	181	1	157	1.195e-12	570	A0A0A8H924	WP_039663252.1	GO:0004519	1388751	Campylobacter subantarcticus LMG 24374	GO:endonuclease activity
Halo_Nar1-Halo_Nar1_07580_hypothetical_protein.pdb	AF-A0A7X9BAD9-F1-model_v4	0.298	143	93	0	39	181	86	218	1.195e-12	570	A0A7X9BAD9		GO:0003677; GO:0008168; GO:0004518; GO:0008270; GO:0006281; GO:0006355	2049431	Tissierellia bacterium	GO:DNA binding GO:methyltransferase activity GO:nuclease activity GO:zinc ion binding GO:DNA repair GO:regulation of DNA-templated transcription
Halo_Nar1-Halo_Nar1_07580_hypothetical_protein.pdb	AF-A0A2H0RCC3-F1-model_v4	0.238	178	126	0	7	184	19	185	1.435e-12	567	A0A2H0RCC3		GO:0016020	1975090	candidate division WWE3 bacterium CG10_big_fil_rev_8_21_14_0_10_32_10	GO:membrane
Halo_Nar1-Halo_Nar1_07580_hypothetical_protein.pdb	AF-A0A6F9L518-F1-model_v4	0.252	164	105	0	18	181	2	143	2.07e-12	561	A0A6F9L518		GO:0016020	197	ATCC 33560, Campylobacter fetus subsp. jejuni Smibert 1974, Campylobacter fetus subsp. jejuni, Campylobacter jejuni (Jones et al. 1931) Veron and Chatelain 1973, Campylobacter jejuni, Campylobacter sp. AG18-0001, Campylobacter sp. AG18-0002, Campylobacter sp. AG18-0003, Campylobacter sp. AG18-0027, Campylobacter sp. CFSAN080682, Campylobacter sp. CFSAN093228, Campylobacter sp. CFSAN093231, Campyl…	GO:membrane
Halo_Nar1-Halo_Nar1_07580_hypothetical_protein.pdb	AF-A0A1T4M262-F1-model_v4	0.287	145	101	0	39	181	28	172	2.2e-12	560	A0A1T4M262		GO:0003677; GO:0008168; GO:0004518; GO:0008270; GO:0006281; GO:0006355	1121270	Carboxydocella sporoproducens DSM 16521	GO:DNA binding GO:methyltransferase activity GO:nuclease activity GO:zinc ion binding GO:DNA repair GO:regulation of DNA-templated transcription
Halo_Nar1-Halo_Nar1_07580_hypothetical_protein.pdb	AF-A0A662W8B9-F1-model_v4	0.304	153	104	0	32	181	35	187	2.339e-12	559	A0A662W8B9		GO:0004518; GO:0003676	2250258	Archaeoglobales archaeon	GO:nuclease activity GO:nucleic acid binding
Halo_Nar1-Halo_Nar1_07580_hypothetical_protein.pdb	AF-D2RFC7-F1-model_v4	0.3	145	99	0	40	181	303	447	2.339e-12	559	D2RFC7		GO:0004518; GO:0003676	572546	Archaeoglobus profundus DSM 5631, Archaeoglobus profundus strain DSM 5631, Archaeoglobus profundus str. DSM 5631	GO:nuclease activity GO:nucleic acid binding
Halo_Nar1-Halo_Nar1_07580_hypothetical_protein.pdb	AF-A0A7C5RFI7-F1-model_v4	0.244	178	128	0	15	184	4	181	2.486e-12	558	A0A7C5RFI7		GO:0004518; GO:0003676	2202144	Spirochaetota bacterium	GO:nuclease activity GO:nucleic acid binding
Halo_Nar1-Halo_Nar1_07580_hypothetical_protein.pdb	AF-A0A1H3VT97-F1-model_v4	0.258	164	118	0	18	181	3	162	2.643e-12	557	A0A1H3VT97	WP_006810658.1	GO:0005524; GO:0016887	37625	Desulfuromusa kysingii Liesack and Finster 1994, Desulfuromusa kysingii, DSM 7343, strain Kysw2	GO:ATP binding GO:ATP hydrolysis activity
Halo_Nar1-Halo_Nar1_07580_hypothetical_protein.pdb	AF-A0A7V3QKD2-F1-model_v4	0.25	152	106	0	40	181	22	173	2.809e-12	556	A0A7V3QKD2		GO:0004518; GO:0003676	1869227	Bacteria bacterium, Bacterial sp., Bacteria sp., bacterium, Bacterium sp., unclassified bacterium, unidentified bacteria, unidentified bacterium, unidentified eubacterium, unknown bacteria, Unknown eubacteria, Unknown eubacterium	GO:nuclease activity GO:nucleic acid binding
Halo_Nar1-Halo_Nar1_07580_hypothetical_protein.pdb	AF-A0A0Q9TAW7-F1-model_v4	0.288	141	92	0	41	181	31	160	2.986e-12	555	A0A0Q9TAW7	WP_056833106.1	GO:0004518; GO:0003676	1736411	Paenibacillus sp. Soil787	GO:nuclease activity GO:nucleic acid binding
Halo_Nar1-Halo_Nar1_07580_hypothetical_protein.pdb	AF-A0A2N2EBL2-F1-model_v4	0.236	181	133	0	1	181	1	175	3.174e-12	554	A0A2N2EBL2		GO:0005524; GO:0016887	2013770	Firmicutes bacterium HGW-Firmicutes-1	GO:ATP binding GO:ATP hydrolysis activity
Halo_Nar1-Halo_Nar1_07580_hypothetical_protein.pdb	AF-A0A6G2FZH3-F1-model_v4	0.245	145	106	0	40	181	198	342	3.174e-12	554	A0A6G2FZH3		GO:0005524; GO:0016887	2668071	Halogeometricum sp. CBA1124	GO:ATP binding GO:ATP hydrolysis activity
Halo_Nar1-Halo_Nar1_07580_hypothetical_protein.pdb	AF-A0A0G4JU55-F1-model_v4	0.268	181	114	0	1	181	1	157	3.373e-12	553	A0A0G4JU55		GO:0004518; GO:0003676	1109412	BCC 845, Brenneria goodwinii Denman et al. 2012, Brenneria goodwinii, Brenneria sp. LMG 26270, Brenneria sp. LMG 26271, Brenneria sp. LMG 26272, Brenneria sp. R-43476, Brenneria sp. R-43477, Brenneria sp. R-43479, Brenneria sp. R-43654, Brenneria sp. R-43655, Brenneria sp. R-43657, culture-collection:BCC:845, FRB 141, LMG 26270, LMG:26270, NCPPB 4484, strain R-43656	GO:nuclease activity GO:nucleic acid binding
Halo_Nar1-Halo_Nar1_07580_hypothetical_protein.pdb	AF-A0A3N9VAL1-F1-model_v4	0.264	148	105	0	37	180	22	169	3.811e-12	551	A0A3N9VAL1		GO:0004518; GO:0003676	46610	Geobacter sp.	GO:nuclease activity GO:nucleic acid binding
Halo_Nar1-Halo_Nar1_07580_hypothetical_protein.pdb	AF-A0A537J0I5-F1-model_v4	0.284	147	104	0	35	180	32	178	4.577e-12	548	A0A537J0I5		GO:0004518; GO:0003676	2569760	Terrabacteria group bacterium ANGP1	GO:nuclease activity GO:nucleic acid binding
Halo_Nar1-Halo_Nar1_07580_hypothetical_protein.pdb	AF-A0A4R2N1K3-F1-model_v4	0.243	181	114	0	1	181	4	155	5.171e-12	546	A0A4R2N1K3		GO:0004518; GO:0003676	109472	Bisgaardia hudsonensis Foster et al. 2011, Bisgaardia hudsonensis, CCUG 43067, DSM 28231, NCTC 13475, strain 98-D-690B, strain M327/99/2	GO:nuclease activity GO:nucleic acid binding
Halo_Nar1-Halo_Nar1_07580_hypothetical_protein.pdb	AF-A0A1V5DGH0-F1-model_v4	0.252	173	127	0	11	181	14	186	5.171e-12	546	A0A1V5DGH0		GO:0016020; GO:0016787	1811705	Syntrophorhabdus sp. PtaU1.Bin153	GO:membrane GO:hydrolase activity
Halo_Nar1-Halo_Nar1_07580_hypothetical_protein.pdb	AF-M0D2Z8-F1-model_v4	0.243	150	111	0	36	182	139	288	5.171e-12	546	M0D2Z8		GO:0005524; GO:0016887	1227487	Halogeometricum pallidum JCM 14848, Halosarcina pallida BZ256, Halosarcina pallida JCM 14848	GO:ATP binding GO:ATP hydrolysis activity
Halo_Nar1-Halo_Nar1_07580_hypothetical_protein.pdb	AF-A0A1V6FBB9-F1-model_v4	0.242	169	111	0	13	181	1	147	5.843e-12	544	A0A1V6FBB9		GO:0004518; GO:0003676	1852835	Candidatus Cloacimonetes bacterium ADurb.Bin088	GO:nuclease activity GO:nucleic acid binding
Halo_Nar1-Halo_Nar1_07580_hypothetical_protein.pdb	AF-A0A3N5ZKW2-F1-model_v4	0.229	169	110	0	13	181	4	147	5.843e-12	544	A0A3N5ZKW2		GO:0004518; GO:0003676	1978231	Acidobacteriota bacterium	GO:nuclease activity GO:nucleic acid binding
Halo_Nar1-Halo_Nar1_07580_hypothetical_protein.pdb	AF-A0A1B9AMY3-F1-model_v4	0.313	142	89	0	40	181	61	191	5.843e-12	544	A0A1B9AMY3		GO:0004518; GO:0003676	1743143	Bacillus sp. FJAT-27215, Bacillus wudalianchiensis Liu et al. 2017, Bacillus wudalianchiensis, CCTCC AB 2015266, culture-collection:CCTCC:AB:2015266, DSM 100757, Pseudobacillus wudalianchiensis (Liu et al. 2017) Verma et al. 2019, Pseudobacillus wudalianchiensis, strain FJAT-27215	GO:nuclease activity GO:nucleic acid binding
Halo_Nar1-Halo_Nar1_07580_hypothetical_protein.pdb	AF-A0A519RJB7-F1-model_v4	0.302	144	85	0	38	181	23	145	6.211e-12	543	A0A519RJB7		GO:0005524; GO:0016887	239	Flavibacterium sp., Flavobacterium sp.	GO:ATP binding GO:ATP hydrolysis activity
Halo_Nar1-Halo_Nar1_07580_hypothetical_protein.pdb	AF-A0A7J4K7W7-F1-model_v4	0.283	152	104	0	36	181	21	172	6.211e-12	543	A0A7J4K7W7	WP_073181624.1	GO:0005524; GO:0016887	2026764	Nanoarchaeota archaeon	GO:ATP binding GO:ATP hydrolysis activity
Halo_Nar1-Halo_Nar1_07580_hypothetical_protein.pdb	AF-A0A1V5QIE4-F1-model_v4	0.239	177	128	0	12	180	4	180	6.211e-12	543	A0A1V5QIE4		GO:0004519	1852930	Verrucomicrobia bacterium ADurb.Bin345	GO:endonuclease activity
Halo_Nar1-Halo_Nar1_07580_hypothetical_protein.pdb	AF-A0A7V9YXY3-F1-model_v4	0.274	169	118	0	13	181	1	163	6.211e-12	543	A0A7V9YXY3		GO:0004518; GO:0003676	575178	Anoxybacillus calidus Cihan et al. 2014, Anoxybacillus calidus, Anoxybacillus sp. C161ab, DSM 25220, NCIMB 14851, strain C161ab	GO:nuclease activity GO:nucleic acid binding
Halo_Nar1-Halo_Nar1_07580_hypothetical_protein.pdb	AF-A0A6J7P000-F1-model_v4	0.227	181	124	0	1	181	2	163	6.601e-12	542	A0A6J7P000		GO:0004518; GO:0003676	449393	fresh water metagenome, freshwater metagenome	GO:nuclease activity GO:nucleic acid binding
Halo_Nar1-Halo_Nar1_07580_hypothetical_protein.pdb	AF-D4M795-F1-model_v4	0.236	173	128	0	13	181	1	173	6.601e-12	542	D4M795		GO:0004518; GO:0003676	651822	DSM 25557, Fretibacterium fastidiosum, Fretibacterium fastidiosum Vartoukian et al. 2013, JCM 16858, strain SGP1, Synergistetes bacterium SGP1	GO:nuclease activity GO:nucleic acid binding
Halo_Nar1-Halo_Nar1_07580_hypothetical_protein.pdb	AF-A0A3A6MSQ7-F1-model_v4	0.227	178	130	0	13	181	34	211	6.601e-12	542	A0A3A6MSQ7		GO:0003677; GO:0008168; GO:0008270; GO:0006281; GO:0006355	1872493	Ammonifex sp.	GO:DNA binding GO:methyltransferase activity GO:zinc ion binding GO:DNA repair GO:regulation of DNA-templated transcription
Halo_Nar1-Halo_Nar1_07580_hypothetical_protein.pdb	AF-A0A2E9JM21-F1-model_v4	0.256	180	119	0	1	180	1	161	7.017e-12	541	A0A2E9JM21		GO:0004518; GO:0003676	1913989	Gammaproteobacteria bacterium	GO:nuclease activity GO:nucleic acid binding
Halo_Nar1-Halo_Nar1_07580_hypothetical_protein.pdb	AF-A0A7W1WUB2-F1-model_v4	0.328	142	89	0	40	181	31	164	7.017e-12	541	A0A7W1WUB2		GO:0004518; GO:0003676	1490290	ATCC BAA-2630, CGMCC 4.7156, CICC 11033, CICC-11033, CICC:11033, CICC11033, culture-collection:ATCC:BAA:2630, Laceyella sp. CD-1, Paenactinomyces guangxiensis, Paenactinomyces guangxiensis (Wu et al. 2015) Jiang et al. 2019, strain CD-1, Thermoactinomyces guangxiensis, Thermoactinomyces guangxiensis Wu et al. 2015	GO:nuclease activity GO:nucleic acid binding
Halo_Nar1-Halo_Nar1_07580_hypothetical_protein.pdb	AF-A0A7C3MS78-F1-model_v4	0.217	177	135	0	5	181	17	189	7.017e-12	541	A0A7C3MS78		GO:0005524; GO:0016887	1879010	Bacillota bacterium, Firmicutes bacterium	GO:ATP binding GO:ATP hydrolysis activity
Halo_Nar1-Halo_Nar1_07580_hypothetical_protein.pdb	AF-A0A2V6QE69-F1-model_v4	0.214	171	127	0	11	181	53	214	7.017e-12	541	A0A2V6QE69		GO:0005524; GO:0016887	2053607	Candidatus Rokubacteria bacterium, Rokubacteria bacterium	GO:ATP binding GO:ATP hydrolysis activity
Halo_Nar1-Halo_Nar1_07580_hypothetical_protein.pdb	AF-A0A1I1Y522-F1-model_v4	0.306	142	91	0	40	181	51	182	7.459e-12	540	A0A1I1Y522		GO:0004518; GO:0003676	1520829	Peptostreptococcaceae bacterium pGA-8	GO:nuclease activity GO:nucleic acid binding
Halo_Nar1-Halo_Nar1_07580_hypothetical_protein.pdb	AF-A0A0G1CTB5-F1-model_v4	0.253	187	137	0	1	184	1	187	7.928e-12	539	A0A0G1CTB5	WP_058294355.1	GO:0016020; GO:0004518; GO:0003676	1618520	Microgenomates group bacterium GW2011_GWC1_43_11	GO:membrane GO:nuclease activity GO:nucleic acid binding
Halo_Nar1-Halo_Nar1_07580_hypothetical_protein.pdb	AF-A0A1R0ZAF4-F1-model_v4	0.279	145	97	0	37	181	57	192	8.427e-12	538	A0A1R0ZAF4	WP_076286407.1	GO:0004518; GO:0003676	189426	ATCC BAA-93, culture-collection:ATCC:BAA:93, DSM 15391, JCM 21743, LMG 19079, LMG:19079, Paenibacillus odorifer Berge et al. 2002, Paenibacillus odorifer, Paenibacillus sp. TOD45, strain TOD45	GO:nuclease activity GO:nucleic acid binding
Halo_Nar1-Halo_Nar1_07580_hypothetical_protein.pdb	AF-A7HL24-F1-model_v4	0.229	179	131	0	3	181	1	171	8.427e-12	538	A7HL24	WP_011993924.1	GO:0016020	381764	Fervidobacterium nodosum Rt17-B1, Fervidobacterium nodosum strain Rt17-B1, Fervidobacterium nodosum str. Rt17-B1	GO:membrane
Halo_Nar1-Halo_Nar1_07580_hypothetical_protein.pdb	AF-A0A2W1P1Z8-F1-model_v4	0.313	142	89	0	40	181	40	170	8.427e-12	538	A0A2W1P1Z8		GO:0005524; GO:0016887	1977292	ATCC 27380, Bacillus xerothermodurans Bond and Favero 1977, Bacillus xerothermodurans, culture-collection:NRRL:NRS 1629, DSM 520, NRRL NRS-1629, NRRL:NRS:1629, Paenibacillus xerothermodurans Cisneros 2012, Paenibacillus xerothermodurans, strain 125-48A	GO:ATP binding GO:ATP hydrolysis activity
Halo_Nar1-Halo_Nar1_07580_hypothetical_protein.pdb	AF-A0A1W1X3D3-F1-model_v4	0.241	168	106	0	14	181	17	157	8.957e-12	537	A0A1W1X3D3		GO:0004519; GO:0003676	28898	ATCC 51209, Campylobacter helveticus, Campylobacter helveticus Stanley et al. 1993, CCUG 30682, CIP 104877, LMG 12638, LMG:12638, LMG 19528, LMG:19528, NCTC 12470	GO:endonuclease activity GO:nucleic acid binding
Halo_Nar1-Halo_Nar1_07580_hypothetical_protein.pdb	AF-A0A2D9WPN1-F1-model_v4	0.213	169	124	0	13	181	29	186	8.957e-12	537	A0A2D9WPN1		GO:0005524; GO:0016887	1869227	Bacteria bacterium, Bacterial sp., Bacteria sp., bacterium, Bacterium sp., unclassified bacterium, unidentified bacteria, unidentified bacterium, unidentified eubacterium, unknown bacteria, Unknown eubacteria, Unknown eubacterium	GO:ATP binding GO:ATP hydrolysis activity
Halo_Nar1-Halo_Nar1_07580_hypothetical_protein.pdb	AF-N1ZDT6-F1-model_v4	0.29	148	102	0	37	181	58	205	8.957e-12	537	N1ZDT6	WP_004037281.1	GO:0004518; GO:0003676	97138	Clostridium sp. MD294	GO:nuclease activity GO:nucleic acid binding
Halo_Nar1-Halo_Nar1_07580_hypothetical_protein.pdb	AF-A0A1H0Q0V0-F1-model_v4	0.229	171	117	0	11	181	41	193	9.521e-12	536	A0A1H0Q0V0		GO:0004519	91360	Desulforhopalus singaporensis Lie et al. 2000, Desulforhopalus singaporensis, DSM 12130, strain S'pore T1, strain Spore T1	GO:endonuclease activity
Halo_Nar1-Halo_Nar1_07580_hypothetical_protein.pdb	AF-A0A286TZZ3-F1-model_v4	0.268	170	123	0	12	181	3	171	1.012e-11	535	A0A286TZZ3		GO:0005524; GO:0016887	1284222	Candidatus Scalindua japonica Oshiki et al. 2017, Candidatus Scalindua japonica, Candidatus Scalindua sp. husup-a2, Scalindua japonica	GO:ATP binding GO:ATP hydrolysis activity
Halo_Nar1-Halo_Nar1_07580_hypothetical_protein.pdb	AF-A0A238YRI1-F1-model_v4	0.239	171	119	0	11	181	11	167	1.012e-11	535	A0A238YRI1		GO:0004519; GO:0003676	551994	KCTC 22383, Methylobacillus rhizosphaerae Madhaiyan et al. 2016, Methylobacillus rhizosphaerae, Methylobacillus sp. Ca-68, NCIMB 14472, strain Ca-68	GO:endonuclease activity GO:nucleic acid binding
Halo_Nar1-Halo_Nar1_07580_hypothetical_protein.pdb	AF-A0A7C0VZ40-F1-model_v4	0.248	174	126	0	14	181	1	174	1.012e-11	535	A0A7C0VZ40	WP_035011376.1	GO:0004518; GO:0003676	2053509	Atribacteria bacterium, Candidatus Atribacteria bacterium	GO:nuclease activity GO:nucleic acid binding
Halo_Nar1-Halo_Nar1_07580_hypothetical_protein.pdb	AF-A0A2U1TJK8-F1-model_v4	0.289	170	100	0	12	181	36	176	1.012e-11	535	A0A2U1TJK8		GO:0004518; GO:0003676	2173106	Brenneria sp. CFCC 11842	GO:nuclease activity GO:nucleic acid binding
Halo_Nar1-Halo_Nar1_07580_hypothetical_protein.pdb	AF-A0A2M6WQE8-F1-model_v4	0.245	170	127	0	11	180	1	169	1.076e-11	534	A0A2M6WQE8		GO:0005524; GO:0016887	1974566	Candidatus Falkowbacteria bacterium CG10_big_fil_rev_8_21_14_0_10_39_9	GO:ATP binding GO:ATP hydrolysis activity
Halo_Nar1-Halo_Nar1_07580_hypothetical_protein.pdb	AF-A0A510HM03-F1-model_v4	0.223	182	134	0	10	182	135	316	1.076e-11	534	A0A510HM03		GO:0016020; GO:0004518; GO:0003676	49319	CIP 105412, DSM 9941, IFO 16129, JCM 11954, NBRC 100952, NBRC 16129, Rubrobacter xylanophilus Carreto et al. 1996, Rubrobacter xylanophilus Carreto et al. 1996 emend. Nouioui et al. 2018, Rubrobacter xylanophilus, strain PRD-1	GO:membrane GO:nuclease activity GO:nucleic acid binding
Halo_Nar1-Halo_Nar1_07580_hypothetical_protein.pdb	AF-A0A7C6LY92-F1-model_v4	0.256	168	121	0	13	180	1	164	1.143e-11	533	A0A7C6LY92	WP_037266115.1	GO:0016020; GO:0004518; GO:0003676	1898207	Clostridiales bacterium	GO:membrane GO:nuclease activity GO:nucleic acid binding
Halo_Nar1-Halo_Nar1_07580_hypothetical_protein.pdb	AF-A0A537YMJ7-F1-model_v4	0.306	142	90	0	40	181	28	158	1.215e-11	532	A0A537YMJ7		GO:0005524; GO:0016887	1883427	Actinobacteria bacterium [class], actinobacterium, Actinomycetia bacterium, Actinomycetia sp.	GO:ATP binding GO:ATP hydrolysis activity
Halo_Nar1-Halo_Nar1_07580_hypothetical_protein.pdb	AF-A0A349MKM4-F1-model_v4	0.273	181	116	0	1	181	9	168	1.215e-11	532	A0A349MKM4		GO:0016020; GO:0004518; GO:0003676	1913988	Alphaproteobacteria bacterium	GO:membrane GO:nuclease activity GO:nucleic acid binding
Halo_Nar1-Halo_Nar1_07580_hypothetical_protein.pdb	AF-A0A0U2UE21-F1-model_v4	0.304	143	91	0	39	181	37	168	1.215e-11	532	A0A0U2UE21	WP_062407766.1	GO:0004518; GO:0003676	162209	ATCC BAA-206, culture-collection:ATCC:BAA:206, DSM 14203, Paenibacillus naphthalenovorans Daane et al. 2002, Paenibacillus naphthalenovorans, Paenibacillus sp. PR-N16, Paenibacillus sp. PR-N1, Paenibacillus sp. PR-N5, Paenibacillus sp. PS-N1, Paenibacillus sp. PS-N6, Paenibacillus sp. SA-N1, strain PR-N1	GO:nuclease activity GO:nucleic acid binding
Halo_Nar1-Halo_Nar1_07580_hypothetical_protein.pdb	AF-A0A136NCT8-F1-model_v4	0.278	200	126	0	5	180	23	222	1.215e-11	532	A0A136NCT8	WP_013100649.1	GO:0016020; GO:0016787	1617412	Chlorobi bacterium OLB5	GO:membrane GO:hydrolase activity
Halo_Nar1-Halo_Nar1_07580_hypothetical_protein.pdb	AF-A0A1D2YT86-F1-model_v4	0.26	165	112	0	17	181	9	161	1.292e-11	531	A0A1D2YT86	WP_069657235.1	GO:0004518; GO:0003676	337097	Bacillus sp. BR, DSM 14931, JCM 12998, strain BR, Vulcanibacillus modesticaldus L'Haridon et al. 2006, Vulcanibacillus modesticaldus	GO:nuclease activity GO:nucleic acid binding
Halo_Nar1-Halo_Nar1_07580_hypothetical_protein.pdb	AF-A0A3M0ZND2-F1-model_v4	0.231	171	114	0	11	181	2	150	1.373e-11	530	A0A3M0ZND2		GO:0004518; GO:0003676	2080303	Candidatus Dadabacteria bacterium	GO:nuclease activity GO:nucleic acid binding
Halo_Nar1-Halo_Nar1_07580_hypothetical_protein.pdb	AF-A0A432UBD0-F1-model_v4	0.242	181	121	0	1	181	1	160	1.373e-11	530	A0A432UBD0		GO:0004518; GO:0003676	1874629	Thermodesulfatator sp.	GO:nuclease activity GO:nucleic acid binding
Halo_Nar1-Halo_Nar1_07580_hypothetical_protein.pdb	AF-A0A7K0LIF3-F1-model_v4	0.231	181	128	0	1	181	18	185	1.373e-11	530	A0A7K0LIF3		GO:0016020; GO:0004518; GO:0003676	1883427	Actinobacteria bacterium [class], actinobacterium, Actinomycetia bacterium, Actinomycetia sp.	GO:membrane GO:nuclease activity GO:nucleic acid binding
Halo_Nar1-Halo_Nar1_07580_hypothetical_protein.pdb	AF-A0A1F7SQT9-F1-model_v4	0.289	180	124	0	6	181	2	181	1.373e-11	530	A0A1F7SQT9		GO:0016020	1802151	Candidatus Shapirobacteria bacterium RIFOXYB1_FULL_38_38	GO:membrane
Halo_Nar1-Halo_Nar1_07580_hypothetical_protein.pdb	AF-A0A140L9P1-F1-model_v4	0.337	140	85	0	41	180	154	282	1.373e-11	530	A0A140L9P1	WP_066353278.1	GO:0003677; GO:0008168; GO:0004518; GO:0008270; GO:0006281; GO:0006355	520764	DSM 21121, Fervidicola ferrireducens Ogg and Patel 2009, Fervidicola ferrireducens, JCM 15106, KCTC 5610, strain Y170, Thermoanaerobacteriaceae bacterium Y170	GO:DNA binding GO:methyltransferase activity GO:nuclease activity GO:zinc ion binding GO:DNA repair GO:regulation of DNA-templated transcription
Halo_Nar1-Halo_Nar1_07580_hypothetical_protein.pdb	AF-A0A0P6YL49-F1-model_v4	0.3	145	91	0	36	180	5	135	1.46e-11	529	A0A0P6YL49		GO:0005524; GO:0016887	869279	Chloroflexi bacterium GNS-1, DSM 23592, JCM 16980, strain GNS-1, Thermanaerothrix daxensis Gregoire et al. 2011, Thermanaerothrix daxensis	GO:ATP binding GO:ATP hydrolysis activity
Halo_Nar1-Halo_Nar1_07580_hypothetical_protein.pdb	AF-A0A3B1D9Z5-F1-model_v4	0.267	168	108	0	14	181	1	148	1.46e-11	529	A0A3B1D9Z5		GO:0005524; GO:0016887	652676	hydrothermal vent metagenome	GO:ATP binding GO:ATP hydrolysis activity
Halo_Nar1-Halo_Nar1_07580_hypothetical_protein.pdb	AF-A0A533XUH9-F1-model_v4	0.261	170	110	0	12	181	12	161	1.46e-11	529	A0A533XUH9		GO:0005524; GO:0016887	2026887	Nitrospirae bacterium, Nitrospirota bacterium	GO:ATP binding GO:ATP hydrolysis activity
Halo_Nar1-Halo_Nar1_07580_hypothetical_protein.pdb	AF-A0A7C3H5H9-F1-model_v4	0.268	181	115	0	1	181	15	172	1.46e-11	529	A0A7C3H5H9		GO:0004518; GO:0003676	2026791	Bryobacterales bacterium, Solibacterales bacterium	GO:nuclease activity GO:nucleic acid binding
Halo_Nar1-Halo_Nar1_07580_hypothetical_protein.pdb	AF-A0A1I2BPA2-F1-model_v4	0.234	187	135	0	5	181	5	191	1.46e-11	529	A0A1I2BPA2		GO:0016020; GO:0004518; GO:0003676	72304	Peptostreptococcus sp. D1	GO:membrane GO:nuclease activity GO:nucleic acid binding
Halo_Nar1-Halo_Nar1_07580_hypothetical_protein.pdb	AF-A0A135YV53-F1-model_v4	0.287	143	100	0	41	181	55	197	1.46e-11	529	A0A135YV53	WP_021934729.1	GO:0004518; GO:0003676	1261	ATCC 27337, CCUG 7835, CIP 104411, DSM 2949, LMG 15865, LMG:15865, NCTC 11460, Peptostreptococcus anaerobius Natvig 1905 (Approved Lists 1980) emend. Gerritsen et al. 2014, Peptostreptococcus anaerobius (Natvig 1905) Kluyver and van Niel 1936, Peptostreptococcus anaerobius, Streptococcus anaerobius Natvig 1905, Streptococcus anaerobius, Streptococcus anaerob (sic) Kronig 1895, Streptococcus anaer…	GO:nuclease activity GO:nucleic acid binding
Halo_Nar1-Halo_Nar1_07580_hypothetical_protein.pdb	AF-W0JXA5-F1-model_v4	0.312	157	99	0	40	184	241	397	1.46e-11	529	W0JXA5	WP_049954758.1	GO:0005524; GO:0016887	797299	Halostagnicola larsenii JCM 13463, Halostagnicola larsenii strain XH-48, Halostagnicola larsenii str. XH-48, Halostagnicola larsenii XH-48	GO:ATP binding GO:ATP hydrolysis activity
Halo_Nar1-Halo_Nar1_07580_hypothetical_protein.pdb	AF-A0A3E0HVM3-F1-model_v4	0.312	155	92	0	27	181	8	141	1.551e-11	528	A0A3E0HVM3		GO:0004519; GO:0003676	561505	DSM 18841, NCIMB 14147, strain A37.1, Tenacibaculum gallaicum Pineiro-Vidal et al. 2008, Tenacibaculum gallaicum	GO:endonuclease activity GO:nucleic acid binding
Halo_Nar1-Halo_Nar1_07580_hypothetical_protein.pdb	AF-A0A357C3Y1-F1-model_v4	0.286	142	93	0	40	181	25	155	1.551e-11	528	A0A357C3Y1		GO:0004518; GO:0003676	2026770	Nitrospiraceae bacterium	GO:nuclease activity GO:nucleic acid binding
Halo_Nar1-Halo_Nar1_07580_hypothetical_protein.pdb	AF-A0A7Y5UXW4-F1-model_v4	0.283	142	87	0	40	181	33	154	1.551e-11	528	A0A7Y5UXW4		GO:0004518; GO:0003676	2033014	Armatimonadetes bacterium, Armatimonadota bacterium	GO:nuclease activity GO:nucleic acid binding
Halo_Nar1-Halo_Nar1_07580_hypothetical_protein.pdb	AF-A0A847PE08-F1-model_v4	0.21	179	131	0	2	180	1	167	1.551e-11	528	A0A847PE08	WP_023670009.1	GO:0004518; GO:0003676	2699746	Fretibacterium sp.	GO:nuclease activity GO:nucleic acid binding
Halo_Nar1-Halo_Nar1_07580_hypothetical_protein.pdb	AF-A0A2M6XCJ9-F1-model_v4	0.27	140	96	0	41	180	111	243	1.551e-11	528	A0A2M6XCJ9		GO:0016020	1974883	Candidatus Shapirobacteria bacterium CG08_land_8_20_14_0_20_39_18	GO:membrane
Halo_Nar1-Halo_Nar1_07580_hypothetical_protein.pdb	AF-A0A7V3ZJH7-F1-model_v4	0.236	166	124	0	19	181	2	167	1.551e-11	528	A0A7V3ZJH7		GO:0003677; GO:0008168; GO:0008270; GO:0006281; GO:0006355	14	ATCC 35947, Dictyoglomus thermophilum Saiki et al. 1985, Dictyoglomus thermophilum, DSM 3960, strain H-6-12	GO:DNA binding GO:methyltransferase activity GO:zinc ion binding GO:DNA repair GO:regulation of DNA-templated transcription
Halo_Nar1-Halo_Nar1_07580_hypothetical_protein.pdb	AF-A0A6G5QXB3-F1-model_v4	0.244	144	90	0	41	184	16	135	1.649e-11	527	A0A6G5QXB3		GO:0004519	1032243	Campylobacter sp. RM6914	GO:endonuclease activity
Halo_Nar1-Halo_Nar1_07580_hypothetical_protein.pdb	AF-A0A2I6QM65-F1-model_v4	0.252	159	111	0	24	182	9	157	1.649e-11	527	A0A2I6QM65		GO:0004518; GO:0003676	77133	uncultivated bacterium, uncultured Bacteria bacterium, uncultured bacterium, uncultured eubacterium	GO:nuclease activity GO:nucleic acid binding
Halo_Nar1-Halo_Nar1_07580_hypothetical_protein.pdb	AF-A0A849P7L2-F1-model_v4	0.263	145	91	0	37	181	20	144	1.649e-11	527	A0A849P7L2		GO:0004518; GO:0003676	1631957	CCUG 64465, CECT 8400, Pelistega sp. 3340-03, Pelistega sp. DICM11-00060-1A, Pelistega sp. ZTA10-00042-1C, Pelistega suis, Pelistega suis Vela et al. 2015, strain 3340-03	GO:nuclease activity GO:nucleic acid binding
Halo_Nar1-Halo_Nar1_07580_hypothetical_protein.pdb	AF-A0A6N6SNF2-F1-model_v4	0.291	145	99	0	41	181	27	171	1.649e-11	527	A0A6N6SNF2		GO:0005524; GO:0016887	2651163	Ignavibacteriaceae bacterium	GO:ATP binding GO:ATP hydrolysis activity
Halo_Nar1-Halo_Nar1_07580_hypothetical_protein.pdb	AF-A0A661L0G1-F1-model_v4	0.238	164	124	0	18	181	3	166	1.649e-11	527	A0A661L0G1		GO:0005524; GO:0016887	2026735	Deltaproteobacteria bacterium	GO:ATP binding GO:ATP hydrolysis activity
Halo_Nar1-Halo_Nar1_07580_hypothetical_protein.pdb	AF-A0A3B9PXJ4-F1-model_v4	0.307	143	93	0	36	178	50	184	1.649e-11	527	A0A3B9PXJ4	WP_035932924.1	GO:0004518; GO:0003676	2060925	Clostridiales bacterium UBA9856	GO:nuclease activity GO:nucleic acid binding
Halo_Nar1-Halo_Nar1_07580_hypothetical_protein.pdb	AF-A0A1V5WZE3-F1-model_v4	0.258	169	119	0	12	180	24	184	1.649e-11	527	A0A1V5WZE3		GO:0004518; GO:0003676	1852939	Parcubacteria group bacterium ADurb.Bin216	GO:nuclease activity GO:nucleic acid binding
Halo_Nar1-Halo_Nar1_07580_hypothetical_protein.pdb	AF-A0A848D117-F1-model_v4	0.255	171	111	0	11	181	37	186	1.649e-11	527	A0A848D117		GO:0004518; GO:0003676	1391	Aneurinibacillus aneurinilyticus corrig. (Shida et al. 1994) Shida et al. 1996 emend Heyndrickx et al. 1997, Aneurinibacillus aneurinilyticus, Aneurinibacillus aneurinolyticus, ATCC 12856, Bacillus aneurinilyticus corrig. (ex Aoyama 1952) Shida et al. 1994, Bacillus aneurinilyticus, Bacillus aneurinolyticus Kimura and Aoyama in Aoyama 1952, Bacillus aneurinolyticus, CIP 104007, culture-collection…	GO:nuclease activity GO:nucleic acid binding
Halo_Nar1-Halo_Nar1_07580_hypothetical_protein.pdb	AF-A0A0A5HKY8-F1-model_v4	0.313	141	89	0	41	181	24	154	1.753e-11	526	A0A0A5HKY8		GO:0004518; GO:0003676	1385512	Pontibacillus litoralis JSM 072002, Pontibacillus sp. JSM 072002	GO:nuclease activity GO:nucleic acid binding
Halo_Nar1-Halo_Nar1_07580_hypothetical_protein.pdb	AF-A0A1F7VCV0-F1-model_v4	0.237	184	136	0	1	184	1	179	1.753e-11	526	A0A1F7VCV0		GO:0016020	1802408	Candidatus Uhrbacteria bacterium RIFCSPLOWO2_02_FULL_48_18	GO:membrane
Halo_Nar1-Halo_Nar1_07580_hypothetical_protein.pdb	AF-A0A358QXZ5-F1-model_v4	0.293	150	105	0	36	184	48	197	1.753e-11	526	A0A358QXZ5		GO:0004518; GO:0003676	41211	Desulfotomaculum sp.	GO:nuclease activity GO:nucleic acid binding
Halo_Nar1-Halo_Nar1_07580_hypothetical_protein.pdb	AF-A0A7V5D0H3-F1-model_v4	0.204	181	138	0	1	181	4	177	1.753e-11	526	A0A7V5D0H3		GO:0004518; GO:0003676	2052149	Aminicenantes bacterium, candidate division OP8 bacterium, Candidatus Aminicenantes bacterium	GO:nuclease activity GO:nucleic acid binding
Halo_Nar1-Halo_Nar1_07580_hypothetical_protein.pdb	AF-A0A4Y9ABH4-F1-model_v4	0.242	181	117	0	1	181	81	235	1.753e-11	526	A0A4Y9ABH4		GO:0004518; GO:0003676	175306	JCM 11462, KCCM 41560, Lentibacillus salicampi, Lentibacillus salicampi Yoon et al. 2002, strain SF-20	GO:nuclease activity GO:nucleic acid binding
Halo_Nar1-Halo_Nar1_07580_hypothetical_protein.pdb	AF-A0A3D0Y4V8-F1-model_v4	0.231	181	138	0	1	180	5	185	1.863e-11	525	A0A3D0Y4V8		GO:0016020	2052152	Candidatus Nomurabacteria bacterium	GO:membrane
Halo_Nar1-Halo_Nar1_07580_hypothetical_protein.pdb	AF-A0A7C2D0N0-F1-model_v4	0.286	142	93	0	43	184	61	191	1.863e-11	525	A0A7C2D0N0		GO:0005524; GO:0016887	2026724	Chloroflexota bacterium	GO:ATP binding GO:ATP hydrolysis activity
Halo_Nar1-Halo_Nar1_07580_hypothetical_protein.pdb	AF-A0A2W1ANF0-F1-model_v4	0.281	141	94	0	41	181	27	158	1.863e-11	525	A0A2W1ANF0	WP_073344823.1	GO:0004518; GO:0003676	2026724	Chloroflexota bacterium	GO:nuclease activity GO:nucleic acid binding
Halo_Nar1-Halo_Nar1_07580_hypothetical_protein.pdb	AF-A0A1W9PBV2-F1-model_v4	0.25	171	117	0	11	181	13	169	1.863e-11	525	A0A1W9PBV2	WP_008312676.1	GO:0003677; GO:0008168; GO:0008270; GO:0006281; GO:0006355	1968525	Candidatus Cloacimonas sp. 4484_209	GO:DNA binding GO:methyltransferase activity GO:zinc ion binding GO:DNA repair GO:regulation of DNA-templated transcription
Halo_Nar1-Halo_Nar1_07580_hypothetical_protein.pdb	AF-A0A7V5WKI0-F1-model_v4	0.267	181	114	0	1	181	121	277	1.863e-11	525	A0A7V5WKI0		GO:0005524; GO:0016887	2049433	Desulfobacteraceae bacterium	GO:ATP binding GO:ATP hydrolysis activity
Halo_Nar1-Halo_Nar1_07580_hypothetical_protein.pdb	AF-A0A7C2A4Y5-F1-model_v4	0.241	169	128	0	12	180	79	247	1.863e-11	525	A0A7C2A4Y5		GO:0016020; GO:0004518; GO:0003676	1621989	Candidatus Desulfofervidus auxilii Krukenberg 2016, Candidatus Desulfofervidus auxilii, delta proteobacterium HotSeep1, Desulfofervidus auxilii	GO:membrane GO:nuclease activity GO:nucleic acid binding
Halo_Nar1-Halo_Nar1_07580_hypothetical_protein.pdb	AF-A0A381YPC8-F1-model_v4	0.313	145	92	0	40	184	118	252	1.863e-11	525	A0A381YPC8		GO:0005524; GO:0016887	408172	marine metagenome, ocean metagenome	GO:ATP binding GO:ATP hydrolysis activity
Halo_Nar1-Halo_Nar1_07580_hypothetical_protein.pdb	AF-A0A7X9DWN0-F1-model_v4	0.258	146	105	0	39	181	42	187	1.981e-11	524	A0A7X9DWN0		GO:0004518; GO:0003676	2026763	Myxococcales bacterium	GO:nuclease activity GO:nucleic acid binding
Halo_Nar1-Halo_Nar1_07580_hypothetical_protein.pdb	AF-A0A7X7TQV3-F1-model_v4	0.262	170	117	0	12	181	8	166	1.981e-11	524	A0A7X7TQV3		GO:0016020	2268206	Thermotogaceae bacterium	GO:membrane
Halo_Nar1-Halo_Nar1_07580_hypothetical_protein.pdb	AF-A0A1T5M641-F1-model_v4	0.266	177	129	0	5	181	73	249	1.981e-11	524	A0A1T5M641		GO:0004519	36842	ATCC 49637, Clostridium halophilium, Clostridium halophilum corrig. Fendrich et al. 1991, Clostridium halophilum, DSM 5387, Maledivibacter halophilus (Fendrich et al. 1991) Li et al. 2016, Maledivibacter halophilus, strain M1	GO:endonuclease activity
Halo_Nar1-Halo_Nar1_07580_hypothetical_protein.pdb	AF-A0A6B9YBC6-F1-model_v4	0.273	141	95	0	41	181	156	286	1.981e-11	524	A0A6B9YBC6	WP_023760702.1	GO:0016020; GO:0004518; GO:0003676	2700081	Virgibacillus sp. MSP4-1	GO:membrane GO:nuclease activity GO:nucleic acid binding
Halo_Nar1-Halo_Nar1_07580_hypothetical_protein.pdb	AF-A0A1G3KU38-F1-model_v4	0.267	148	103	0	40	181	27	174	2.105e-11	523	A0A1G3KU38		GO:0005524; GO:0016887	1802174	Spirochaetes bacterium GWB1_36_13	GO:ATP binding GO:ATP hydrolysis activity
Halo_Nar1-Halo_Nar1_07580_hypothetical_protein.pdb	AF-A0A1F6H2E6-F1-model_v4	0.308	141	92	0	42	182	35	168	2.105e-11	523	A0A1F6H2E6		GO:0004518; GO:0003676	1798584	Candidatus Levybacteria bacterium RBG_16_35_11	GO:nuclease activity GO:nucleic acid binding
Halo_Nar1-Halo_Nar1_07580_hypothetical_protein.pdb	AF-A0A3N5XUM0-F1-model_v4	0.212	169	111	0	13	181	1	142	2.105e-11	523	A0A3N5XUM0		GO:0004518; GO:0003676	1978231	Acidobacteriota bacterium	GO:nuclease activity GO:nucleic acid binding
Halo_Nar1-Halo_Nar1_07580_hypothetical_protein.pdb	AF-A0A5J6SSN7-F1-model_v4	0.243	171	115	0	11	181	65	217	2.105e-11	523	A0A5J6SSN7		GO:0016020; GO:0004518; GO:0003676	2283160	CECT 9792, KCTC 43041, Psychrobacillus glaciei Choi and Lee 2020, Psychrobacillus glaciei, Psychrobacillus sp. PB01, strain PB01	GO:membrane GO:nuclease activity GO:nucleic acid binding
Halo_Nar1-Halo_Nar1_07580_hypothetical_protein.pdb	AF-F6DP03-F1-model_v4	0.254	144	107	0	40	183	118	261	2.105e-11	523	F6DP03	WP_013842478.1	GO:0004518; GO:0003676	696281	Desulforamulus ruminis DSM 2154, Desulfotomaculum ruminis ATCC 23193, Desulfotomaculum ruminis DL, Desulfotomaculum ruminis strain DSM 2154, Desulfotomaculum ruminis str. DSM 2154	GO:nuclease activity GO:nucleic acid binding
Halo_Nar1-Halo_Nar1_07580_hypothetical_protein.pdb	AF-A0A2N2DNI3-F1-model_v4	0.238	166	121	0	16	181	2	161	2.238e-11	522	A0A2N2DNI3		GO:0004518; GO:0003676	2013772	Firmicutes bacterium HGW-Firmicutes-11	GO:nuclease activity GO:nucleic acid binding
Halo_Nar1-Halo_Nar1_07580_hypothetical_protein.pdb	AF-A0A2E9JKB8-F1-model_v4	0.278	144	95	0	37	180	33	165	2.238e-11	522	A0A2E9JKB8		GO:0004518; GO:0003676	1913989	Gammaproteobacteria bacterium	GO:nuclease activity GO:nucleic acid binding
Halo_Nar1-Halo_Nar1_07580_hypothetical_protein.pdb	AF-A0A1V6CNB7-F1-model_v4	0.268	173	122	0	14	181	1	173	2.238e-11	522	A0A1V6CNB7		GO:0016787	1852867	Deltaproteobacteria bacterium ADurb.Bin135	GO:hydrolase activity
Halo_Nar1-Halo_Nar1_07580_hypothetical_protein.pdb	AF-A0A7V7X3U4-F1-model_v4	0.302	144	97	0	42	181	35	178	2.238e-11	522	A0A7V7X3U4		GO:0005524; GO:0016887	1869227	Bacteria bacterium, Bacterial sp., Bacteria sp., bacterium, Bacterium sp., unclassified bacterium, unidentified bacteria, unidentified bacterium, unidentified eubacterium, unknown bacteria, Unknown eubacteria, Unknown eubacterium	GO:ATP binding GO:ATP hydrolysis activity
Halo_Nar1-Halo_Nar1_07580_hypothetical_protein.pdb	AF-A0A2D8PNB7-F1-model_v4	0.238	181	130	0	1	181	1	172	2.238e-11	522	A0A2D8PNB7		GO:0005524; GO:0016887	2026724	Chloroflexota bacterium	GO:ATP binding GO:ATP hydrolysis activity
Halo_Nar1-Halo_Nar1_07580_hypothetical_protein.pdb	AF-A0A3P1XXX6-F1-model_v4	0.203	171	135	0	11	181	19	188	2.238e-11	522	A0A3P1XXX6		GO:0016020; GO:0004518; GO:0003676	2491047	Fretibacterium sp. OH1220_COT-178	GO:membrane GO:nuclease activity GO:nucleic acid binding
Halo_Nar1-Halo_Nar1_07580_hypothetical_protein.pdb	AF-A0A534T710-F1-model_v4	0.251	144	105	0	40	180	15	158	2.378e-11	521	A0A534T710		GO:0004518; GO:0003676	2026735	Deltaproteobacteria bacterium	GO:nuclease activity GO:nucleic acid binding
Halo_Nar1-Halo_Nar1_07580_hypothetical_protein.pdb	AF-A0A1X0Y892-F1-model_v4	0.32	145	88	0	37	181	17	147	2.378e-11	521	A0A1X0Y892		GO:0004518; GO:0003676	1969733	ATCC TSD-173, Geothermobacter hydrogeniphilus Perez-Rodriguez et al. 2021, Geothermobacter hydrogeniphilus, Geothermobacter sp. EPR-M, Geothermobacter sp. HR-1, JCM 32109, KCTC 15831, strain EPR-M	GO:nuclease activity GO:nucleic acid binding
Halo_Nar1-Halo_Nar1_07580_hypothetical_protein.pdb	AF-A0A124FD75-F1-model_v4	0.268	143	102	0	41	183	95	234	2.378e-11	521	A0A124FD75		GO:0003677; GO:0008168; GO:0004518; GO:0008270; GO:0006281; GO:0006355	1635275	Clostridia bacterium 41_269	GO:DNA binding GO:methyltransferase activity GO:nuclease activity GO:zinc ion binding GO:DNA repair GO:regulation of DNA-templated transcription
Halo_Nar1-Halo_Nar1_07580_hypothetical_protein.pdb	AF-A0A1F6I2I4-F1-model_v4	0.262	164	119	0	21	184	288	449	2.378e-11	521	A0A1F6I2I4		GO:0031012; GO:0016020; GO:0004222; GO:0004518; GO:0003676; GO:0008270; GO:0006508	1798600	Candidatus Levybacteria bacterium RIFCSPHIGHO2_02_FULL_37_10	GO:extracellular matrix GO:membrane GO:metalloendopeptidase activity GO:nuclease activity GO:nucleic acid binding GO:zinc ion binding GO:proteolysis
Halo_Nar1-Halo_Nar1_07580_hypothetical_protein.pdb	AF-A0A1V5T3X9-F1-model_v4	0.246	141	90	0	41	181	20	139	2.528e-11	520	A0A1V5T3X9		GO:0004518; GO:0003676	1852833	Candidatus Atribacteria bacterium ADurb.Bin276	GO:nuclease activity GO:nucleic acid binding
Halo_Nar1-Halo_Nar1_07580_hypothetical_protein.pdb	AF-A0A2M8L047-F1-model_v4	0.252	174	121	0	5	178	10	172	2.528e-11	520	A0A2M8L047		GO:0005524; GO:0016887	1974869	Candidatus Saccharibacteria bacterium CG10_big_fil_rev_8_21_14_0_10_47_8	GO:ATP binding GO:ATP hydrolysis activity
Halo_Nar1-Halo_Nar1_07580_hypothetical_protein.pdb	AF-A0A177KZ23-F1-model_v4	0.273	142	95	0	40	181	83	214	2.528e-11	520	A0A177KZ23	WP_018392921.1	GO:0004518; GO:0003676	29332	Bacillus aminovorans den Dooren de Jong 1927, Bacillus aminovorans, Domibacillus aminovorans (den Dooren de Jong 1927) Verma et al. 2017, Domibacillus aminovorans, DSM 1314, LMG 16796, LMG:16796	GO:nuclease activity GO:nucleic acid binding
Halo_Nar1-Halo_Nar1_07580_hypothetical_protein.pdb	AF-A0A329KGW7-F1-model_v4	0.248	145	101	0	36	180	32	166	2.687e-11	519	A0A329KGW7		GO:0004518; GO:0003676	1742774	Paenibacillus sp. YN15	GO:nuclease activity GO:nucleic acid binding
Halo_Nar1-Halo_Nar1_07580_hypothetical_protein.pdb	AF-A0A1R0YX99-F1-model_v4	0.289	143	95	0	39	181	57	190	2.687e-11	519	A0A1R0YX99	WP_076205857.1	GO:0004518; GO:0003676	189426	ATCC BAA-93, culture-collection:ATCC:BAA:93, DSM 15391, JCM 21743, LMG 19079, LMG:19079, Paenibacillus odorifer Berge et al. 2002, Paenibacillus odorifer, Paenibacillus sp. TOD45, strain TOD45	GO:nuclease activity GO:nucleic acid binding
Halo_Nar1-Halo_Nar1_07580_hypothetical_protein.pdb	AF-A0A3N5XCA3-F1-model_v4	0.227	171	112	0	11	181	25	170	2.687e-11	519	A0A3N5XCA3		GO:0004518; GO:0003676	1978231	Acidobacteriota bacterium	GO:nuclease activity GO:nucleic acid binding
Halo_Nar1-Halo_Nar1_07580_hypothetical_protein.pdb	AF-A0A318C5K5-F1-model_v4	0.257	149	97	0	33	181	8	139	2.856e-11	518	A0A318C5K5		GO:0004518; GO:0003676	1635171	DSM 28732, gamma proteobacterium L1E11, MCC 2992, Pokkaliibacter plantistimulans Krishnan et al. 2018, Pokkaliibacter plantistimulans Krishnan et al. 2019, Pokkaliibacter plantistimulans, strain L1E11	GO:nuclease activity GO:nucleic acid binding
Halo_Nar1-Halo_Nar1_07580_hypothetical_protein.pdb	AF-A0A7V6PSV6-F1-model_v4	0.198	171	134	0	11	181	1	168	2.856e-11	518	A0A7V6PSV6		GO:0005524; GO:0016887	1869227	Bacteria bacterium, Bacterial sp., Bacteria sp., bacterium, Bacterium sp., unclassified bacterium, unidentified bacteria, unidentified bacterium, unidentified eubacterium, unknown bacteria, Unknown eubacteria, Unknown eubacterium	GO:ATP binding GO:ATP hydrolysis activity
Halo_Nar1-Halo_Nar1_07580_hypothetical_protein.pdb	AF-A0A1G7BBF2-F1-model_v4	0.243	143	92	0	39	181	35	157	2.856e-11	518	A0A1G7BBF2	WP_002654634.1	GO:0004519; GO:0003676	1071918	DSM 24015, LMG 26094, LMG:26094, Riemerella columbipharyngis Rubbenstroth et al. 2013, Riemerella columbipharyngis, Riemerella sp. 6061, Riemerella sp. 8091, Riemerella sp. 8151, Riemerella sp. 8231, Riemerella sp. 9011, strain 8151	GO:endonuclease activity GO:nucleic acid binding
Halo_Nar1-Halo_Nar1_07580_hypothetical_protein.pdb	AF-A0A7V2UF70-F1-model_v4	0.217	182	132	0	11	180	8	189	2.856e-11	518	A0A7V2UF70		GO:0004518; GO:0003676	2026780	Planctomycetaeota bacterium, Planctomycetes bacterium, Planctomycetota bacterium	GO:nuclease activity GO:nucleic acid binding
Halo_Nar1-Halo_Nar1_07580_hypothetical_protein.pdb	AF-A0A352UAX7-F1-model_v4	0.261	181	127	0	1	181	22	194	2.856e-11	518	A0A352UAX7		GO:0016020	2026734	Dehalococcoidetes bacterium, Dehalococcoidia bacterium	GO:membrane
Halo_Nar1-Halo_Nar1_07580_hypothetical_protein.pdb	AF-A0A2N5KDP6-F1-model_v4	0.254	171	117	0	10	180	28	185	2.856e-11	518	A0A2N5KDP6	WP_073034287.1	GO:0005524; GO:0016887	2026720	Candidatus Saccharibacteria bacterium	GO:ATP binding GO:ATP hydrolysis activity
Halo_Nar1-Halo_Nar1_07580_hypothetical_protein.pdb	AF-A0A2N1FBB9-F1-model_v4	0.242	157	105	0	25	181	4	142	2.856e-11	518	A0A2N1FBB9		GO:0004518; GO:0003676	2058306	Tenacibaculum sp. Bg11-29	GO:nuclease activity GO:nucleic acid binding
Halo_Nar1-Halo_Nar1_07580_hypothetical_protein.pdb	AF-A0A1I2FJK2-F1-model_v4	0.27	146	99	0	36	181	159	294	2.856e-11	518	A0A1I2FJK2		GO:0016020; GO:0004518; GO:0003676	930128	Alteribacillus iranensis (Bagheri et al. 2012) Azmatunnisa Begum et al. 2016, Alteribacillus iranensis, Bacillus iranensis Bagheri et al. 2012, Bacillus iranensis, Bacillus sp. X5B(2010), DSM 23995, IBRC 10446, strain X5B	GO:membrane GO:nuclease activity GO:nucleic acid binding
Halo_Nar1-Halo_Nar1_07580_hypothetical_protein.pdb	AF-A0A1S1V4M0-F1-model_v4	0.205	189	143	0	1	181	105	293	2.856e-11	518	A0A1S1V4M0	WP_071064526.1	GO:0016020; GO:0004518; GO:0003676	39480	Andreesenia angusta (Beuscher and Andreesen 1985) Poehlein et al. 2017, Andreesenia angusta, ATCC 43737, DSM 1989, Eubacterium angustum Beuscher and Andreesen 1985, Eubacterium angustum, strain MK-1	GO:membrane GO:nuclease activity GO:nucleic acid binding
Halo_Nar1-Halo_Nar1_07580_hypothetical_protein.pdb	AF-A0A3A4UXP2-F1-model_v4	0.224	191	132	0	11	181	13	203	3.036e-11	517	A0A3A4UXP2	WP_055141872.1	GO:0016020; GO:0004518; GO:0003676	2762014	Candidatus Parcubacteria bacterium, Parcubacteria bacterium	GO:membrane GO:nuclease activity GO:nucleic acid binding
Halo_Nar1-Halo_Nar1_07580_hypothetical_protein.pdb	AF-A0A1G2CID9-F1-model_v4	0.204	156	115	0	38	183	91	246	3.036e-11	517	A0A1G2CID9		GO:0005524; GO:0016887	1798649	Candidatus Liptonbacteria bacterium RIFCSPLOWO2_01_FULL_45_15	GO:ATP binding GO:ATP hydrolysis activity
Halo_Nar1-Halo_Nar1_07580_hypothetical_protein.pdb	AF-A0A1H9K2B7-F1-model_v4	0.246	142	98	0	40	181	56	186	3.036e-11	517	A0A1H9K2B7		GO:0004518; GO:0003676	571933	CCM 7596, DSM 21633, JCM 15721, LMG 24786, LMG:24786, Piscibacillus halophilus Amoozegar et al. 2009, Piscibacillus halophilus, Piscibacillus sp. HS224, strain HS224	GO:nuclease activity GO:nucleic acid binding
Halo_Nar1-Halo_Nar1_07580_hypothetical_protein.pdb	AF-A0A1E7DQC2-F1-model_v4	0.271	177	119	0	5	181	122	285	3.036e-11	517	A0A1E7DQC2	WP_069938152.1	GO:0016020; GO:0004518; GO:0003676	1714016	CCTCC AB 2015183, culture-collection:CCTCC:AB:2015183, Domibacillus iocasae, Domibacillus iocasae Sun and Sun 2016, Domibacillus sp. S6, DSM 29979, strain S6	GO:membrane GO:nuclease activity GO:nucleic acid binding
Halo_Nar1-Halo_Nar1_07580_hypothetical_protein.pdb	AF-A0A2E2UZN2-F1-model_v4	0.253	144	96	0	38	181	27	156	3.227e-11	516	A0A2E2UZN2		GO:0005524; GO:0016887	1869227	Bacteria bacterium, Bacterial sp., Bacteria sp., bacterium, Bacterium sp., unclassified bacterium, unidentified bacteria, unidentified bacterium, unidentified eubacterium, unknown bacteria, Unknown eubacteria, Unknown eubacterium	GO:ATP binding GO:ATP hydrolysis activity
Halo_Nar1-Halo_Nar1_07580_hypothetical_protein.pdb	AF-A0A6N8UFW8-F1-model_v4	0.268	144	92	0	38	181	28	153	3.227e-11	516	A0A6N8UFW8		GO:0004518; GO:0003676	2684397	Flavobacteriaceae bacterium Ap0902	GO:nuclease activity GO:nucleic acid binding
Halo_Nar1-Halo_Nar1_07580_hypothetical_protein.pdb	AF-A0A7Y4QV71-F1-model_v4	0.251	184	132	0	4	180	1	184	3.227e-11	516	A0A7Y4QV71		GO:0016020	2053306	Ignavibacteria bacterium	GO:membrane
Halo_Nar1-Halo_Nar1_07580_hypothetical_protein.pdb	AF-A0A382S2L2-F1-model_v4	0.28	145	88	0	37	181	15	137	3.227e-11	516	A0A382S2L2		GO:0005524; GO:0016887	408172	marine metagenome, ocean metagenome	GO:ATP binding GO:ATP hydrolysis activity
Halo_Nar1-Halo_Nar1_07580_hypothetical_protein.pdb	AF-A0A379C739-F1-model_v4	0.258	157	105	0	25	181	2	144	3.227e-11	516	A0A379C739		GO:0004519; GO:0003676	146806	ATCC 700972, CIP 106491, NCTC 12872, Pasteurella phocoenarum, Phocoenobacter uteri Foster et al. 2000, Phocoenobacter uteri, strain M1063U/93	GO:endonuclease activity GO:nucleic acid binding
Halo_Nar1-Halo_Nar1_07580_hypothetical_protein.pdb	AF-A0A2N6EB06-F1-model_v4	0.288	144	87	0	38	181	21	143	3.43e-11	515	A0A2N6EB06		GO:0004518; GO:0003676	892	Desulfuromonas sp.	GO:nuclease activity GO:nucleic acid binding
Halo_Nar1-Halo_Nar1_07580_hypothetical_protein.pdb	AF-F4V9T4-F1-model_v4	0.225	181	123	0	1	181	1	160	3.43e-11	515	F4V9T4	WP_044090107.1	GO:0004518; GO:0003676	656408	Escherichia coli H591	GO:nuclease activity GO:nucleic acid binding
Halo_Nar1-Halo_Nar1_07580_hypothetical_protein.pdb	AF-A0A7V5P317-F1-model_v4	0.244	170	122	0	11	180	1	162	3.43e-11	515	A0A7V5P317		GO:0016020	2026735	Deltaproteobacteria bacterium	GO:membrane
Halo_Nar1-Halo_Nar1_07580_hypothetical_protein.pdb	AF-A0A7V3NZI3-F1-model_v4	0.282	176	122	0	11	181	1	176	3.43e-11	515	A0A7V3NZI3		GO:0004518; GO:0003676	2026735	Deltaproteobacteria bacterium	GO:nuclease activity GO:nucleic acid binding
Halo_Nar1-Halo_Nar1_07580_hypothetical_protein.pdb	AF-A0A0G0ZKU0-F1-model_v4	0.241	181	133	0	1	181	3	178	3.43e-11	515	A0A0G0ZKU0		GO:0016020; GO:0004518; GO:0003676	1619103	candidate division WWE3 bacterium GW2011_GWA1_41_8	GO:membrane GO:nuclease activity GO:nucleic acid binding
Halo_Nar1-Halo_Nar1_07580_hypothetical_protein.pdb	AF-A0A7Y5FS40-F1-model_v4	0.296	145	99	0	40	180	30	174	3.43e-11	515	A0A7Y5FS40		GO:0005524; GO:0016887	2651163	Ignavibacteriaceae bacterium	GO:ATP binding GO:ATP hydrolysis activity
Halo_Nar1-Halo_Nar1_07580_hypothetical_protein.pdb	AF-A0A2W6U5T4-F1-model_v4	0.264	163	106	0	19	181	3	147	3.43e-11	515	A0A2W6U5T4		GO:0004518; GO:0003676	1870904	Shinella sp.	GO:nuclease activity GO:nucleic acid binding
Halo_Nar1-Halo_Nar1_07580_hypothetical_protein.pdb	AF-A0A836RJ84-F1-model_v4	0.276	144	96	0	41	184	67	200	3.43e-11	515	A0A836RJ84		GO:0005524; GO:0016887	2026779	Planctomycetaceae bacterium	GO:ATP binding GO:ATP hydrolysis activity
Halo_Nar1-Halo_Nar1_07580_hypothetical_protein.pdb	AF-C8X5U8-F1-model_v4	0.229	171	118	0	11	181	1	154	3.43e-11	515	C8X5U8	WP_012813886.1	GO:0016020; GO:0004518; GO:0003676	485915	Desulfohalobium retbaense DSM 5692, Desulfohalobium retbaense strain DSM 5692, Desulfohalobium retbaense str. DSM 5692	GO:membrane GO:nuclease activity GO:nucleic acid binding
Halo_Nar1-Halo_Nar1_07580_hypothetical_protein.pdb	AF-A0A1F6NK10-F1-model_v4	0.25	143	101	0	38	180	32	167	3.43e-11	515	A0A1F6NK10		GO:0004518; GO:0003676	1798696	Candidatus Magasanikbacteria bacterium RIFOXYA2_FULL_44_8	GO:nuclease activity GO:nucleic acid binding
Halo_Nar1-Halo_Nar1_07580_hypothetical_protein.pdb	AF-A0A7V1RJ44-F1-model_v4	0.261	141	95	0	42	182	86	215	3.43e-11	515	A0A7V1RJ44		GO:0004518; GO:0003676	1883427	Actinobacteria bacterium [class], actinobacterium, Actinomycetia bacterium, Actinomycetia sp.	GO:nuclease activity GO:nucleic acid binding
Halo_Nar1-Halo_Nar1_07580_hypothetical_protein.pdb	AF-A0A0G0CEY1-F1-model_v4	0.247	180	122	0	1	180	79	241	3.43e-11	515	A0A0G0CEY1		GO:0016020; GO:0004518; GO:0003676	1618721	Candidatus Moranbacteria bacterium GW2011_GWF2_35_39, Parcubacteria (Moranbacteria) bacterium GW2011_GWF2_35_39	GO:membrane GO:nuclease activity GO:nucleic acid binding
Halo_Nar1-Halo_Nar1_07580_hypothetical_protein.pdb	AF-A0A5F0K3H6-F1-model_v4	0.306	142	91	0	40	181	19	150	3.646e-11	514	A0A5F0K3H6	WP_021067455.1	GO:0004518; GO:0003676	72026	ATCC BAA-59, CCUG 37441, CIP 106312, culture-collection:ATCC:BAA:59, DSM 21504, Helcococcus ovis Collins et al. 1999, Helcococcus ovis, Helcococcus sp. CCUG 37441, strain S840-96-1	GO:nuclease activity GO:nucleic acid binding
Halo_Nar1-Halo_Nar1_07580_hypothetical_protein.pdb	AF-A0A1W1HRD1-F1-model_v4	0.28	145	89	0	37	181	25	148	3.646e-11	514	A0A1W1HRD1		GO:0004519	1658518	Nitrospira sp. ND1	GO:endonuclease activity
Halo_Nar1-Halo_Nar1_07580_hypothetical_protein.pdb	AF-A0A0G1D5C2-F1-model_v4	0.261	164	120	0	18	181	3	165	3.646e-11	514	A0A0G1D5C2		GO:0004518; GO:0003676	1618390	Candidatus Collierbacteria bacterium GW2011_GWC2_43_12	GO:nuclease activity GO:nucleic acid binding
Halo_Nar1-Halo_Nar1_07580_hypothetical_protein.pdb	AF-A0A2U2SK85-F1-model_v4	0.281	145	91	0	36	180	47	174	3.646e-11	514	A0A2U2SK85		GO:0005524; GO:0016887	2052143	Anaerolineae bacterium	GO:ATP binding GO:ATP hydrolysis activity
Halo_Nar1-Halo_Nar1_07580_hypothetical_protein.pdb	AF-A0A7C2H8L7-F1-model_v4	0.277	140	93	0	42	181	68	196	3.646e-11	514	A0A7C2H8L7		GO:0004518; GO:0003676	1883427	Actinobacteria bacterium [class], actinobacterium, Actinomycetia bacterium, Actinomycetia sp.	GO:nuclease activity GO:nucleic acid binding
Halo_Nar1-Halo_Nar1_07580_hypothetical_protein.pdb	AF-A0A5Z0Y0N1-F1-model_v4	0.212	171	114	0	11	181	1	146	3.876e-11	513	A0A5Z0Y0N1		GO:0005524; GO:0016887	195	ATCC 33559, Campylobacter coli (Doyle 1948) Veron and Chatelain 1973, Campylobacter coli, Campylobacter hyoilei Alderton et al. 1995, Campylobacter hyoilei, Campylobacter sp. OH-18-18281-4B, Campylobacter sp. OH-18-7816, CCUG 11283, CCUG 14540, CCUG:33450 [[Campylobacter hyoilei]], CIP 70.80, CIP 7080, DSM 4689, JCM 2529, LMG 6440, LMG:6440, LMG 9860, LMG:9860, NCTC 11366, strain RMIT 32A [[Campy…	GO:ATP binding GO:ATP hydrolysis activity
Halo_Nar1-Halo_Nar1_07580_hypothetical_protein.pdb	AF-A0A6J6L112-F1-model_v4	0.25	181	134	0	1	181	4	183	3.876e-11	513	A0A6J6L112		GO:0004518; GO:0003676	449393	fresh water metagenome, freshwater metagenome	GO:nuclease activity GO:nucleic acid binding
Halo_Nar1-Halo_Nar1_07580_hypothetical_protein.pdb	AF-A0A1M4WGN7-F1-model_v4	0.257	175	126	0	7	181	31	200	3.876e-11	513	A0A1M4WGN7	WP_073154298.1	GO:0016020; GO:0004519	112248	ATCC 27302, DSM 44666, JCM 10113, KCTC 9740, Seinonella peptonophila (Nonomura and Ohara 1971) Yoon et al. 2005, Seinonella peptonophila, Thermoactinomyces peptonophilus Nonomura and Ohara 1971 (Approved Lists 1980), Thermoactinomyces peptonophilus	GO:membrane GO:endonuclease activity
Halo_Nar1-Halo_Nar1_07580_hypothetical_protein.pdb	AF-A0A2T2UPS2-F1-model_v4	0.251	142	92	0	40	181	21	144	3.876e-11	513	A0A2T2UPS2		GO:0005524; GO:0016887	1919114	Bacteroidetes bacterium SW_11_64_17	GO:ATP binding GO:ATP hydrolysis activity
Halo_Nar1-Halo_Nar1_07580_hypothetical_protein.pdb	AF-A0A845DME0-F1-model_v4	0.282	143	95	0	39	181	31	163	3.876e-11	513	A0A845DME0		GO:0004518; GO:0003676	45668	ATCC 700076, CIP 104798, DSM 10405, Halobacillus litoralis, Halobacillus litoralis Spring et al. 1996, LMG 17438, LMG:17438, strain SL-4	GO:nuclease activity GO:nucleic acid binding
Halo_Nar1-Halo_Nar1_07580_hypothetical_protein.pdb	AF-A0A7C3TKA7-F1-model_v4	0.244	180	124	0	1	180	65	229	3.876e-11	513	A0A7C3TKA7		GO:0005524; GO:0016887	2030811	Candidatus Peregrinibacteria bacterium	GO:ATP binding GO:ATP hydrolysis activity
Halo_Nar1-Halo_Nar1_07580_hypothetical_protein.pdb	AF-A0A0G0BS75-F1-model_v4	0.228	194	135	0	5	180	46	239	3.876e-11	513	A0A0G0BS75		GO:0016020	1618478	Candidatus Roizmanbacteria bacterium GW2011_GWA2_35_19	GO:membrane
Halo_Nar1-Halo_Nar1_07580_hypothetical_protein.pdb	AF-A0A1V3TPK3-F1-model_v4	0.258	160	105	0	22	181	3	145	3.876e-11	513	A0A1V3TPK3		GO:0016020; GO:0004518; GO:0003676	1924934	Pasteurellaceae bacterium 15-036681	GO:membrane GO:nuclease activity GO:nucleic acid binding
Halo_Nar1-Halo_Nar1_07580_hypothetical_protein.pdb	AF-A0A2K1NZ92-F1-model_v4	0.226	177	132	0	5	181	43	213	3.876e-11	513	A0A2K1NZ92		GO:0005524; GO:0016887	1434328	Petrotoga sp. 9PWA.NaAc.5.4	GO:ATP binding GO:ATP hydrolysis activity
Halo_Nar1-Halo_Nar1_07580_hypothetical_protein.pdb	AF-A0A352NPQ5-F1-model_v4	0.246	145	106	0	40	181	81	225	3.876e-11	513	A0A352NPQ5		GO:0016020; GO:0004518; GO:0003676	2053590	Pelotomaculum sp.	GO:membrane GO:nuclease activity GO:nucleic acid binding
Halo_Nar1-Halo_Nar1_07580_hypothetical_protein.pdb	AF-A0A2G2DUD1-F1-model_v4	0.28	149	93	0	33	181	22	151	4.12e-11	512	A0A2G2DUD1		GO:0005524; GO:0016887	2030813	Desulfotalea sp.	GO:ATP binding GO:ATP hydrolysis activity
Halo_Nar1-Halo_Nar1_07580_hypothetical_protein.pdb	AF-W0P823-F1-model_v4	0.21	171	123	0	11	181	3	159	4.12e-11	512	W0P823		GO:0004518; GO:0003676	1247726	Advenella mimigardefordensis DPN7	GO:nuclease activity GO:nucleic acid binding
Halo_Nar1-Halo_Nar1_07580_hypothetical_protein.pdb	AF-V8QKV2-F1-model_v4	0.235	169	123	0	13	181	2	163	4.12e-11	512	V8QKV2	WP_024006782.1	GO:0004518; GO:0003676	1424334	Advenella kashmirensis W13003	GO:nuclease activity GO:nucleic acid binding
Halo_Nar1-Halo_Nar1_07580_hypothetical_protein.pdb	AF-K1MNS8-F1-model_v4	0.264	171	105	0	11	181	16	158	4.12e-11	512	K1MNS8	WP_002662617.1	GO:0005524; GO:0016887	883096	Bergeyella zoohelcum ATCC 43767	GO:ATP binding GO:ATP hydrolysis activity
Halo_Nar1-Halo_Nar1_07580_hypothetical_protein.pdb	AF-A0A2N6EHA9-F1-model_v4	0.241	181	133	0	1	181	6	181	4.12e-11	512	A0A2N6EHA9		GO:0004519	892	Desulfuromonas sp.	GO:endonuclease activity
Halo_Nar1-Halo_Nar1_07580_hypothetical_protein.pdb	AF-A0A1W1EM19-F1-model_v4	0.258	181	116	0	1	181	7	164	4.12e-11	512	A0A1W1EM19		GO:0004518; GO:0003676	562	Achromobacter sp. ATCC 35328, ATCC 11775, Bacillus coli Migula 1895, Bacillus coli, bacterium 10a, Bacterium coli commune Escherich 1885, Bacterium coli commune, Bacterium coli (Migula 1895) Lehmann and Neumann 1896, Bacterium coli, bacterium E3, CCUG 24, CCUG 29300, CIP 54.8, DSM 30083, E. coli, Enterococcus coli, Escherichia coli (Migula 1895) Castellani and Chalmers 1919, Escherichia coli, Esc…	GO:nuclease activity GO:nucleic acid binding
Halo_Nar1-Halo_Nar1_07580_hypothetical_protein.pdb	AF-A0A364K623-F1-model_v4	0.214	170	132	0	12	181	18	186	4.12e-11	512	A0A364K623		GO:0016020; GO:0004518; GO:0003676	2137476	CICC 24504, KCTC 43036, strain FBKL4.011, Thermoflavimicrobium daqui Li et al. 2019, Thermoflavimicrobium daqui, Thermoflavimicrobium sp. FBKL4.011	GO:membrane GO:nuclease activity GO:nucleic acid binding
Halo_Nar1-Halo_Nar1_07580_hypothetical_protein.pdb	AF-A0A7W1KGM3-F1-model_v4	0.259	173	125	0	12	181	3	175	4.12e-11	512	A0A7W1KGM3		GO:0004518; GO:0003676	2026720	Candidatus Saccharibacteria bacterium	GO:nuclease activity GO:nucleic acid binding
Halo_Nar1-Halo_Nar1_07580_hypothetical_protein.pdb	AF-A0A847NI70-F1-model_v4	0.26	161	110	0	20	180	8	157	4.12e-11	512	A0A847NI70	WP_063174575.1	GO:0004518; GO:0003676	2049431	Tissierellia bacterium	GO:nuclease activity GO:nucleic acid binding
Halo_Nar1-Halo_Nar1_07580_hypothetical_protein.pdb	AF-A0A846CM55-F1-model_v4	0.205	167	122	0	28	181	2	168	4.12e-11	512	A0A846CM55		GO:0005524; GO:0016887	2607824	Moorena sp. SIO2C4	GO:ATP binding GO:ATP hydrolysis activity
Halo_Nar1-Halo_Nar1_07580_hypothetical_protein.pdb	AF-A0A2D7HAI1-F1-model_v4	0.248	184	117	0	1	184	31	186	4.12e-11	512	A0A2D7HAI1		GO:0004518; GO:0003676	2024855	Rhodopirellula sp.	GO:nuclease activity GO:nucleic acid binding
Halo_Nar1-Halo_Nar1_07580_hypothetical_protein.pdb	AF-A0A1V4MQD6-F1-model_v4	0.287	169	116	0	12	180	115	278	4.12e-11	512	A0A1V4MQD6		GO:0016020	1775672	delta proteobacterium ML8_D	GO:membrane
Halo_Nar1-Halo_Nar1_07580_hypothetical_protein.pdb	AF-E3PSE1-F1-model_v4	0.322	141	88	0	40	180	92	222	4.12e-11	512	E3PSE1		GO:0016020; GO:0003677; GO:0008168; GO:0004518; GO:0008270; GO:0006281; GO:0006355	499177	Acetoanaerobium sticklandii DSM 519, Clostridium sticklandii DSM 519	GO:membrane GO:DNA binding GO:methyltransferase activity GO:nuclease activity GO:zinc ion binding GO:DNA repair GO:regulation of DNA-templated transcription
Halo_Nar1-Halo_Nar1_07580_hypothetical_protein.pdb	AF-A0A345PGP0-F1-model_v4	0.22	177	126	0	5	181	124	285	4.12e-11	512	A0A345PGP0		GO:0016020; GO:0004518; GO:0003676	2052660	CGMCC 1.16367, DSM 106186, Oceanobacillus sp. 160, Oceanobacillus zhaokaii, Oceanobacillus zhaokaii Zhu et al. 2020, strain 160	GO:membrane GO:nuclease activity GO:nucleic acid binding
Halo_Nar1-Halo_Nar1_07580_hypothetical_protein.pdb	AF-A0A7C5PPF6-F1-model_v4	0.259	146	96	0	36	181	26	155	4.379e-11	511	A0A7C5PPF6		GO:0004518; GO:0003676	1978231	Acidobacteriota bacterium	GO:nuclease activity GO:nucleic acid binding
Halo_Nar1-Halo_Nar1_07580_hypothetical_protein.pdb	AF-A0A7C7DNW9-F1-model_v4	0.248	144	103	0	37	180	27	164	4.379e-11	511	A0A7C7DNW9		GO:0004518; GO:0003676	2044939	Clostridia bacterium	GO:nuclease activity GO:nucleic acid binding
Halo_Nar1-Halo_Nar1_07580_hypothetical_protein.pdb	AF-A0A534ZS95-F1-model_v4	0.268	142	101	0	43	181	25	166	4.379e-11	511	A0A534ZS95		GO:0004518; GO:0003676	2026735	Deltaproteobacteria bacterium	GO:nuclease activity GO:nucleic acid binding
Halo_Nar1-Halo_Nar1_07580_hypothetical_protein.pdb	AF-A0A7J5VN46-F1-model_v4	0.225	143	95	0	39	181	39	162	4.379e-11	511	A0A7J5VN46		GO:0004518; GO:0003676	2053307	Desulfobulbaceae bacterium	GO:nuclease activity GO:nucleic acid binding
Halo_Nar1-Halo_Nar1_07580_hypothetical_protein.pdb	AF-A0A136KNX4-F1-model_v4	0.225	184	139	0	1	180	12	195	4.379e-11	511	A0A136KNX4		GO:0004518; GO:0003676	1617429	candidate division OP11 bacterium OLB23, Microgenomates bacterium OLB23	GO:nuclease activity GO:nucleic acid binding
Halo_Nar1-Halo_Nar1_07580_hypothetical_protein.pdb	AF-Q67LW6-F1-model_v4	0.271	143	93	0	39	181	71	199	4.379e-11	511	Q67LW6		GO:0004518; GO:0003676	292459	Symbiobacterium thermophilum IAM 14863, Symbiobacterium thermophilum strain IAM 14863, Symbiobacterium thermophilum str. IAM 14863	GO:nuclease activity GO:nucleic acid binding
Halo_Nar1-Halo_Nar1_07580_hypothetical_protein.pdb	AF-J4X857-F1-model_v4	0.262	142	86	0	40	181	6	123	4.655e-11	510	J4X857	WP_009651006.1	GO:0004518; GO:0003676	936554	Campylobacter sp. FOBRC14	GO:nuclease activity GO:nucleic acid binding
Halo_Nar1-Halo_Nar1_07580_hypothetical_protein.pdb	AF-A0A2J6X0T3-F1-model_v4	0.31	143	95	0	43	181	6	148	4.655e-11	510	A0A2J6X0T3		GO:0004518; GO:0003676	2053621	Sulfurihydrogenibium sp.	GO:nuclease activity GO:nucleic acid binding
Halo_Nar1-Halo_Nar1_07580_hypothetical_protein.pdb	AF-H1BFH4-F1-model_v4	0.309	143	91	0	39	181	29	161	4.655e-11	510	H1BFH4	WP_008819092.1	GO:0004518; GO:0003676	469614	Erysipelotrichaceae bacterium 6_1_45	GO:nuclease activity GO:nucleic acid binding
Halo_Nar1-Halo_Nar1_07580_hypothetical_protein.pdb	AF-A0A7C2DM39-F1-model_v4	0.286	143	100	0	40	180	25	167	4.655e-11	510	A0A7C2DM39		GO:0004518; GO:0003676	1879010	Bacillota bacterium, Firmicutes bacterium	GO:nuclease activity GO:nucleic acid binding
Halo_Nar1-Halo_Nar1_07580_hypothetical_protein.pdb	AF-M1PTD4-F1-model_v4	0.251	171	113	0	11	181	10	161	4.655e-11	510	M1PTD4		GO:0004518; GO:0003676	1167006	Desulfocapsa sulfexigens DSM 10523, Desulfocapsa sulfexigens SB164P1, Desulfocapsa sulfexigens strain DSM 10523, Desulfocapsa sulfexigens str. DSM 10523	GO:nuclease activity GO:nucleic acid binding
Halo_Nar1-Halo_Nar1_07580_hypothetical_protein.pdb	AF-A0A1F5SIH1-F1-model_v4	0.272	139	95	0	42	180	43	173	4.655e-11	510	A0A1F5SIH1		GO:0005524; GO:0016887	1797995	Candidatus Falkowbacteria bacterium RIFOXYA2_FULL_47_9	GO:ATP binding GO:ATP hydrolysis activity
Halo_Nar1-Halo_Nar1_07580_hypothetical_protein.pdb	AF-A0A7U4QJT5-F1-model_v4	0.255	174	124	0	14	181	1	174	4.655e-11	510	A0A7U4QJT5	WP_066061436.1	GO:0004518; GO:0003676	1621989	Candidatus Desulfofervidus auxilii Krukenberg 2016, Candidatus Desulfofervidus auxilii, delta proteobacterium HotSeep1, Desulfofervidus auxilii	GO:nuclease activity GO:nucleic acid binding
Halo_Nar1-Halo_Nar1_07580_hypothetical_protein.pdb	AF-A0A7T5RBH0-F1-model_v4	0.268	141	97	0	40	180	50	182	4.655e-11	510	A0A7T5RBH0		GO:0005524; GO:0016887	2052151	Candidatus Levybacteria bacterium	GO:ATP binding GO:ATP hydrolysis activity
Halo_Nar1-Halo_Nar1_07580_hypothetical_protein.pdb	AF-D1AIB1-F1-model_v4	0.24	181	124	0	1	181	9	172	4.655e-11	510	D1AIB1	WP_012861091.1	GO:0016020; GO:0004518; GO:0003676	526218	Sebaldella termitidis ATCC 33386, Sebaldella termitidis NCTC 11300, Sebaldella termitidis strain ATCC 33386, Sebaldella termitidis str. ATCC 33386	GO:membrane GO:nuclease activity GO:nucleic acid binding
Halo_Nar1-Halo_Nar1_07580_hypothetical_protein.pdb	AF-A0A3E1P5M8-F1-model_v4	0.215	181	127	0	1	181	8	170	4.655e-11	510	A0A3E1P5M8		GO:0016020	2291814	Chitinophaga silvisoli, Chitinophaga silvisoli Wang et al. 2019, Chitinophaga sp. GDMCC 1.1411, Chitinophaga sp. K20C18050901, GDMCC 1.1411, KCTC 62860, strain K20C18050901	GO:membrane
Halo_Nar1-Halo_Nar1_07580_hypothetical_protein.pdb	AF-A0A2E4P8V2-F1-model_v4	0.251	174	127	0	12	181	9	182	4.655e-11	510	A0A2E4P8V2		GO:0016020; GO:0004518; GO:0003676	239	Flavibacterium sp., Flavobacterium sp.	GO:membrane GO:nuclease activity GO:nucleic acid binding
Halo_Nar1-Halo_Nar1_07580_hypothetical_protein.pdb	AF-A0A3D9V8X3-F1-model_v4	0.261	143	99	0	42	184	111	245	4.655e-11	510	A0A3D9V8X3		GO:0016020; GO:0004519; GO:0003676	696763	Actinopolymorpha sp. JCM 16421, DSM 22891, JCM 16421, strain I3, Thermasporomyces composti, Thermasporomyces composti Yabe et al. 2011	GO:membrane GO:endonuclease activity GO:nucleic acid binding
Halo_Nar1-Halo_Nar1_07580_hypothetical_protein.pdb	AF-A0A2I0QY05-F1-model_v4	0.263	139	94	0	43	181	192	320	4.655e-11	510	A0A2I0QY05		GO:0016020; GO:0004518; GO:0003676	2018042	Halalkalibacillus sediminis He et al. 2020, Halalkalibacillus sediminis, Halalkalibacillus sp. B3227, KCTC 33093, MCCC 1H00193, strain B3227	GO:membrane GO:nuclease activity GO:nucleic acid binding
Halo_Nar1-Halo_Nar1_07580_hypothetical_protein.pdb	AF-A0A6J4VM13-F1-model_v4	0.206	209	136	0	13	184	11	219	4.948e-11	509	A0A6J4VM13		GO:0004518; GO:0003676	543023	uncultured Truepera sp.	GO:nuclease activity GO:nucleic acid binding
Halo_Nar1-Halo_Nar1_07580_hypothetical_protein.pdb	AF-A0A6B8RLQ5-F1-model_v4	0.23	181	131	0	11	181	1	181	4.948e-11	509	A0A6B8RLQ5	WP_071618068.1	GO:0016020; GO:0004518; GO:0003676	1778678	JCM 31243, KCCM 43190, Paenibacillus psychroresistens Cha et al. 2018, Paenibacillus psychroresistens, Paenibacillus sp. ML311-T8, strain ML311-T8	GO:membrane GO:nuclease activity GO:nucleic acid binding
Halo_Nar1-Halo_Nar1_07580_hypothetical_protein.pdb	AF-A0A2H0V6Q7-F1-model_v4	0.247	170	121	0	11	180	47	208	4.948e-11	509	A0A2H0V6Q7		GO:0005524; GO:0016887	1974563	Candidatus Falkowbacteria bacterium CG10_big_fil_rev_8_21_14_0_10_37_6	GO:ATP binding GO:ATP hydrolysis activity
Halo_Nar1-Halo_Nar1_07580_hypothetical_protein.pdb	AF-A0A4R3L828-F1-model_v4	0.283	143	95	0	39	181	40	173	4.948e-11	509	A0A4R3L828		GO:0004518; GO:0003676	1179467	DSM 45707, Hazenella coriacea Buss et al. 2013, Hazenella coriacea, LMG 27204, LMG:27204, strain 23436, Thermoactinomycetaceae bacterium 1335, Thermoactinomycetaceae bacterium 23436, Thermoactinomycetaceae bacterium 6076	GO:nuclease activity GO:nucleic acid binding
Halo_Nar1-Halo_Nar1_07580_hypothetical_protein.pdb	AF-A0A845QZ28-F1-model_v4	0.228	181	136	0	5	181	92	272	4.948e-11	509	A0A845QZ28		GO:0005524; GO:0016887	1720316	Clostridiaceae bacterium SIT17, culture-collection:CSUR P2130, DSM 103071, Senegalia massiliensis, Senegalia massiliensis Traore et al. 2016, strain SIT17	GO:ATP binding GO:ATP hydrolysis activity
Halo_Nar1-Halo_Nar1_07580_hypothetical_protein.pdb	AF-A0A4R3MXM2-F1-model_v4	0.227	171	114	0	11	181	15	163	5.259e-11	508	A0A4R3MXM2		GO:0016020; GO:0004519; GO:0003676	127458	ATCC BAA-132, culture-collection:ATCC:BAA:132, DSM 13587, strain BCH, Thiobaca trueperi Rees et al. 2002, Thiobaca trueperi	GO:membrane GO:endonuclease activity GO:nucleic acid binding
Halo_Nar1-Halo_Nar1_07580_hypothetical_protein.pdb	AF-A0A1N7KW08-F1-model_v4	0.264	142	96	0	40	181	21	152	5.259e-11	508	A0A1N7KW08	WP_076560903.1	GO:0004518; GO:0003676	570947	CCUG 56755, DSM 23127, KCTC 13260, Salimicrobium flavidum, Salimicrobium flavidum Yoon et al. 2009, Salimicrobium sp. ISL-25, strain ISL-25	GO:nuclease activity GO:nucleic acid binding
Halo_Nar1-Halo_Nar1_07580_hypothetical_protein.pdb	AF-A0A1M5RDM2-F1-model_v4	0.277	165	111	0	16	180	2	155	5.259e-11	508	A0A1M5RDM2	WP_073093356.1	GO:0003677; GO:0008168; GO:0004518; GO:0008270; GO:0006281; GO:0006355	1123382	Thermosyntropha lipolytica DSM 11003	GO:DNA binding GO:methyltransferase activity GO:nuclease activity GO:zinc ion binding GO:DNA repair GO:regulation of DNA-templated transcription
Halo_Nar1-Halo_Nar1_07580_hypothetical_protein.pdb	AF-A0A1F5TQ14-F1-model_v4	0.24	180	136	0	1	180	27	206	5.259e-11	508	A0A1F5TQ14		GO:0016020	1798004	Candidatus Falkowbacteria bacterium RIFOXYC2_FULL_47_12	GO:membrane
Halo_Nar1-Halo_Nar1_07580_hypothetical_protein.pdb	AF-A0A1G2QDE5-F1-model_v4	0.304	139	90	0	42	180	64	194	5.259e-11	508	A0A1G2QDE5		GO:0005524; GO:0016887	1802438	Candidatus Vogelbacteria bacterium RIFOXYD1_FULL_44_32	GO:ATP binding GO:ATP hydrolysis activity
Halo_Nar1-Halo_Nar1_07580_hypothetical_protein.pdb	AF-A0A7V8ZKS5-F1-model_v4	0.306	142	92	0	40	181	34	166	5.59e-11	507	A0A7V8ZKS5		GO:0005524; GO:0016887	1909295	Solirubrobacterales bacterium	GO:ATP binding GO:ATP hydrolysis activity
Halo_Nar1-Halo_Nar1_07580_hypothetical_protein.pdb	AF-A0A7V6DFM3-F1-model_v4	0.243	146	94	0	36	181	22	146	5.59e-11	507	A0A7V6DFM3		GO:0004518; GO:0003676	1978231	Acidobacteriota bacterium	GO:nuclease activity GO:nucleic acid binding
Halo_Nar1-Halo_Nar1_07580_hypothetical_protein.pdb	AF-A0A238YUM0-F1-model_v4	0.25	170	117	0	12	181	4	160	5.59e-11	507	A0A238YUM0		GO:0004519; GO:0003676	551994	KCTC 22383, Methylobacillus rhizosphaerae Madhaiyan et al. 2016, Methylobacillus rhizosphaerae, Methylobacillus sp. Ca-68, NCIMB 14472, strain Ca-68	GO:endonuclease activity GO:nucleic acid binding
Halo_Nar1-Halo_Nar1_07580_hypothetical_protein.pdb	AF-C1DXV9-F1-model_v4	0.306	143	96	0	43	181	33	175	5.59e-11	507	C1DXV9	WP_012674774.1	GO:0004518; GO:0003676	204536	Aquificaceae bacterium Az-Fu1, Sulfurihydrogenibium azorense Az-Fu1, Sulfurihydrogenibium azorense strain Az-Fu1, Sulfurihydrogenibium azorense str. Az-Fu1	GO:nuclease activity GO:nucleic acid binding
Halo_Nar1-Halo_Nar1_07580_hypothetical_protein.pdb	AF-A0A7V3BX36-F1-model_v4	0.261	145	98	0	36	180	62	195	5.59e-11	507	A0A7V3BX36		GO:0004518; GO:0003676	1883427	Actinobacteria bacterium [class], actinobacterium, Actinomycetia bacterium, Actinomycetia sp.	GO:nuclease activity GO:nucleic acid binding
Halo_Nar1-Halo_Nar1_07580_hypothetical_protein.pdb	AF-A0A5Z9V8V0-F1-model_v4	0.263	147	92	0	35	181	7	132	5.942e-11	506	A0A5Z9V8V0		GO:0004519; GO:0003676	192955	Salmonella enterica subsp. enterica serovar Kentucky, Salmonella kentucky	GO:endonuclease activity GO:nucleic acid binding
Halo_Nar1-Halo_Nar1_07580_hypothetical_protein.pdb	AF-A0A2N1RQM6-F1-model_v4	0.282	156	108	0	29	180	12	167	5.942e-11	506	A0A2N1RQM6	WP_037359852.1	GO:0004518; GO:0003676	2013837	Spirochaetae bacterium HGW-Spirochaetae-5	GO:nuclease activity GO:nucleic acid binding
Halo_Nar1-Halo_Nar1_07580_hypothetical_protein.pdb	AF-O66926-F1-model_v4	0.218	156	116	0	33	181	12	167	5.942e-11	506	O66926	NP_213486.1; WP_010880424.1	GO:0005524; GO:0016887	224324	Aquifex aeolicus str. VF5, Aquifex aeolicus VF5	GO:ATP binding GO:ATP hydrolysis activity
Halo_Nar1-Halo_Nar1_07580_hypothetical_protein.pdb	AF-A0A380BMW2-F1-model_v4	0.287	145	95	0	37	181	178	311	5.942e-11	506	A0A380BMW2	WP_009064402.1	GO:0004518; GO:0003676	1474	ATCC 11859, Bacillus pasteurii (Miquel 1889) Chester 1898 (Approved Lists 1980), Bacillus pasteurii, Bacillus sp. NCIM 2477, CCUG 7425, CIP 66.21, culture-collection:NRRL:NRS:673, culture-collection:VKM:B:513, DSM 33, LMG 7130, LMG:7130, NCCB 48021, NCIB 8841, NCIM 2477, NCIM-2477, NCIM:2477, NCIM2477, NCIMB 8841, NCTC 4822, NRRL NRS-673, Sporosarcina pasteurii (Chester 1898) Yoon et al. 2001, Sp…	GO:nuclease activity GO:nucleic acid binding
Halo_Nar1-Halo_Nar1_07580_hypothetical_protein.pdb	AF-A0A3B0ZED2-F1-model_v4	0.233	145	94	0	40	184	29	151	6.316e-11	505	A0A3B0ZED2		GO:0005524; GO:0016887	652676	hydrothermal vent metagenome	GO:ATP binding GO:ATP hydrolysis activity
Halo_Nar1-Halo_Nar1_07580_hypothetical_protein.pdb	AF-A0A2G6G783-F1-model_v4	0.231	168	122	0	13	180	1	159	6.316e-11	505	A0A2G6G783		GO:0016020; GO:0004518; GO:0003676	1898207	Clostridiales bacterium	GO:membrane GO:nuclease activity GO:nucleic acid binding
Halo_Nar1-Halo_Nar1_07580_hypothetical_protein.pdb	AF-A0A5Q2N3P0-F1-model_v4	0.298	142	91	0	40	181	42	172	6.316e-11	505	A0A5Q2N3P0		GO:0004518; GO:0003676	356322	ATCC:BAA-1281, Heliorestis convoluta, strain HH	GO:nuclease activity GO:nucleic acid binding
Halo_Nar1-Halo_Nar1_07580_hypothetical_protein.pdb	AF-A0A7C2U3J1-F1-model_v4	0.331	147	94	0	36	182	28	168	6.316e-11	505	A0A7C2U3J1	WP_069874231.1	GO:0005524; GO:0016887	2026724	Chloroflexota bacterium	GO:ATP binding GO:ATP hydrolysis activity
Halo_Nar1-Halo_Nar1_07580_hypothetical_protein.pdb	AF-A0A0B5FJ52-F1-model_v4	0.278	141	100	0	40	180	28	167	6.316e-11	505	A0A0B5FJ52	WP_040201283.1	GO:0005524; GO:0016887	483547	DSM 23483, Geoalkalibacter subterraneus Greene et al. 2009, Geoalkalibacter subterraneus, JCM 15104, KCTC 5626, strain Red1	GO:ATP binding GO:ATP hydrolysis activity
Halo_Nar1-Halo_Nar1_07580_hypothetical_protein.pdb	AF-A0A1G0XD76-F1-model_v4	0.224	159	106	0	23	181	2	139	6.316e-11	505	A0A1G0XD76		GO:0004518; GO:0003676	1798572	Lentisphaerae bacterium GWF2_45_14	GO:nuclease activity GO:nucleic acid binding
Halo_Nar1-Halo_Nar1_07580_hypothetical_protein.pdb	AF-A0A533BKU7-F1-model_v4	0.27	142	88	0	40	181	84	205	6.316e-11	505	A0A533BKU7		GO:0005524; GO:0016887	70125	Nitrospira sp.	GO:ATP binding GO:ATP hydrolysis activity
Halo_Nar1-Halo_Nar1_07580_hypothetical_protein.pdb	AF-A0A7V4ZC21-F1-model_v4	0.311	146	88	0	36	181	93	221	6.316e-11	505	A0A7V4ZC21		GO:0003677; GO:0008168; GO:0008270; GO:0006281; GO:0006355	2052143	Anaerolineae bacterium	GO:DNA binding GO:methyltransferase activity GO:zinc ion binding GO:DNA repair GO:regulation of DNA-templated transcription
Halo_Nar1-Halo_Nar1_07580_hypothetical_protein.pdb	AF-A0A1F5GQD6-F1-model_v4	0.274	144	99	0	37	180	191	327	6.316e-11	505	A0A1F5GQD6		GO:0016020	1797724	Candidatus Curtissbacteria bacterium RIFCSPLOWO2_01_FULL_37_9	GO:membrane
Halo_Nar1-Halo_Nar1_07580_hypothetical_protein.pdb	AF-A0A4U8UC48-F1-model_v4	0.248	164	104	0	18	181	2	140	6.713e-11	504	A0A4U8UC48		GO:0004518; GO:0003676	135569	Helicobacter apodemus Jeon et al. 2015, Helicobacter apodemus, Helicobacter sp. 'Eaton 94-536', Helicobacter sp. Eaton 94-536, Helicobacter sp. 'Flexispira taxon 7'	GO:nuclease activity GO:nucleic acid binding
Halo_Nar1-Halo_Nar1_07580_hypothetical_protein.pdb	AF-A0A7X0HB80-F1-model_v4	0.256	145	94	0	37	181	17	143	6.713e-11	504	A0A7X0HB80		GO:0004519; GO:0003676	1385975	Algisphaera agarilytica, Algisphaera agarilytica Yoon et al. 2014, DSM 103725, KCTC 32482, NBRC 109894, Phycisphaeraceae bacterium 06SJR6-2, strain 06SJR6-2	GO:endonuclease activity GO:nucleic acid binding
Halo_Nar1-Halo_Nar1_07580_hypothetical_protein.pdb	AF-A0A370EI62-F1-model_v4	0.287	142	86	0	40	181	29	149	6.713e-11	504	A0A370EI62		GO:0004519	2184000	Flavobacterium sp. AG291	GO:endonuclease activity
Halo_Nar1-Halo_Nar1_07580_hypothetical_protein.pdb	AF-A0A1M6S439-F1-model_v4	0.28	144	102	0	40	181	28	171	6.713e-11	504	A0A1M6S439		GO:0004518; GO:0003676	381751	Aquificaceae bacterium CR11, Aquificaceae sp. CR11, ATCC BAA-1533, culture-collection:ATCC:BAA:1533, DSM 19557, strain CR11, Thermocrinis minervae Caldwell et al. 2010, Thermocrinis minervae	GO:nuclease activity GO:nucleic acid binding
Halo_Nar1-Halo_Nar1_07580_hypothetical_protein.pdb	AF-A0A7X1H006-F1-model_v4	0.241	181	131	0	1	181	5	178	6.713e-11	504	A0A7X1H006		GO:0016020; GO:0004518; GO:0003676	2049433	Desulfobacteraceae bacterium	GO:membrane GO:nuclease activity GO:nucleic acid binding
Halo_Nar1-Halo_Nar1_07580_hypothetical_protein.pdb	AF-A0A533RH74-F1-model_v4	0.273	163	103	0	19	181	2	143	6.713e-11	504	A0A533RH74		GO:0004518; GO:0003676	2026735	Deltaproteobacteria bacterium	GO:nuclease activity GO:nucleic acid binding
Halo_Nar1-Halo_Nar1_07580_hypothetical_protein.pdb	AF-I4CD66-F1-model_v4	0.27	142	88	0	40	181	50	170	6.713e-11	504	I4CD66	WP_014812614.1	GO:0004518; GO:0003676	706587	Desulfomonile tiedjei DCB-1, Desulfomonile tiedjei DSM 6799, Desulfomonile tiedjei strain DSM 6799, Desulfomonile tiedjei str. DSM 6799	GO:nuclease activity GO:nucleic acid binding
Halo_Nar1-Halo_Nar1_07580_hypothetical_protein.pdb	AF-A0A661JT01-F1-model_v4	0.23	180	133	0	1	180	13	186	6.713e-11	504	A0A661JT01		GO:0016020; GO:0004518; GO:0003676	2026735	Deltaproteobacteria bacterium	GO:membrane GO:nuclease activity GO:nucleic acid binding
Halo_Nar1-Halo_Nar1_07580_hypothetical_protein.pdb	AF-A0A7C4PUP9-F1-model_v4	0.238	146	108	0	38	180	74	219	6.713e-11	504	A0A7C4PUP9	WP_029576648.1	GO:0004518; GO:0003676	2026735	Deltaproteobacteria bacterium	GO:nuclease activity GO:nucleic acid binding
Halo_Nar1-Halo_Nar1_07580_hypothetical_protein.pdb	AF-A0A377Q2G0-F1-model_v4	0.248	161	106	0	21	181	7	148	7.136e-11	503	A0A377Q2G0		GO:0005524; GO:0016887	35818	ATCC 51801, CCUG 33837, CIP 104787, DSM 23160, Helicobacter pullorum, Helicobacter pullorum Stanley et al. 1995, NCTC 12824	GO:ATP binding GO:ATP hydrolysis activity
Halo_Nar1-Halo_Nar1_07580_hypothetical_protein.pdb	AF-A0A7S7SL09-F1-model_v4	0.263	142	92	0	40	181	19	144	7.136e-11	503	A0A7S7SL09		GO:0004518; GO:0003676	1473598	Acidobacteria bacterium P105, culture-collection:VKM:B:2878, DSM 26340, Paludibaculum fermentans Kulichevskaya et al. 2014, Paludibaculum fermentans, strain P105, VKM B-2878	GO:nuclease activity GO:nucleic acid binding
Halo_Nar1-Halo_Nar1_07580_hypothetical_protein.pdb	AF-A0A449B1L9-F1-model_v4	0.184	157	118	0	37	181	39	195	7.136e-11	503	A0A449B1L9		GO:0016787	171281	ATCC 29760, Mycoplasmopsis citelli (Rose et al. 1978) Gupta et al. 2018, Mycoplasmopsis citelli, NCTC 10181, strain RG 2C, strain RG-2C	GO:hydrolase activity
Halo_Nar1-Halo_Nar1_07580_hypothetical_protein.pdb	AF-A0A349DID4-F1-model_v4	0.276	179	127	0	5	181	7	185	7.136e-11	503	A0A349DID4		GO:0016020; GO:0004518; GO:0003676	2053581	Microscillaceae bacterium	GO:membrane GO:nuclease activity GO:nucleic acid binding
Halo_Nar1-Halo_Nar1_07580_hypothetical_protein.pdb	AF-I4CDT7-F1-model_v4	0.254	147	93	0	35	181	23	148	7.136e-11	503	I4CDT7	WP_014812830.1	GO:0003677; GO:0008168; GO:0004518; GO:0008270; GO:0006281; GO:0006355	706587	Desulfomonile tiedjei DCB-1, Desulfomonile tiedjei DSM 6799, Desulfomonile tiedjei strain DSM 6799, Desulfomonile tiedjei str. DSM 6799	GO:DNA binding GO:methyltransferase activity GO:nuclease activity GO:zinc ion binding GO:DNA repair GO:regulation of DNA-templated transcription
Halo_Nar1-Halo_Nar1_07580_hypothetical_protein.pdb	AF-A0A1F8LMJ8-F1-model_v4	0.281	143	97	0	38	180	43	178	7.136e-11	503	A0A1F8LMJ8		GO:0005524; GO:0016887	1797616	Chloroflexi bacterium GWC2_73_18	GO:ATP binding GO:ATP hydrolysis activity
Halo_Nar1-Halo_Nar1_07580_hypothetical_protein.pdb	AF-A0A0A5FZK3-F1-model_v4	0.311	142	90	0	40	181	41	172	7.136e-11	503	A0A0A5FZK3	WP_051255142.1	GO:0004518; GO:0003676	1385511	Pontibacillus marinus BH030004 = DSM 16465, Pontibacillus marinus BH030004, Pontibacillus marinus DSM 16465 = BH030004, Pontibacillus marinus DSM 16465	GO:nuclease activity GO:nucleic acid binding
Halo_Nar1-Halo_Nar1_07580_hypothetical_protein.pdb	AF-A0A2E9TBL1-F1-model_v4	0.183	187	147	0	1	181	61	247	7.136e-11	503	A0A2E9TBL1		GO:0016020	2026724	Chloroflexota bacterium	GO:membrane
Halo_Nar1-Halo_Nar1_07580_hypothetical_protein.pdb	AF-A0A5N9F4P4-F1-model_v4	0.302	144	93	0	41	184	65	198	7.136e-11	503	A0A5N9F4P4		GO:0005524; GO:0016887	2030829	SAR202 cluster bacterium	GO:ATP binding GO:ATP hydrolysis activity
Halo_Nar1-Halo_Nar1_07580_hypothetical_protein.pdb	AF-A0A0S8I1V4-F1-model_v4	0.272	171	115	0	11	181	17	175	7.136e-11	503	A0A0S8I1V4		GO:0003677; GO:0008168; GO:0008270; GO:0006281; GO:0006355	1703399	Deltaproteobacteria bacterium SM23_61	GO:DNA binding GO:methyltransferase activity GO:zinc ion binding GO:DNA repair GO:regulation of DNA-templated transcription
Halo_Nar1-Halo_Nar1_07580_hypothetical_protein.pdb	AF-A0A6I0EXT2-F1-model_v4	0.265	145	106	0	37	181	75	219	7.136e-11	503	A0A6I0EXT2		GO:0004518; GO:0003676	553427	ATCC BAA-2399, culture-collection:ATCC:BAA:2399, DSM 24790, Heliorestis acidaminivorans, Heliorestis sp. HR10B, NCMAB119, strain HR10B	GO:nuclease activity GO:nucleic acid binding
Halo_Nar1-Halo_Nar1_07580_hypothetical_protein.pdb	AF-A0A2E9C7L1-F1-model_v4	0.243	144	95	0	38	181	17	142	7.585e-11	502	A0A2E9C7L1		GO:0004518; GO:0003676	1913989	Gammaproteobacteria bacterium	GO:nuclease activity GO:nucleic acid binding
Halo_Nar1-Halo_Nar1_07580_hypothetical_protein.pdb	AF-A0A023C0A7-F1-model_v4	0.253	141	89	0	41	181	32	151	7.585e-11	502	A0A023C0A7	WP_034238441.1	GO:0004518; GO:0003676	1317122	Aquimarina atlantica Li et al. 2015, Aquimarina atlantica, Aquimarina sp. 22II-S11-z7, KCTC 42003, MCCC 1A09239, strain 22II-S11-z7	GO:nuclease activity GO:nucleic acid binding
Halo_Nar1-Halo_Nar1_07580_hypothetical_protein.pdb	AF-A0A2A5AIW4-F1-model_v4	0.208	158	106	0	24	181	24	158	7.585e-11	502	A0A2A5AIW4		GO:0005524; GO:0016887	1913989	Gammaproteobacteria bacterium	GO:ATP binding GO:ATP hydrolysis activity
Halo_Nar1-Halo_Nar1_07580_hypothetical_protein.pdb	AF-A0A6J7EA57-F1-model_v4	0.273	142	95	0	41	182	38	169	7.585e-11	502	A0A6J7EA57		GO:0005524; GO:0016887	449393	fresh water metagenome, freshwater metagenome	GO:ATP binding GO:ATP hydrolysis activity
Halo_Nar1-Halo_Nar1_07580_hypothetical_protein.pdb	AF-A0A7V3CQR5-F1-model_v4	0.242	144	106	0	38	181	38	178	7.585e-11	502	A0A7V3CQR5		GO:0004518; GO:0003676	1883427	Actinobacteria bacterium [class], actinobacterium, Actinomycetia bacterium, Actinomycetia sp.	GO:nuclease activity GO:nucleic acid binding
Halo_Nar1-Halo_Nar1_07580_hypothetical_protein.pdb	AF-A0A1W9UEF6-F1-model_v4	0.256	143	105	0	39	181	36	177	7.585e-11	502	A0A1W9UEF6		GO:0005524; GO:0016887	1971627	Desulfobacteraceae bacterium 4572_35.1	GO:ATP binding GO:ATP hydrolysis activity
Halo_Nar1-Halo_Nar1_07580_hypothetical_protein.pdb	AF-A0A6N1DTD6-F1-model_v4	0.214	193	141	0	1	181	3	195	7.585e-11	502	A0A6N1DTD6		GO:0016020	2742195	Mycoplasma sp. OR1901	GO:membrane
Halo_Nar1-Halo_Nar1_07580_hypothetical_protein.pdb	AF-A0A2G8E8R5-F1-model_v4	0.212	181	128	0	1	181	26	189	7.585e-11	502	A0A2G8E8R5		GO:0016020; GO:0004518; GO:0003676	1912096	Erwinia sp. OLSSP12	GO:membrane GO:nuclease activity GO:nucleic acid binding
Halo_Nar1-Halo_Nar1_07580_hypothetical_protein.pdb	AF-A0A2W4RWX9-F1-model_v4	0.285	142	85	0	40	181	32	151	7.585e-11	502	A0A2W4RWX9		GO:0004518; GO:0003676	1978231	Acidobacteriota bacterium	GO:nuclease activity GO:nucleic acid binding
Halo_Nar1-Halo_Nar1_07580_hypothetical_protein.pdb	AF-A0A3A0ACJ4-F1-model_v4	0.237	177	131	0	12	184	52	228	7.585e-11	502	A0A3A0ACJ4		GO:0005524; GO:0016887	2026724	Chloroflexota bacterium	GO:ATP binding GO:ATP hydrolysis activity
Halo_Nar1-Halo_Nar1_07580_hypothetical_protein.pdb	AF-A0A536GBS4-F1-model_v4	0.267	143	99	0	38	180	71	206	7.585e-11	502	A0A536GBS4	WP_012659643.1	GO:0005524; GO:0016887	2026724	Chloroflexota bacterium	GO:ATP binding GO:ATP hydrolysis activity
Halo_Nar1-Halo_Nar1_07580_hypothetical_protein.pdb	AF-A0A1F6KGT8-F1-model_v4	0.279	145	98	0	38	182	32	168	8.062e-11	501	A0A1F6KGT8		GO:0016020; GO:0004518; GO:0003676	1798623	Candidatus Levybacteria bacterium RIFCSPLOWO2_01_FULL_39_24	GO:membrane GO:nuclease activity GO:nucleic acid binding
Halo_Nar1-Halo_Nar1_07580_hypothetical_protein.pdb	AF-A0A3D8IGL8-F1-model_v4	0.256	181	115	0	1	181	4	158	8.062e-11	501	A0A3D8IGL8		GO:0016020; GO:0004518; GO:0003676	60246	CCUG 43526, CIP 106846, Helicobacter ganmani Robertson et al. 2001, Helicobacter ganmani, Helicobacter sp. MIT 95-2011, Helicobacter sp. 'Robertson ANO1', Helicobacter sp. 'Robertson ANO2', Helicobacter sp. 'Robertson ANO3', Helicobacter sp. 'Robertson ANO4', strain CMRI H02	GO:membrane GO:nuclease activity GO:nucleic acid binding
Halo_Nar1-Halo_Nar1_07580_hypothetical_protein.pdb	AF-A0A2J8B7V9-F1-model_v4	0.256	171	124	0	11	181	9	175	8.062e-11	501	A0A2J8B7V9		GO:0005524; GO:0016887	1898203	Lachnospiraceae bacterium	GO:ATP binding GO:ATP hydrolysis activity
Halo_Nar1-Halo_Nar1_07580_hypothetical_protein.pdb	AF-A0A1F5FT99-F1-model_v4	0.265	139	96	0	42	180	44	174	8.062e-11	501	A0A1F5FT99		GO:0004518; GO:0003676	1817731	Candidatus Collierbacteria bacterium RIFOXYD1_FULL_40_9	GO:nuclease activity GO:nucleic acid binding
Halo_Nar1-Halo_Nar1_07580_hypothetical_protein.pdb	AF-A0A5S3QPZ1-F1-model_v4	0.271	141	95	0	41	181	50	181	8.062e-11	501	A0A5S3QPZ1		GO:0004518; GO:0003676	2583219	JCM 33390, KACC 21232, Lentibacillus cibarius Oh et al. 2020, Lentibacillus cibarius, Lentibacillus sp. NKC220-2, Lentibacillus sp. NKC851-2, strain NKC220-2	GO:nuclease activity GO:nucleic acid binding
Halo_Nar1-Halo_Nar1_07580_hypothetical_protein.pdb	AF-H3NNK2-F1-model_v4	0.237	183	130	0	1	183	161	331	8.062e-11	501	H3NNK2	WP_005398350.1	GO:0016020; GO:0004518; GO:0003676	883114	Helcococcus kunzii ATCC 51366	GO:membrane GO:nuclease activity GO:nucleic acid binding
Halo_Nar1-Halo_Nar1_07580_hypothetical_protein.pdb	AF-W8T903-F1-model_v4	0.265	139	94	0	42	180	230	358	8.062e-11	501	W8T903		GO:0016020; GO:0004518; GO:0003676	1286171	Eubacterium acidaminophilum al-2, Eubacterium acidaminophilum DSM 3953, Peptoclostridium acidaminophilum al-2, Peptoclostridium acidaminophilum DSM 3953	GO:membrane GO:nuclease activity GO:nucleic acid binding
Halo_Nar1-Halo_Nar1_07580_hypothetical_protein.pdb	AF-A0A2E2SRP2-F1-model_v4	0.282	148	97	0	37	184	25	160	8.57e-11	500	A0A2E2SRP2		GO:0005524; GO:0016887	1869227	Bacteria bacterium, Bacterial sp., Bacteria sp., bacterium, Bacterium sp., unclassified bacterium, unidentified bacteria, unidentified bacterium, unidentified eubacterium, unknown bacteria, Unknown eubacteria, Unknown eubacterium	GO:ATP binding GO:ATP hydrolysis activity
Halo_Nar1-Halo_Nar1_07580_hypothetical_protein.pdb	AF-A0A1J1LNE3-F1-model_v4	0.197	148	114	0	39	181	9	156	8.57e-11	500	A0A1J1LNE3		GO:0016787	671072	Oscillatoria sp. 4d.1, Oscillatoria sp. PCC 9214, Planktothrix sp. PCC 9214, Planktothrix tepida NIES-2870, Planktothrix tepida PCC 9214	GO:hydrolase activity
Halo_Nar1-Halo_Nar1_07580_hypothetical_protein.pdb	AF-A0A1V4W9A3-F1-model_v4	0.238	149	110	0	37	181	25	173	8.57e-11	500	A0A1V4W9A3		GO:0016787	1811698	Syntrophorhabdus sp. PtaB.Bin006	GO:hydrolase activity
Halo_Nar1-Halo_Nar1_07580_hypothetical_protein.pdb	AF-A0A4Q5U8V3-F1-model_v4	0.263	143	89	0	39	181	42	163	8.57e-11	500	A0A4Q5U8V3	WP_007065802.1	GO:0005524; GO:0016887	1869212	Chitinophagaceae bacterium	GO:ATP binding GO:ATP hydrolysis activity
Halo_Nar1-Halo_Nar1_07580_hypothetical_protein.pdb	AF-A0A1R4IZJ9-F1-model_v4	0.261	146	101	0	39	184	44	181	8.57e-11	500	A0A1R4IZJ9		GO:0016020; GO:0004518; GO:0003676	57043	ATCC 8091, Aureibacterium esteraromaticum, Aureobacterium esteraromaticum (Omelianski 1923) Yokota et al. 1993, Aureobacterium esteraromaticum, Bacterium esteraromaticum Omelianski 1923, Bacterium esteraromaticum, CIP 103916, DSM 8609, Flavobacterium esteraromaticum (Omelianski 1923) Bergey et al. 1930 (Approved Lists 1980), Flavobacterium esteraromaticum, IFO 3751, JCM 9172, LMG 4020, LMG:4020, …	GO:membrane GO:nuclease activity GO:nucleic acid binding
Halo_Nar1-Halo_Nar1_07580_hypothetical_protein.pdb	AF-A0A7C1ULZ1-F1-model_v4	0.239	181	129	0	1	181	1	171	8.57e-11	500	A0A7C1ULZ1		GO:0004518; GO:0003676	1940285	Sedimenticola sp.	GO:nuclease activity GO:nucleic acid binding
Halo_Nar1-Halo_Nar1_07580_hypothetical_protein.pdb	AF-A0A1F6BXH0-F1-model_v4	0.307	145	94	0	36	180	56	192	8.57e-11	500	A0A1F6BXH0		GO:0004518; GO:0003676	1798475	Candidatus Kaiserbacteria bacterium RIFCSPHIGHO2_01_FULL_46_22	GO:nuclease activity GO:nucleic acid binding
Halo_Nar1-Halo_Nar1_07580_hypothetical_protein.pdb	AF-A0A1G8JIJ1-F1-model_v4	0.248	143	100	0	39	181	65	198	8.57e-11	500	A0A1G8JIJ1		GO:0004518; GO:0003676	568899	Alteribacillus persepolensis (Amoozegar et al. 2009) Didari et al. 2012, Alteribacillus persepolensis, Bacillus persepolensis Amoozegar et al. 2009, Bacillus persepolensis, Bacillus sp. HS 136, CCM 7595, DSM 21632, JCM 15720, LMG 25222, LMG:25222, strain HS136	GO:nuclease activity GO:nucleic acid binding
Halo_Nar1-Halo_Nar1_07580_hypothetical_protein.pdb	AF-A0A843A3X1-F1-model_v4	0.296	156	95	0	26	181	8	143	8.57e-11	500	A0A843A3X1		GO:0004518; GO:0003676	1906666	Thermoplasmata archaeon	GO:nuclease activity GO:nucleic acid binding
Halo_Nar1-Halo_Nar1_07580_hypothetical_protein.pdb	AF-A0A163RVI4-F1-model_v4	0.299	139	89	0	43	181	157	284	8.57e-11	500	A0A163RVI4	WP_066238679.1	GO:0016020; GO:0004518; GO:0003676	1221500	Bacillus sp. Ca7, CCM 8426, Fictibacillus phosphorivorans Glaeser et al. 2013, Fictibacillus phosphorivorans, LMG 27063, LMG:27063, strain Ca7	GO:membrane GO:nuclease activity GO:nucleic acid binding
Halo_Nar1-Halo_Nar1_07580_hypothetical_protein.pdb	AF-A0A3N0WW27-F1-model_v4	0.266	143	92	0	39	181	30	155	9.109e-11	499	A0A3N0WW27	WP_056418458.1	GO:0004518; GO:0003676	2487074	CCUG 73276, Chryseobacterium sp. H3001, Chryseobacterium sp. H3056, CIP 111694, Kaistella daneshvariae Nicholson et al. 2020, Kaistella daneshvariae, strain H3001	GO:nuclease activity GO:nucleic acid binding
Halo_Nar1-Halo_Nar1_07580_hypothetical_protein.pdb	AF-A0A0S4LGR0-F1-model_v4	0.283	142	87	0	40	181	22	143	9.109e-11	499	A0A0S4LGR0		GO:0004519; GO:0003676	1742972	Candidatus Nitrospira nitrosa, Candidatus Nitrospira nitrosa van Kessel et al. 2015, Nitrospira nitrosa, Nitrospira sp. 1 'RAS filter enrichment'	GO:endonuclease activity GO:nucleic acid binding
Halo_Nar1-Halo_Nar1_07580_hypothetical_protein.pdb	AF-A0A2G6MFT4-F1-model_v4	0.284	156	96	0	26	181	25	159	9.109e-11	499	A0A2G6MFT4		GO:0016020	894	ATCC 33891, culture-collection:VKM:B:1956, Desulfobulbus propionicus, Desulfobulbus propionicus Widdel 1981, DSM 2032, strain 1pr3, VKM B-1956	GO:membrane
Halo_Nar1-Halo_Nar1_07580_hypothetical_protein.pdb	AF-A0A3A4SZ88-F1-model_v4	0.251	163	107	0	19	181	3	146	9.109e-11	499	A0A3A4SZ88	WP_051905189.1	GO:0004518; GO:0003676	2049433	Desulfobacteraceae bacterium	GO:nuclease activity GO:nucleic acid binding
Halo_Nar1-Halo_Nar1_07580_hypothetical_protein.pdb	AF-A0A554KZW2-F1-model_v4	0.272	143	102	0	40	180	54	196	9.109e-11	499	A0A554KZW2	WP_035187059.1	GO:0004518; GO:0003676	2017174	Parcubacteria group bacterium Gr01-1014_8	GO:nuclease activity GO:nucleic acid binding
Halo_Nar1-Halo_Nar1_07580_hypothetical_protein.pdb	AF-A0A640Y1Z1-F1-model_v4	0.271	143	95	0	40	182	24	155	9.682e-11	498	A0A640Y1Z1		GO:0005524; GO:0016887	1978231	Acidobacteriota bacterium	GO:ATP binding GO:ATP hydrolysis activity
Halo_Nar1-Halo_Nar1_07580_hypothetical_protein.pdb	AF-A0A2E0GDT1-F1-model_v4	0.225	144	97	0	38	181	18	143	9.682e-11	498	A0A2E0GDT1		GO:0004518; GO:0003676	1913989	Gammaproteobacteria bacterium	GO:nuclease activity GO:nucleic acid binding
Halo_Nar1-Halo_Nar1_07580_hypothetical_protein.pdb	AF-A0A1F8UNK3-F1-model_v4	0.22	175	133	0	13	184	1	175	9.682e-11	498	A0A1F8UNK3		GO:0016020; GO:0004518; GO:0003676	1797680	Clostridiales bacterium GWD2_32_59	GO:membrane GO:nuclease activity GO:nucleic acid binding
Halo_Nar1-Halo_Nar1_07580_hypothetical_protein.pdb	AF-A0A1F7R2T6-F1-model_v4	0.276	164	116	0	18	181	5	165	9.682e-11	498	A0A1F7R2T6		GO:0004518; GO:0003676	1802143	Candidatus Saccharibacteria bacterium RIFCSPHIGHO2_12_FULL_47_17	GO:nuclease activity GO:nucleic acid binding
Halo_Nar1-Halo_Nar1_07580_hypothetical_protein.pdb	AF-A0A4U8T306-F1-model_v4	0.222	161	111	0	21	181	9	152	9.682e-11	498	A0A4U8T306	WP_034589650.1	GO:0005524; GO:0016887	471858	Helicobacter magdeburgensis, Helicobacter magdeburgensis Traverso et al. 2010	GO:ATP binding GO:ATP hydrolysis activity
Halo_Nar1-Halo_Nar1_07580_hypothetical_protein.pdb	AF-A0A177QBF4-F1-model_v4	0.284	145	89	0	37	181	19	143	9.682e-11	498	A0A177QBF4		GO:0004518; GO:0003676	1799664	Nitrospira sp. SCGC AG-212-E16	GO:nuclease activity GO:nucleic acid binding
Halo_Nar1-Halo_Nar1_07580_hypothetical_protein.pdb	AF-A0A7C1SAU7-F1-model_v4	0.234	181	129	0	1	181	20	188	9.682e-11	498	A0A7C1SAU7		GO:0016020; GO:0004518; GO:0003676	2026887	Nitrospirae bacterium, Nitrospirota bacterium	GO:membrane GO:nuclease activity GO:nucleic acid binding
Halo_Nar1-Halo_Nar1_07580_hypothetical_protein.pdb	AF-A0A3D1ZIA9-F1-model_v4	0.258	180	127	0	1	180	22	193	9.682e-11	498	A0A3D1ZIA9		GO:0016020	2026734	Dehalococcoidetes bacterium, Dehalococcoidia bacterium	GO:membrane
Halo_Nar1-Halo_Nar1_07580_hypothetical_protein.pdb	AF-A0A3M1EW82-F1-model_v4	0.282	146	96	0	36	181	19	153	9.682e-11	498	A0A3M1EW82	WP_006540056.1	GO:0005524; GO:0016887	2420332	Caldilineae bacterium	GO:ATP binding GO:ATP hydrolysis activity
Halo_Nar1-Halo_Nar1_07580_hypothetical_protein.pdb	AF-A0A2T2R375-F1-model_v4	0.285	140	92	0	42	181	100	229	9.682e-11	498	A0A2T2R375		GO:0004518; GO:0003676	1919223	Parcubacteria group bacterium QH_9_35_7	GO:nuclease activity GO:nucleic acid binding
Halo_Nar1-Halo_Nar1_07580_hypothetical_protein.pdb	AF-A0A1F8BBT0-F1-model_v4	0.233	140	101	0	41	180	101	233	9.682e-11	498	A0A1F8BBT0		GO:0016020; GO:0004518; GO:0003676	1802519	Candidatus Woesebacteria bacterium RIFCSPLOWO2_01_FULL_39_21	GO:membrane GO:nuclease activity GO:nucleic acid binding
Halo_Nar1-Halo_Nar1_07580_hypothetical_protein.pdb	AF-A0A525WCZ6-F1-model_v4	0.27	142	88	0	40	181	20	141	1.029e-10	497	A0A525WCZ6		GO:0005524; GO:0016887	1985129	Nitrospira sp. CG24E	GO:ATP binding GO:ATP hydrolysis activity
Halo_Nar1-Halo_Nar1_07580_hypothetical_protein.pdb	AF-A0A3B1CR81-F1-model_v4	0.245	146	94	0	36	181	29	154	1.029e-10	497	A0A3B1CR81		GO:0005524; GO:0016887	652676	hydrothermal vent metagenome	GO:ATP binding GO:ATP hydrolysis activity
Halo_Nar1-Halo_Nar1_07580_hypothetical_protein.pdb	AF-A0A4P5ULZ5-F1-model_v4	0.253	180	121	0	1	180	1	163	1.029e-10	497	A0A4P5ULZ5		GO:0004518; GO:0003676	2026720	Candidatus Saccharibacteria bacterium	GO:nuclease activity GO:nucleic acid binding
Halo_Nar1-Halo_Nar1_07580_hypothetical_protein.pdb	AF-A0A3M1VG42-F1-model_v4	0.235	181	119	0	1	181	18	173	1.029e-10	497	A0A3M1VG42		GO:0004518; GO:0003676	2080303	Candidatus Dadabacteria bacterium	GO:nuclease activity GO:nucleic acid binding
Halo_Nar1-Halo_Nar1_07580_hypothetical_protein.pdb	AF-A0A845DDK7-F1-model_v4	0.212	193	144	0	1	184	19	211	1.029e-10	497	A0A845DDK7		GO:0005524; GO:0016887	2604897	Candidatus Spechtbacteria bacterium SB0662_bin_43	GO:ATP binding GO:ATP hydrolysis activity
Halo_Nar1-Halo_Nar1_07580_hypothetical_protein.pdb	AF-A0A167U0E1-F1-model_v4	0.263	142	97	0	40	181	25	157	1.029e-10	497	A0A167U0E1	WP_044742546.1	GO:0004518; GO:0003676	1490057	Anoxybacillus sp. B7M1	GO:nuclease activity GO:nucleic acid binding
Halo_Nar1-Halo_Nar1_07580_hypothetical_protein.pdb	AF-A0A534ZBT5-F1-model_v4	0.281	141	99	0	43	180	31	171	1.029e-10	497	A0A534ZBT5		GO:0004518; GO:0003676	2026735	Deltaproteobacteria bacterium	GO:nuclease activity GO:nucleic acid binding
Halo_Nar1-Halo_Nar1_07580_hypothetical_protein.pdb	AF-A0A1M6C619-F1-model_v4	0.26	141	88	0	41	181	26	145	1.094e-10	496	A0A1M6C619	WP_072780805.1	GO:0004519	683124	ACCC 05409, DSM 22807, Flavobacterium haoranii, Flavobacterium haoranii Zhang et al. 2010 emend. Sheu et al. 2013, Flavobacterium sp. LQY-7, KCTC 23008, strain LQY-7	GO:endonuclease activity
Halo_Nar1-Halo_Nar1_07580_hypothetical_protein.pdb	AF-A0A249SS40-F1-model_v4	0.234	145	93	0	37	181	27	149	1.094e-10	496	A0A249SS40		GO:0005524; GO:0016887	2033437	Chitinophaga sp. MD30	GO:ATP binding GO:ATP hydrolysis activity
Halo_Nar1-Halo_Nar1_07580_hypothetical_protein.pdb	AF-A0A6A0IIR0-F1-model_v4	0.24	181	117	0	1	181	9	163	1.094e-10	496	A0A6A0IIR0		GO:0004518; GO:0003676	1978231	Acidobacteriota bacterium	GO:nuclease activity GO:nucleic acid binding
Halo_Nar1-Halo_Nar1_07580_hypothetical_protein.pdb	AF-A0A1W6QY28-F1-model_v4	0.252	171	122	0	11	181	19	182	1.094e-10	496	A0A1W6QY28		GO:0004518; GO:0003676	1351	ATCC 19433, ATCC 19433-U, CCUG 19916, CIP 103015, DSM 20478, Enterococcus faecalis (Andrewes and Horder 1906) Schleifer and Kilpper-Balz 1984, Enterococcus faecalis, Enterococcus proteiformis, Enterococcus proteiformis Thiercelin and Jouhaud 1903, Enterococcus sp. 7L76, Enterococcus sp. KB1, Enterocoque, Enterocoque Thiercelin 1902, HAMBI 1711, JCM 5803, JCM 8726, LMG 7937, LMG:7937, Micrococcus …	GO:nuclease activity GO:nucleic acid binding
Halo_Nar1-Halo_Nar1_07580_hypothetical_protein.pdb	AF-A0A2T2QXQ4-F1-model_v4	0.227	176	132	0	11	182	11	186	1.094e-10	496	A0A2T2QXQ4		GO:0016020	1919230	Candidatus Saccharibacteria bacterium SW_7_54_9	GO:membrane
Halo_Nar1-Halo_Nar1_07580_hypothetical_protein.pdb	AF-A0A7C3YJC4-F1-model_v4	0.263	174	125	0	11	180	1	174	1.094e-10	496	A0A7C3YJC4		GO:0004518; GO:0003676	2026781	Candidatus Poribacteria bacterium, Poribacteria bacterium	GO:nuclease activity GO:nucleic acid binding
Halo_Nar1-Halo_Nar1_07580_hypothetical_protein.pdb	AF-A0A2D8LUA1-F1-model_v4	0.279	145	98	0	37	181	110	246	1.094e-10	496	A0A2D8LUA1		GO:0004518; GO:0003676	2024894	Acidimicrobiaceae bacterium	GO:nuclease activity GO:nucleic acid binding
Halo_Nar1-Halo_Nar1_07580_hypothetical_protein.pdb	AF-A0A7C1WB95-F1-model_v4	0.236	169	125	0	16	184	152	315	1.094e-10	496	A0A7C1WB95		GO:0016020; GO:0004518; GO:0003676	2268184	Candidatus Fraserbacteria bacterium	GO:membrane GO:nuclease activity GO:nucleic acid binding
Halo_Nar1-Halo_Nar1_07580_hypothetical_protein.pdb	AF-A0A3L7VXX0-F1-model_v4	0.275	141	96	0	40	180	256	388	1.094e-10	496	A0A3L7VXX0		GO:0004518; GO:0003676	2026724	Chloroflexota bacterium	GO:nuclease activity GO:nucleic acid binding
Halo_Nar1-Halo_Nar1_07580_hypothetical_protein.pdb	AF-A0A7U6JIR8-F1-model_v4	0.247	164	111	0	36	184	14	177	1.163e-10	495	A0A7U6JIR8	WP_051301575.1	GO:0016787	1076588	DSM 23672, gamma proteobacterium Hiromi 1, JCM 15507, strain Hiromi 1, Thiolapillus brandeum Nunoura et al. 2015, Thiolapillus brandeum	GO:hydrolase activity
Halo_Nar1-Halo_Nar1_07580_hypothetical_protein.pdb	AF-A0A662CAI7-F1-model_v4	0.26	150	104	0	41	181	28	177	1.163e-10	495	A0A662CAI7		GO:0005524; GO:0016887	2202151	Aquificae bacterium	GO:ATP binding GO:ATP hydrolysis activity
Halo_Nar1-Halo_Nar1_07580_hypothetical_protein.pdb	AF-A0A5R2ATH8-F1-model_v4	0.238	171	108	0	11	181	16	158	1.163e-10	495	A0A5R2ATH8		GO:0016020; GO:0004518; GO:0003676	2484983	CIP 111753, CIP-111753, CIP:111753, CIP111753, DSM 108342, DSM-108342, DSM:108342, DSM108342, DSM 108342KIT0262, DSM-108342KIT0262, DSM:108342KIT0262, DSM108342KIT0262, KIT 0262, KIT-0262, KIT:0262, KIT0262, Leptospira langatensis, Leptospira langatensis Vincent et al. 2019, Leptospira langatensis Vincent et al. 2020, Leptospira sp. 201702690, Leptospira sp. SCW18, strain SSW18	GO:membrane GO:nuclease activity GO:nucleic acid binding
Halo_Nar1-Halo_Nar1_07580_hypothetical_protein.pdb	AF-A0A7Y8HW86-F1-model_v4	0.262	170	116	0	11	180	8	165	1.163e-10	495	A0A7Y8HW86		GO:0016020; GO:0004518; GO:0003676	2026887	Nitrospirae bacterium, Nitrospirota bacterium	GO:membrane GO:nuclease activity GO:nucleic acid binding
Halo_Nar1-Halo_Nar1_07580_hypothetical_protein.pdb	AF-A0A2X3EIU1-F1-model_v4	0.232	171	118	0	11	181	4	157	1.163e-10	495	A0A2X3EIU1		GO:0004518; GO:0003676	215	ATCC 35684, Campylobacter fennelliae, Campylobacter fennelliae Totten et al. 1988, CCUG 18820, CIP 103758, DSM 7491, Helicobacter fennelliae, Helicobacter fennelliae (Totten et al. 1988) Vandamme et al. 1991, LMG 7546, LMG:7546, NCTC 11612, strain Fennell 231	GO:nuclease activity GO:nucleic acid binding
Halo_Nar1-Halo_Nar1_07580_hypothetical_protein.pdb	AF-W5XHX6-F1-model_v4	0.179	174	129	0	11	184	23	180	1.163e-10	495	W5XHX6	WP_032072895.1; YP_009071431.1	GO:0016020; GO:0004518; GO:0003676	562	Achromobacter sp. ATCC 35328, ATCC 11775, Bacillus coli Migula 1895, Bacillus coli, bacterium 10a, Bacterium coli commune Escherich 1885, Bacterium coli commune, Bacterium coli (Migula 1895) Lehmann and Neumann 1896, Bacterium coli, bacterium E3, CCUG 24, CCUG 29300, CIP 54.8, DSM 30083, E. coli, Enterococcus coli, Escherichia coli (Migula 1895) Castellani and Chalmers 1919, Escherichia coli, Esc…	GO:membrane GO:nuclease activity GO:nucleic acid binding
Halo_Nar1-Halo_Nar1_07580_hypothetical_protein.pdb	AF-A0A0K2WCA9-F1-model_v4	0.275	170	117	0	12	181	64	225	1.163e-10	495	A0A0K2WCA9		GO:0016787	47500	Aneurinibacillus migulanus, Aneurinibacillus migulanus (Takagi et al. 1993) Shida et al. 1996 emend Heyndrickx et al. 1997, ATCC 9999, Bacillus migulanus, Bacillus migulanus Takagi et al. 1993, CIP 103841, culture-collection:NRRL:NRS:1137, DSM 2895, IFO 15520, IFO 3864, JCM 8504, LMG 15427, LMG:15427, NBRC 15520, NCIB 7096, NCIB:7096, NCTC 7096, NRRL NRS-1137, strain B0270	GO:hydrolase activity
Halo_Nar1-Halo_Nar1_07580_hypothetical_protein.pdb	AF-A0A1D9PDK1-F1-model_v4	0.259	150	106	0	38	181	1	150	1.236e-10	494	A0A1D9PDK1	WP_071185446.1	GO:0005524; GO:0016887	1306519	Flavobacterium commune Ekwe and Kim 2018, Flavobacterium commune, Flavobacterium communis Ekwe and Kim 2017, Flavobacterium communis, Flavobacterium sp. PK15, JCM 32115, KCTC 52562, strain PK15	GO:ATP binding GO:ATP hydrolysis activity
Halo_Nar1-Halo_Nar1_07580_hypothetical_protein.pdb	AF-A0A7V5R7R3-F1-model_v4	0.251	142	92	0	40	181	21	144	1.236e-10	494	A0A7V5R7R3		GO:0005524; GO:0016887	2053307	Desulfobulbaceae bacterium	GO:ATP binding GO:ATP hydrolysis activity
Halo_Nar1-Halo_Nar1_07580_hypothetical_protein.pdb	AF-A0A3E2TIG6-F1-model_v4	0.227	176	133	0	8	180	2	177	1.236e-10	494	A0A3E2TIG6		GO:0016020	1755241	Anaerococcus nagyae, Anaerococcus nagyae Veloo et al. 2017, Anaerococcus sp. ENR0686, CCUG 69678, DSM 101193, strain ENR0686, UMCG-3741	GO:membrane
Halo_Nar1-Halo_Nar1_07580_hypothetical_protein.pdb	AF-A0A496YI08-F1-model_v4	0.236	163	117	0	19	181	3	156	1.236e-10	494	A0A496YI08		GO:0005524; GO:0016887	2026735	Deltaproteobacteria bacterium	GO:ATP binding GO:ATP hydrolysis activity
Halo_Nar1-Halo_Nar1_07580_hypothetical_protein.pdb	AF-A0A2G6MA84-F1-model_v4	0.173	181	131	0	1	181	9	167	1.236e-10	494	A0A2G6MA84		GO:0016020	894	ATCC 33891, culture-collection:VKM:B:1956, Desulfobulbus propionicus, Desulfobulbus propionicus Widdel 1981, DSM 2032, strain 1pr3, VKM B-1956	GO:membrane
Halo_Nar1-Halo_Nar1_07580_hypothetical_protein.pdb	AF-A0A3C0TMM5-F1-model_v4	0.238	176	131	0	5	180	10	182	1.236e-10	494	A0A3C0TMM5		GO:0016020; GO:0004518; GO:0003676	2026770	Nitrospiraceae bacterium	GO:membrane GO:nuclease activity GO:nucleic acid binding
Halo_Nar1-Halo_Nar1_07580_hypothetical_protein.pdb	AF-R5TSR7-F1-model_v4	0.28	164	113	0	18	181	3	160	1.236e-10	494	R5TSR7		GO:0005524; GO:0016887	1262833	Clostridium sp. CAG:710	GO:ATP binding GO:ATP hydrolysis activity
Halo_Nar1-Halo_Nar1_07580_hypothetical_protein.pdb	AF-A0A2M6GH57-F1-model_v4	0.22	171	117	0	11	181	1	151	1.236e-10	494	A0A2M6GH57		GO:0004518; GO:0003676	1973956	Cytophagales bacterium CG18_big_fil_WC_8_21_14_2_50_42_9	GO:nuclease activity GO:nucleic acid binding
Halo_Nar1-Halo_Nar1_07580_hypothetical_protein.pdb	AF-A0A535A5T9-F1-model_v4	0.267	143	99	0	38	180	68	203	1.236e-10	494	A0A535A5T9		GO:0005524; GO:0016887	2026724	Chloroflexota bacterium	GO:ATP binding GO:ATP hydrolysis activity
Halo_Nar1-Halo_Nar1_07580_hypothetical_protein.pdb	AF-A0A0U4E3C4-F1-model_v4	0.269	142	96	0	40	181	94	226	1.236e-10	494	A0A0U4E3C4	WP_068441971.1	GO:0004518; GO:0003676	1472767	ACCC 06401, JCM 19838, Lentibacillus amyloliquefaciens, Lentibacillus amyloliquefaciens Wang et al. 2016, Lentibacillus sp. LAM0015, strain LAM0015	GO:nuclease activity GO:nucleic acid binding
Halo_Nar1-Halo_Nar1_07580_hypothetical_protein.pdb	AF-A0A2H0VIT8-F1-model_v4	0.312	139	89	0	42	180	148	278	1.236e-10	494	A0A2H0VIT8		GO:0016020; GO:0004518; GO:0003676	1974535	Candidatus Collierbacteria bacterium CG10_big_fil_rev_8_21_14_0_10_44_9	GO:membrane GO:nuclease activity GO:nucleic acid binding
Halo_Nar1-Halo_Nar1_07580_hypothetical_protein.pdb	AF-A0A095XG04-F1-model_v4	0.235	172	125	0	12	175	7	178	1.314e-10	493	A0A095XG04	WP_034434905.1	GO:0004518; GO:0003676	1230734	Clostridiales bacterium S5-A14a	GO:nuclease activity GO:nucleic acid binding
Halo_Nar1-Halo_Nar1_07580_hypothetical_protein.pdb	AF-A0A3S0MEX0-F1-model_v4	0.248	170	109	0	12	181	21	166	1.314e-10	493	A0A3S0MEX0		GO:0005524; GO:0016887	2497483	CGMCC 1.23902, Flavobacterium bomense corrig. Liu et al. 2019, Flavobacterium bomense, Flavobacterium bomensis Liu et al. 2019, Flavobacterium bomensis, Flavobacterium sp. RB1N8, NBRC 113662, strain RB1N8	GO:ATP binding GO:ATP hydrolysis activity
Halo_Nar1-Halo_Nar1_07580_hypothetical_protein.pdb	AF-A0A2N2KR13-F1-model_v4	0.254	152	97	0	29	180	9	139	1.314e-10	493	A0A2N2KR13		GO:0003677; GO:0008168; GO:0004518; GO:0008270; GO:0006281; GO:0006355	2013735	Candidatus Cloacimonetes bacterium HGW-Cloacimonetes-3	GO:DNA binding GO:methyltransferase activity GO:nuclease activity GO:zinc ion binding GO:DNA repair GO:regulation of DNA-templated transcription
Halo_Nar1-Halo_Nar1_07580_hypothetical_protein.pdb	AF-A0A3D9JQ20-F1-model_v4	0.227	177	128	0	5	181	49	215	1.314e-10	493	A0A3D9JQ20	WP_067629952.1	GO:0005524; GO:0016887	456490	Cohnella phaseoli Garcia-Fraile et al. 2008, Cohnella phaseoli, DSM 19269, LMG 24086, LMG:24086, strain GSPC1	GO:ATP binding GO:ATP hydrolysis activity
Halo_Nar1-Halo_Nar1_07580_hypothetical_protein.pdb	AF-A0A0G0QR87-F1-model_v4	0.285	139	93	0	42	180	134	264	1.314e-10	493	A0A0G0QR87		GO:0016020; GO:0004518; GO:0003676	1618995	Candidatus Uhrbacteria bacterium GW2011_GWF2_39_13, Parcubacteria (Uhrbacteria) bacterium GW2011_GWF2_39_13	GO:membrane GO:nuclease activity GO:nucleic acid binding
Halo_Nar1-Halo_Nar1_07580_hypothetical_protein.pdb	AF-A0A3C1BT03-F1-model_v4	0.23	145	97	0	37	181	18	144	1.396e-10	492	A0A3C1BT03		GO:0004518; GO:0003676	2053543	Deferribacteraceae bacterium	GO:nuclease activity GO:nucleic acid binding
Halo_Nar1-Halo_Nar1_07580_hypothetical_protein.pdb	AF-A0A3S7L6H8-F1-model_v4	0.255	171	107	0	11	181	15	159	1.396e-10	492	A0A3S7L6H8	WP_025306176.1	GO:0004519; GO:0003676	562	Achromobacter sp. ATCC 35328, ATCC 11775, Bacillus coli Migula 1895, Bacillus coli, bacterium 10a, Bacterium coli commune Escherich 1885, Bacterium coli commune, Bacterium coli (Migula 1895) Lehmann and Neumann 1896, Bacterium coli, bacterium E3, CCUG 24, CCUG 29300, CIP 54.8, DSM 30083, E. coli, Enterococcus coli, Escherichia coli (Migula 1895) Castellani and Chalmers 1919, Escherichia coli, Esc…	GO:endonuclease activity GO:nucleic acid binding
Halo_Nar1-Halo_Nar1_07580_hypothetical_protein.pdb	AF-A0A3B9YF36-F1-model_v4	0.256	142	89	0	40	181	72	192	1.396e-10	492	A0A3B9YF36		GO:0004518; GO:0003676	2030800	Elusimicrobiota bacterium	GO:nuclease activity GO:nucleic acid binding
Halo_Nar1-Halo_Nar1_07580_hypothetical_protein.pdb	AF-A0A0D1XET7-F1-model_v4	0.294	143	94	0	39	181	73	206	1.396e-10	492	A0A0D1XET7	WP_043067422.1	GO:0004518; GO:0003676	47500	Aneurinibacillus migulanus, Aneurinibacillus migulanus (Takagi et al. 1993) Shida et al. 1996 emend Heyndrickx et al. 1997, ATCC 9999, Bacillus migulanus, Bacillus migulanus Takagi et al. 1993, CIP 103841, culture-collection:NRRL:NRS:1137, DSM 2895, IFO 15520, IFO 3864, JCM 8504, LMG 15427, LMG:15427, NBRC 15520, NCIB 7096, NCIB:7096, NCTC 7096, NRRL NRS-1137, strain B0270	GO:nuclease activity GO:nucleic acid binding
Halo_Nar1-Halo_Nar1_07580_hypothetical_protein.pdb	AF-A0A3L7VXW9-F1-model_v4	0.276	141	96	0	40	180	189	321	1.396e-10	492	A0A3L7VXW9		GO:0016020; GO:0004518; GO:0003676	2026724	Chloroflexota bacterium	GO:membrane GO:nuclease activity GO:nucleic acid binding
Halo_Nar1-Halo_Nar1_07580_hypothetical_protein.pdb	AF-A0A3M1MCI2-F1-model_v4	0.286	142	93	0	39	180	193	323	1.396e-10	492	A0A3M1MCI2		GO:0016020	2052143	Anaerolineae bacterium	GO:membrane
Halo_Nar1-Halo_Nar1_07580_hypothetical_protein.pdb	AF-A0A2E9QNI3-F1-model_v4	0.263	155	108	0	27	181	30	176	1.396e-10	492	A0A2E9QNI3		GO:0005524; GO:0016887	2026735	Deltaproteobacteria bacterium	GO:ATP binding GO:ATP hydrolysis activity
Halo_Nar1-Halo_Nar1_07580_hypothetical_protein.pdb	AF-A0A532D5T5-F1-model_v4	0.289	152	94	0	30	181	10	142	1.484e-10	491	A0A532D5T5		GO:0004519; GO:0003676	70125	Nitrospira sp.	GO:endonuclease activity GO:nucleic acid binding
Halo_Nar1-Halo_Nar1_07580_hypothetical_protein.pdb	AF-A0A2H5ZXA6-F1-model_v4	0.285	144	101	0	40	181	35	178	1.484e-10	491	A0A2H5ZXA6		GO:0004518; GO:0003676	2035427	bacterium HR32	GO:nuclease activity GO:nucleic acid binding
Halo_Nar1-Halo_Nar1_07580_hypothetical_protein.pdb	AF-A0A1G2JRY5-F1-model_v4	0.266	176	120	0	5	180	36	200	1.484e-10	491	A0A1G2JRY5		GO:0005524; GO:0016887	1802234	Candidatus Staskawiczbacteria bacterium RIFOXYD1_FULL_32_13	GO:ATP binding GO:ATP hydrolysis activity
Halo_Nar1-Halo_Nar1_07580_hypothetical_protein.pdb	AF-A0A6L8K060-F1-model_v4	0.304	139	89	0	43	181	189	317	1.484e-10	491	A0A6L8K060		GO:0016020; GO:0004518; GO:0003676	1482	ATCC 49067, Bacillus halodenitrificans Denariaz et al. 1989, Bacillus halodenitrificans, DSM 10037, JCM 12304, LMG 9818, LMG:9818, NBRC 102361, Virgibacillus halodenitrificans (Denariaz et al. 1989) Yoon et al. 2004, Virgibacillus halodenitrificans	GO:membrane GO:nuclease activity GO:nucleic acid binding
Halo_Nar1-Halo_Nar1_07580_hypothetical_protein.pdb	AF-A0A7Z9WVH6-F1-model_v4	0.255	141	91	0	41	181	19	141	1.578e-10	490	A0A7Z9WVH6		GO:0004518; GO:0003676	2044940	Desulfobacterales bacterium	GO:nuclease activity GO:nucleic acid binding
Halo_Nar1-Halo_Nar1_07580_hypothetical_protein.pdb	AF-A0A533ZV19-F1-model_v4	0.272	142	87	0	40	181	30	150	1.578e-10	490	A0A533ZV19		GO:0005524; GO:0016887	2026887	Nitrospirae bacterium, Nitrospirota bacterium	GO:ATP binding GO:ATP hydrolysis activity
Halo_Nar1-Halo_Nar1_07580_hypothetical_protein.pdb	AF-A0A7V9B2V8-F1-model_v4	0.246	175	127	0	12	181	4	178	1.578e-10	490	A0A7V9B2V8		GO:0005524; GO:0016887	2026720	Candidatus Saccharibacteria bacterium	GO:ATP binding GO:ATP hydrolysis activity
Halo_Nar1-Halo_Nar1_07580_hypothetical_protein.pdb	AF-A0A1V4SAS7-F1-model_v4	0.228	171	120	0	11	181	11	167	1.578e-10	490	A0A1V4SAS7		GO:0005524; GO:0016887	1956169	Desulfobacteraceae bacterium 4484_190.3	GO:ATP binding GO:ATP hydrolysis activity
Halo_Nar1-Halo_Nar1_07580_hypothetical_protein.pdb	AF-A0A7Z9F0V5-F1-model_v4	0.285	147	101	0	34	180	12	153	1.578e-10	490	A0A7Z9F0V5		GO:0005524; GO:0016887	2026734	Dehalococcoidetes bacterium, Dehalococcoidia bacterium	GO:ATP binding GO:ATP hydrolysis activity
Halo_Nar1-Halo_Nar1_07580_hypothetical_protein.pdb	AF-A0A2V7CN80-F1-model_v4	0.247	181	128	0	1	181	21	191	1.578e-10	490	A0A2V7CN80		GO:0016020	2053607	Candidatus Rokubacteria bacterium, Rokubacteria bacterium	GO:membrane
Halo_Nar1-Halo_Nar1_07580_hypothetical_protein.pdb	AF-A0A077ZG94-F1-model_v4	0.244	142	91	0	38	179	66	186	1.578e-10	490	A0A077ZG94		GO:0003677; GO:0004518; GO:0004803; GO:0006313	36087	human whipworm, Trichuris trichiura Linnaeus, 1771, Trichuris trichiura	GO:DNA binding GO:nuclease activity GO:transposase activity GO:DNA transposition
Halo_Nar1-Halo_Nar1_07580_hypothetical_protein.pdb	AF-A0A538DQU4-F1-model_v4	0.274	170	122	0	13	182	106	274	1.578e-10	490	A0A538DQU4		GO:0004518; GO:0003676	1883427	Actinobacteria bacterium [class], actinobacterium, Actinomycetia bacterium, Actinomycetia sp.	GO:nuclease activity GO:nucleic acid binding
Halo_Nar1-Halo_Nar1_07580_hypothetical_protein.pdb	AF-A5UQA2-F1-model_v4	0.227	205	131	0	11	180	4	208	1.578e-10	490	A5UQA2	WP_076822515.1	GO:0016020; GO:0004518; GO:0003676	357808	Roseiflexus sp. RS-1	GO:membrane GO:nuclease activity GO:nucleic acid binding
Halo_Nar1-Halo_Nar1_07580_hypothetical_protein.pdb	AF-A0A4R7K7Q3-F1-model_v4	0.243	147	107	0	35	181	174	315	1.578e-10	490	A0A4R7K7Q3		GO:0005524; GO:0016887	1096341	Clostridiaceae bacterium BelH25, DSM 24455, Fonticella tunisiensis Fraj et al. 2013, Fonticella tunisiensis, JCM 17559, strain BELH25	GO:ATP binding GO:ATP hydrolysis activity
Halo_Nar1-Halo_Nar1_07580_hypothetical_protein.pdb	AF-A0A3B1D7F1-F1-model_v4	0.236	181	119	0	1	181	7	163	1.677e-10	489	A0A3B1D7F1		GO:0005524; GO:0016887	652676	hydrothermal vent metagenome	GO:ATP binding GO:ATP hydrolysis activity
Halo_Nar1-Halo_Nar1_07580_hypothetical_protein.pdb	AF-A0A7V5YT78-F1-model_v4	0.272	156	100	0	26	181	21	159	1.677e-10	489	A0A7V5YT78		GO:0004518; GO:0003676	2212468	Bryobacteraceae bacterium	GO:nuclease activity GO:nucleic acid binding
Halo_Nar1-Halo_Nar1_07580_hypothetical_protein.pdb	AF-A0A2N2LDH1-F1-model_v4	0.181	170	121	0	12	181	18	166	1.677e-10	489	A0A2N2LDH1		GO:0004518; GO:0003676	2013733	Candidatus Cloacimonetes bacterium HGW-Cloacimonetes-1	GO:nuclease activity GO:nucleic acid binding
Halo_Nar1-Halo_Nar1_07580_hypothetical_protein.pdb	AF-A0A2E3QLV5-F1-model_v4	0.232	164	111	0	18	181	33	177	1.677e-10	489	A0A2E3QLV5		GO:0016020	1913989	Gammaproteobacteria bacterium	GO:membrane
Halo_Nar1-Halo_Nar1_07580_hypothetical_protein.pdb	AF-A0A359KRD5-F1-model_v4	0.28	145	100	0	40	184	67	206	1.677e-10	489	A0A359KRD5		GO:0005524; GO:0016887	2026724	Chloroflexota bacterium	GO:ATP binding GO:ATP hydrolysis activity
Halo_Nar1-Halo_Nar1_07580_hypothetical_protein.pdb	AF-A0A5C5WG01-F1-model_v4	0.244	142	90	0	40	181	40	159	1.677e-10	489	A0A5C5WG01	WP_021278245.1	GO:0016787	1938619	DSM 104081, LMG 29823, LMG:29823, Planctomycetes bacterium KOR42, strain KOR42, Thalassoglobus neptunius Kohn et al. 2020, Thalassoglobus neptunius	GO:hydrolase activity
Halo_Nar1-Halo_Nar1_07580_hypothetical_protein.pdb	AF-A0A640MYS5-F1-model_v4	0.239	176	130	0	5	180	17	188	1.677e-10	489	A0A640MYS5		GO:0016020; GO:0004518; GO:0003676	1392	anthrax bacterium, anthrax, ATCC 14578, Bacillus anthracis Cohn 1872, Bacillus anthracis pXO1 virulence plasmid, Bacillus anthracis, Bacillus cereus var. anthracis (Cohn 1872) Smith et al. 1946, Bacillus cereus var. anthracis, Bacillus sp. BHR1P1B3, Bacillus sp. BHR1P2B2, Bacillus sp. CHRIP2B2, Bacteridium anthracis (Cohn 1872) Hauduroy et al. 1953, Bacteridium anthracis, CIP 66.17, NCIB 9388, NC…	GO:membrane GO:nuclease activity GO:nucleic acid binding
Halo_Nar1-Halo_Nar1_07580_hypothetical_protein.pdb	AF-A0A2H0U544-F1-model_v4	0.283	145	99	0	36	180	94	232	1.677e-10	489	A0A2H0U544		GO:0004518; GO:0003676	1974630	Candidatus Levybacteria bacterium CG10_big_fil_rev_8_21_14_0_10_35_13	GO:nuclease activity GO:nucleic acid binding
[truncated: 363,529+ more rows]

## Sheet: Supplementary Dataset 6
Supplementary Dataset 6 List of domains annotated by InterProScan 5.25-64.0 on DPANN unique orthologous groups of proteins and the number of protein families annotated with each domain.
Domain Code	Number of Orthogroups
TRANSMEMBRANE	1347
NON_CYTOPLASMIC_DOMAIN	1635
TMhelix	1477
Coil	872
SIGNAL_PEPTIDE_N_REGION	836
SIGNAL_PEPTIDE_H_REGION	836
[truncated: 1,755 more rows]

## Sheet: Supplementary Dataset 7
Supplementary Dataset 7 List of InterProScan 5.25-64.0 annotations for each group of orthologous proteins unique to DPANN Archaea.
[truncated: 115,933 more rows]
[truncated: 2 more columns]

[truncated: 13 more sheets: Supplementary Dataset 8, Supplementary Dataset 9, Supplementary Dataset 10, Supplementary Dataset 11, Supplementary Dataset 12, Supplementary Dataset 13, Supplementary Dataset 14, Supplementary Dataset 15, Supplementary Dataset 16, Supplementary Dataset 17, Supplementary Dataset 18, Supplementary Dataset 19, Supplementary Dataset 20]
