# Supplementary material for: The parasitic lifestyle of an archaeal symbiont
Source: Nat Commun. 2024 Jul 31;15:6449. doi: 10.1038/s41467-024-49962-y (PMC11291902; doi:10.1038/s41467-024-49962-y)
Supplement: Supplementary file 6 — Supplementary Videos 1 - 17 [file 41467_2024_49962_MOESM6_ESM.zip]

Archive with 17 entries (17 files):
- Supplementary_Movie_10.mp4
- Supplementary_Movie_11.mp4
- Supplementary_Movie_12.mp4
- Supplementary_Movie_13.mp4
- Supplementary_Movie_14.mp4
- Supplementary_Movie_15.mp4
- Supplementary_Movie_16.mp4
- Supplementary_Movie_17.mp4
- Supplementary_Movie_2.mov
- Supplementary_Movie_3.mp4
- Supplementary_Movie_4.mp4
- Supplementary_Movie_5.mp4
- Supplementary_Movie_6.mp4
- Supplementary_Movie_7.mp4
- Supplementary_Movie_8.mp4
- Supplementary_Movie_9.mp4
- Supplementary_Movie 1.avi
