# Supplementary material for: The parasitic lifestyle of an archaeal symbiont
Source: Nat Commun. 2024 Jul 31;15:6449. doi: 10.1038/s41467-024-49962-y (PMC11291902; doi:10.1038/s41467-024-49962-y)
Supplement: Supplementary file 7 — Source Data [file 41467_2024_49962_MOESM7_ESM.xlsx]

## Sheet: Source_Data
Source Data Source data of calculated 16S rRNA gene copy numbers shown in Fig. 1b for Ca. Nha. antarcticus and Hrr. lacusprofundi in co-cultures and pure Hrr. lacusprofundi cultures. qPCR was conducted in triplicate and values represent average and standard deviation of the replicates (n = 3)
Culture	Organism	Timepoint	Avg 16S gene copy number	Standard Dev
Co-Culture	Ca. Nha. antarcticus	0	9.67643e+06	1.86869e+06
Co-Culture	Ca. Nha. antarcticus	6	4.20486e+07	3.48247e+06
Co-Culture	Ca. Nha. antarcticus	12	1.0645e+08	1.21266e+07
Co-Culture	Ca. Nha. antarcticus	24	7.29345e+07	5.43417e+06
Co-Culture	Ca. Nha. antarcticus	48	7.77125e+07	8.02415e+06
Co-Culture	Ca. Nha. antarcticus	62	3.2963e+07	2.61612e+06
Co-Culture	Halorubrum lacusprofundi	0	1.00344e+10	1.80743e+09
Co-Culture	Halorubrum lacusprofundi	6	3.97078e+09	1.44261e+08
Co-Culture	Halorubrum lacusprofundi	12	7.01876e+09	1.11662e+09
Co-Culture	Halorubrum lacusprofundi	24	1.90814e+09	2.42457e+07
Co-Culture	Halorubrum lacusprofundi	48	2.3598e+09	1.73319e+08
Co-Culture	Halorubrum lacusprofundi	62	6.21156e+07	1.35301e+07
Pure Culture	Halorubrum lacusprofundi	0	8.10501e+09	3.48962e+08
Pure Culture	Halorubrum lacusprofundi	6	4.9725e+09	1.16686e+09
Pure Culture	Halorubrum lacusprofundi	12	5.84499e+09	4.63448e+08
Pure Culture	Halorubrum lacusprofundi	24	7.36388e+09	1.23573e+09
Pure Culture	Halorubrum lacusprofundi	48	6.05374e+09	2.02651e+09
Pure Culture	Halorubrum lacusprofundi	62	6.00664e+09	6.5853e+08
